# Supplementary material for: TRPM8-Dependent Dynamic Response in a Mathematical Model of Cold Thermoreceptor
Source: PLoS One. 2015 Oct 1;10(10):e0139314. doi: 10.1371/journal.pone.0139314 (PMC4591370; doi:10.1371/journal.pone.0139314)
Supplement: S1 Experimental Data — Includes figures and summary table. (ZIP) [file pone.0139314.s001.zip]

Archive with 38 entries (35 files):
- SupplMat1/
- SupplMat1/README.txt
- SupplMat1/data_files/
- SupplMat1/data_files/141013001_s.txt
- SupplMat1/data_files/141013001_t.txt
- SupplMat1/data_files/141212001_s.txt
- SupplMat1/data_files/141212001_t.txt
- SupplMat1/data_files/150430000_s.txt
- SupplMat1/data_files/150430000_t.txt
- SupplMat1/data_files/15306003_s.txt
- SupplMat1/data_files/15306003_t.txt
- SupplMat1/data_files/15519001_s.txt
- SupplMat1/data_files/15519001_t.txt
- SupplMat1/data_files/15624003_s.txt
- SupplMat1/data_files/15624003_t.txt
- SupplMat1/data_files/156300011_s.txt
- SupplMat1/data_files/156300011_t.txt
- SupplMat1/data_files/15701001_s.txt
- SupplMat1/data_files/15701001_t.txt
- SupplMat1/data_files/15710000_s.txt
- SupplMat1/data_files/15710000_t.txt
- SupplMat1/data_files/15805000_s.txt
- SupplMat1/data_files/15805000_t.txt
- SupplMat1/data_files/15806000_s.txt
- SupplMat1/data_files/15806000_t.txt
- SupplMat1/data_summary.csv
- SupplMat1/pulses_figures/
- SupplMat1/pulses_figures/141013001.png
- SupplMat1/pulses_figures/141212001.png
- SupplMat1/pulses_figures/150430000.png
- SupplMat1/pulses_figures/15306003.png
- SupplMat1/pulses_figures/15519001.png
- SupplMat1/pulses_figures/15624003.png
- SupplMat1/pulses_figures/156300011.png
- SupplMat1/pulses_figures/15701001.png
- SupplMat1/pulses_figures/15710000.png
- SupplMat1/pulses_figures/15805000.png
- SupplMat1/pulses_figures/15806000.png
