# Supplementary material for: TRPM8-Dependent Dynamic Response in a Mathematical Model of Cold Thermoreceptor
Source: PLoS One. 2015 Oct 1;10(10):e0139314. doi: 10.1371/journal.pone.0139314 (PMC4591370; doi:10.1371/journal.pone.0139314)
Supplement: S1 Experimental Data — Includes figures and summary table. (ZIP) [file pone.0139314.s001.zip › SupplMat1/README.txt]

'data_files' folder contains data from experimental recordings. Each data consists of two files: 
- 'XXXXXXXX_s.txt' contains the times of detected spikes (in s)
- 'XXXXXXXX_t.txt' contains the temperature trace, 10 points/second.
