# Supplementary material for: TRPM8-Dependent Dynamic Response in a Mathematical Model of Cold Thermoreceptor
Source: PLoS One. 2015 Oct 1;10(10):e0139314. doi: 10.1371/journal.pone.0139314 (PMC4591370; doi:10.1371/journal.pone.0139314)
Supplement: S1 Experimental Data — Includes figures and summary table. (ZIP) [file pone.0139314.s001.zip › SupplMat1/data_files/141013001_s.txt]

0.401050
0.483250
0.575000
1.129350
1.338700
1.490450
1.767250
2.146500
2.385900
2.832350
3.579400
4.241200
4.713400
4.765750
5.434750
6.162150
6.395600
7.763400
7.872150
7.929200
8.230400
8.866650
8.985150
9.694400
9.918950
9.962050
10.005000
10.571850
10.705300
10.729750
11.398750
11.571350
11.860750
12.162900
12.451550
12.619850
12.757650
13.438000
13.732200
14.300750
15.261500
15.820450
16.079950
16.568750
16.793950
16.915100
17.786100
18.242800
18.275800
19.182950
19.998400
20.223650
20.843450
22.685700
23.085700
23.525600
24.512100
24.778700
25.522900
25.791750
25.997300
26.201200
26.411500
27.198400
27.609350
28.072550
28.108800
28.259650
28.647550
28.852600
28.977150
29.500500
29.546750
29.715200
30.101700
31.068300
31.593600
31.684550
31.738600
32.144550
32.235450
32.294050
32.627450
32.774350
32.910550
33.117000
33.133600
33.412050
33.863750
33.872350
34.104850
34.197600
34.310950
35.058450
35.114300
35.183250
35.236500
35.237900
35.396250
36.043500
36.264300
37.307900
38.108200
38.267900
38.455800
38.997150
39.162850
39.403550
39.404850
39.498850
39.665900
39.725650
39.845950
39.864700
40.424250
40.589650
41.320650
41.620450
41.965300
42.498000
42.563100
43.075850
43.097450
43.153700
43.312100
43.852900
44.434500
44.765200
45.381850
45.721600
45.961250
46.334800
46.428000
47.148050
47.291950
47.411550
47.641050
47.905950
47.968650
48.114950
48.303350
48.457800
48.726300
48.976850
48.988400
49.208000
49.446100
49.531650
49.715000
50.099900
50.366950
50.495300
50.770650
50.909400
51.636000
51.901000
52.419350
52.984500
53.210750
53.521150
53.576600
53.996250
54.522000
55.036200
55.733950
56.032050
56.827100
57.049950
57.163500
57.271300
57.724500
58.173400
58.253850
58.418650
58.550950
58.803250
59.461550
59.641950
60.201400
60.243750
60.852350
60.933950
60.998600
61.536350
62.272950
62.542850
62.771050
63.223100
63.620200
64.110200
64.184400
64.667450
65.178850
65.286900
65.601050
65.679700
66.165850
66.211050
66.432500
66.486000
66.991000
67.677400
67.855350
68.515800
68.517400
68.785350
69.219400
69.544800
70.243200
70.429100
70.591700
70.795350
70.817150
70.880500
71.594000
71.900000
72.186650
72.427650
72.812700
73.038050
73.046700
73.056500
73.421400
73.542150
74.037750
74.124750
74.449050
75.194050
75.978000
76.241350
76.315200
76.967550
77.079900
78.170950
78.339250
78.988500
79.142150
79.355700
80.211900
80.310000
80.733550
80.905000
80.982100
81.119750
81.392000
81.672250
81.983550
82.442750
82.679200
82.878500
83.197100
83.562150
84.042900
84.044750
84.116600
84.393700
84.475500
85.063750
85.290950
85.576250
85.749300
86.008600
86.087850
86.275950
86.416100
86.453450
86.871200
87.006650
87.516300
87.779900
87.872850
88.151150
88.434400
88.742000
88.884700
88.947550
90.006600
90.284650
90.590750
91.081100
91.484050
92.026950
92.336900
92.461300
93.480850
93.613150
94.087650
94.407550
94.594550
95.384550
95.613750
95.745700
96.315500
96.925400
97.324600
97.689450
97.845150
98.653550
98.794400
98.865750
99.594950
100.223600
100.750250
100.871950
100.979000
101.686950
102.083500
102.138250
102.520700
102.580250
102.771650
103.597000
104.305850
104.320200
104.553250
104.602200
105.016100
105.298250
105.682450
106.123300
106.315650
106.526650
106.781950
107.214850
107.457200
107.833000
108.055450
108.467500
109.623100
109.764200
110.489050
110.606800
110.791500
110.928450
111.241050
111.479250
112.066000
112.355300
112.700850
113.004100
113.424000
113.884750
113.968050
114.526650
114.722050
114.762950
115.089600
115.109800
115.125900
115.462850
115.813700
115.871600
116.205650
116.350850
117.078250
117.140350
117.721000
117.825100
118.014850
118.552800
119.034850
119.273200
119.307600
119.843550
120.166850
120.796650
121.255900
121.505150
121.677950
122.012300
122.059800
122.464800
122.815600
123.112400
123.180700
123.223050
123.877150
124.010950
124.274300
124.456550
124.829250
125.121100
125.400450
125.745050
126.303550
126.323000
126.369850
126.889650
127.728300
128.107050
128.396000
128.798000
129.617150
129.751750
129.801000
130.252100
130.336150
130.394600
130.715700
131.272650
131.738750
132.017550
132.116350
132.254700
132.872050
133.016800
133.295000
133.374700
133.423650
133.883950
134.113850
134.567200
134.610050
134.997250
135.086900
135.618550
135.994500
136.118200
136.242700
136.853650
137.167450
137.312100
137.430600
137.559200
138.048750
138.309400
138.550450
138.993000
139.440700
139.535500
139.718650
140.477800
140.802350
141.292300
141.399150
141.722850
141.792200
142.394800
142.764700
142.905350
143.071750
143.278600
143.845450
143.927850
144.831450
145.313250
145.512900
145.826950
145.887500
145.915950
145.953000
146.076050
147.094050
147.242700
147.389300
147.651550
147.810400
147.968950
148.478550
148.975500
149.623900
149.796800
150.013950
150.259700
151.023950
151.461150
151.572500
151.953800
152.155300
152.419150
153.188900
153.637900
153.923100
154.061200
154.239400
154.320650
155.023150
155.242650
155.673850
156.174300
156.440500
157.108350
157.357150
157.683000
157.874650
158.068050
158.446650
158.918300
158.993100
159.213150
160.075150
160.354800
160.391100
160.612200
160.784050
160.993350
161.186150
161.335950
161.396700
161.426750
161.755150
162.088950
162.121900
162.481150
162.567200
163.332450
163.505500
163.695250
163.766550
164.028650
164.435450
164.863950
165.340750
165.455850
165.514100
165.666500
165.874750
166.275950
166.521250
166.584150
166.805350
166.901250
167.334450
167.683000
168.025400
168.081400
168.503600
169.057650
169.277050
169.353700
169.414050
170.049150
170.418950
170.535600
170.594900
170.941950
171.167150
171.475700
171.992600
172.639400
172.875250
173.114800
173.305550
173.555450
174.229350
174.280450
174.387400
174.704350
175.199250
175.493950
175.804200
176.349650
176.399900
176.566250
177.082100
177.172500
177.531850
177.617550
177.982650
178.006750
178.069000
178.443850
178.504100
178.603150
178.947400
179.240650
179.588200
179.750700
180.213600
180.429450
181.241100
181.410150
181.541650
182.064050
182.169500
182.481050
182.822650
183.311550
183.446900
183.804050
184.572850
185.026700
185.304950
185.627900
185.927250
186.145700
186.377600
186.936800
187.074650
187.223550
187.752400
187.969250
188.090350
188.247150
188.301250
188.542850
188.839700
189.047550
189.208250
189.568500
189.742500
189.771100
189.807500
190.199000
190.480300
190.548650
190.785650
190.908050
191.023000
191.070500
191.361150
191.699100
191.735150
191.819650
191.992900
192.153650
192.179050
192.401450
192.498350
192.580150
192.605700
192.746450
192.799350
193.171950
193.347000
193.385300
193.534100
193.619400
193.676400
193.839200
193.892800
193.947400
193.988850
194.096200
194.134550
194.325700
194.347000
194.443200
194.514250
194.803000
194.883550
194.997700
195.080850
195.226700
195.288450
195.297800
195.373800
195.586400
195.821900
195.886400
195.931600
195.980400
196.077550
196.220050
196.348150
196.370000
196.538700
196.648700
196.764950
196.875950
196.934700
196.961700
196.974100
197.035600
197.150850
197.205100
197.296550
197.474300
197.575100
197.711600
197.749500
197.838600
197.871600
198.001050
198.096600
198.158350
198.272400
198.361900
198.503450
198.593400
198.639800
198.695300
198.714950
198.929100
198.954150
198.975500
199.126400
199.203650
199.228450
199.247000
199.456500
199.508950
199.573900
199.627150
199.698250
199.750150
199.881300
200.021750
200.044950
200.099350
200.209900
200.250350
200.311300
200.409400
200.454900
200.505100
200.566150
200.642000
200.711850
200.787250
200.832300
200.888850
200.980300
201.092900
201.164750
201.219150
201.297200
201.321150
201.421650
201.495800
201.593000
201.665500
201.700050
201.775550
201.851450
201.889200
201.933350
202.028550
202.050000
202.101900
202.171450
202.295400
202.331450
202.349200
202.465000
202.542500
202.655800
202.697400
202.757650
202.824350
202.855700
202.922150
202.978900
203.038900
203.091750
203.141150
203.163750
203.234200
203.287800
203.329650
203.384400
203.425300
203.475200
203.538550
203.603450
203.636850
203.659300
203.691900
203.711700
203.798700
203.855050
203.917050
203.958800
203.990600
204.064150
204.137900
204.172950
204.234800
204.273300
204.310200
204.347900
204.382700
204.437500
204.522750
204.592300
204.619100
204.662900
204.719000
204.758900
204.800500
204.829600
204.866600
204.903850
204.946300
204.993050
205.020550
205.067700
205.132650
205.179750
205.231100
205.279050
205.355100
205.394700
205.423800
205.459850
205.517250
205.557000
205.591600
205.645000
205.690200
205.726300
205.769500
205.836500
205.885800
205.923800
205.964800
206.006200
206.050100
206.106300
206.150000
206.192800
206.240050
206.274200
206.319750
206.349750
206.377250
206.402400
206.436200
206.489950
206.527650
206.578300
206.633650
206.677900
206.730350
206.763900
206.801650
206.832300
206.872700
206.912850
206.955300
207.004200
207.049000
207.086300
207.127200
207.165650
207.207950
207.241750
207.282050
207.317150
207.353000
207.399400
207.430850
207.462350
207.503700
207.544000
207.579600
207.621450
207.652850
207.679000
207.714200
207.759800
207.800650
207.862600
207.896100
207.956100
207.995300
208.029300
208.054100
208.094100
208.134300
208.169350
208.209450
208.241500
208.279950
208.311450
208.345600
208.374950
208.396850
208.434250
208.473500
208.506150
208.546700
208.594950
208.630150
208.660900
208.706250
208.745150
208.783200
208.821900
208.858700
208.896800
208.934600
208.965850
209.003150
209.035050
209.065650
209.100250
209.142300
209.183900
209.219300
209.247950
209.287250
209.314150
209.357950
209.392200
209.438350
209.474900
209.504200
209.536400
209.575100
209.609750
209.647450
209.680750
209.718650
209.759950
209.795350
209.828850
209.866650
209.895550
209.928300
209.957200
209.993050
210.029600
210.063750
210.094100
210.131550
210.169850
210.208200
210.244950
210.287000
210.326150
210.363900
210.393800
210.432150
210.477450
210.528900
210.570300
210.605400
210.639300
210.671900
210.707550
210.756250
210.790550
210.831050
210.869050
210.901750
210.946200
210.984700
211.033500
211.081350
211.125350
211.168850
211.245550
211.288200
211.361000
211.415250
211.460700
211.506650
211.553650
211.583950
211.631550
211.669100
211.713600
211.759750
211.810100
211.889350
211.924950
211.973900
212.009450
212.087250
212.233250
212.311000
212.361150
212.399300
212.443700
212.522250
212.579200
212.612150
212.663950
212.841200
212.932000
212.967400
213.011050
213.328350
213.366700
213.448600
213.553650
222.489250
224.739400
228.232500
228.615600
230.729200
234.603700
236.568250
237.737050
243.266600
246.133400
261.315950
261.400250
261.440700
261.504200
261.619150
261.893350
263.163850
263.371550
267.269150
268.980050
269.965800
274.988000
276.981150
278.913050
279.290300
279.495750
280.388650
281.239900
282.529700
293.377050
293.669150
293.727800
295.018450
295.159700
299.570500
300.516150
301.064600
302.206500
303.748550
305.102700
306.219000
307.253500
308.047100
310.074900
310.107450
310.489200
310.989650
311.279700
312.097950
313.748600
314.787150
314.879700
315.038450
316.471300
316.514900
317.112250
317.862000
318.061650
319.000800
319.106750
319.741900
320.542200
321.063600
321.883100
322.384900
322.658550
323.035800
323.041650
323.615500
323.742450
323.895200
324.526100
324.583850
325.001250
326.065600
326.591550
326.973800
327.276500
327.414100
327.715500
328.189350
328.343250
328.959300
329.355800
329.866550
330.369650
330.446700
330.624800
331.075150
332.120350
332.964050
333.142950
333.581800
334.060950
334.600800
335.324150
335.441350
335.830900
336.336550
336.594000
336.809400
337.109500
337.307950
337.656250
338.457800
339.352250
339.469450
339.800200
340.122900
340.905750
341.158550
341.610350
341.875750
342.153150
342.730650
342.790800
343.425750
343.910200
344.064850
344.620100
344.870500
345.236550
345.423300
345.462850
345.809450
346.115600
346.586450
346.753200
346.804350
347.030750
347.503900
347.674650
348.172900
348.579450
349.042950
349.388800
349.622650
350.368100
350.538250
350.698250
350.751500
350.806550
351.222600
351.806450
352.127300
352.355300
352.789000
353.565200
353.888250
354.017250
355.020250
355.337250
355.601650
356.400800
356.703850
356.968800
357.214000
357.393900
357.911350
357.995950
359.034350
359.135150
359.388650
359.947050
360.354300
360.501950
360.782650
361.161100
361.725750
362.341300
362.515000
363.377250
363.866250
364.140700
365.033200
365.305950
365.357800
365.559500
366.375800
366.678050
366.818100
367.706600
367.820850
367.865500
368.566300
369.293350
369.464850
369.496550
369.687050
370.416550
370.560050
371.359650
371.367800
371.634400
371.958750
372.008050
372.357650
372.400950
372.745650
372.977900
373.197750
373.279300
373.405750
373.748600
373.920700
374.184500
374.691450
374.818850
375.498600
375.817050
375.857400
376.347700
376.636250
376.801750
376.889400
377.409050
378.197600
378.517600
378.927350
379.304500
379.432050
379.671750
379.685650
380.214050
380.590100
380.710200
381.113100
381.406000
381.626800
381.659600
382.074850
382.493450
382.630050
383.002050
383.096200
383.583050
383.669200
384.210550
384.389100
384.719500
385.035500
385.070500
385.166400
385.758250
386.104250
386.231850
386.734950
386.928600
387.902550
388.257900
388.282050
388.604550
388.834350
389.121000
389.342200
389.666300
390.007650
390.151300
390.763650
391.243900
391.500350
391.604450
391.909400
392.679300
392.781250
392.801950
393.554100
393.848100
394.135300
394.170100
394.597150
394.625550
394.998850
395.438500
395.545000
395.864700
396.048800
396.158300
396.501300
396.561750
396.995800
397.184450
397.535550
397.644750
398.060650
398.279300
398.620400
398.758300
398.863850
398.997500
399.550500
399.844800
399.884900
400.707200
400.725250
400.745850
400.756300
400.793250
400.852500
402.103750
402.720950
402.852600
403.351150
403.706750
403.875200
404.197950
404.416200
404.674050
404.918750
405.410850
405.968700
406.088300
406.305000
406.320100
406.817450
406.932250
407.525150
407.690600
408.128200
408.224650
408.483700
408.874000
409.045900
409.136300
409.451500
410.226500
410.486050
410.806050
410.993200
411.147450
411.667000
412.015950
412.172000
412.424900
413.020650
413.075350
413.447900
413.515800
413.621000
413.965600
414.107850
414.392000
414.651350
415.030900
415.126500
415.486550
415.887250
416.119700
416.229150
416.815450
416.877650
417.441050
417.633650
417.904800
418.171850
418.437600
418.973650
419.328900
419.515800
419.632000
419.880900
420.472050
420.825900
421.171150
421.427150
421.480250
421.750900
422.356450
422.575850
423.115700
423.196250
423.737400
423.952550
424.057950
424.323650
424.372800
424.424350
424.922500
425.567450
425.732400
426.190500
426.506500
426.621550
426.814700
427.221350
427.403700
427.466150
427.609750
427.998300
428.278250
428.541900
428.903200
429.055450
429.421000
429.803450
429.955350
430.167800
430.608300
430.758250
430.872100
431.271000
431.495350
431.544850
431.654850
432.153100
432.387500
432.648150
432.696100
433.221950
433.533750
433.574550
433.778900
433.857500
434.129000
434.254650
434.647500
434.965350
435.168600
435.658550
435.985050
436.282250
436.438800
436.669400
436.886950
437.084150
437.470950
437.622900
437.923350
438.477100
438.877900
439.107800
439.550400
439.884150
440.433400
440.494200
440.648250
440.838350
441.707450
442.163350
442.318100
442.447800
443.125600
443.279450
443.618000
443.867100
443.945600
443.976900
443.984550
444.051300
444.105700
444.151550
444.874900
444.952800
445.170600
445.482400
445.604000
445.899700
446.491800
446.676450
446.958700
447.347500
447.466050
447.565050
447.697400
448.147000
448.336000
448.426000
448.537000
448.769700
449.070700
449.535800
449.742450
449.902900
450.454050
450.563600
450.904200
451.215200
451.434850
451.849550
452.190100
452.476900
452.906850
453.119400
453.714450
454.058400
454.251850
454.545250
454.887650
454.947350
455.367000
455.691950
455.936450
456.404950
456.624850
456.787500
457.060650
457.351400
457.419850
457.861000
458.091700
458.394100
458.980300
459.121650
459.308250
459.505450
459.626950
459.934200
460.131750
460.455650
460.710750
460.959050
461.476050
461.572850
462.035100
462.093300
462.257250
462.714600
462.771950
463.190100
463.256000
463.291150
463.398200
464.197050
464.291800
464.562550
464.968400
465.238600
465.282400
465.900050
466.208850
466.612500
466.688500
467.056400
467.137650
467.278150
467.801450
468.256700
468.444400
468.746550
469.058600
469.185600
469.452450
469.601150
469.770400
470.188400
470.410500
470.688200
470.962800
471.248850
471.557850
471.871450
472.028850
472.803050
472.956550
473.254300
473.735350
474.017000
474.085650
474.129800
474.307600
475.068150
475.345300
475.724850
476.107150
476.239600
476.630650
476.933350
477.112100
477.966150
478.155250
478.465700
478.714650
479.178000
479.862400
480.177000
480.353800
480.601150
480.746600
481.261050
481.405300
481.483900
481.807000
481.988200
482.356200
482.982650
483.149950
483.485750
483.855600
484.236850
484.397150
484.889600
485.174800
485.352800
485.657450
485.963150
486.287100
486.438350
486.473050
486.767450
487.404400
487.840250
487.909050
488.109200
488.317400
488.691700
488.958450
489.205000
489.543000
489.659450
489.834200
489.851000
490.052000
490.345550
490.495200
490.573600
490.791050
490.885250
491.077100
491.171800
491.253200
491.317750
491.566550
491.707200
491.848150
492.082900
492.233700
492.311850
492.502950
492.652450
492.761450
493.025550
493.074000
493.103800
493.174250
493.182900
493.463400
493.548300
493.734500
493.878300
494.066650
494.181300
494.219300
494.270650
494.291000
494.342200
494.501600
494.614750
494.677050
494.880300
494.985750
494.987050
495.110800
495.213150
495.277700
495.386250
495.423050
495.485250
495.528900
495.657800
495.679950
495.827800
495.898950
496.030050
496.065300
496.094600
496.194600
496.206950
496.384350
496.481150
496.535450
496.601750
496.614800
496.697050
496.787850
496.814050
496.994050
496.995750
497.103650
497.175850
497.290300
497.309600
497.433500
497.494300
497.592550
497.645350
497.706900
497.788450
497.817300
497.871300
497.904250
498.047050
498.103050
498.181050
498.271400
498.292000
498.304350
498.440050
498.470050
498.603750
498.644900
498.657450
498.787050
498.816150
498.858700
498.946700
499.014100
499.048200
499.067550
499.112500
499.153850
499.231300
499.393700
499.462750
499.557500
499.686150
499.727050
499.809550
499.941500
500.056350
500.099150
500.136550
500.227400
500.280900
500.348750
500.350500
500.372650
500.415150
500.427600
500.481400
500.657050
500.699700
500.709450
500.767250
500.819200
500.889100
500.951950
501.049200
501.061450
501.102100
501.140250
501.168950
501.233600
501.317600
501.361400
501.384850
501.447700
501.600750
501.631650
501.664700
501.738750
501.741050
501.824600
501.903700
502.019800
502.030800
502.055600
502.139750
502.141950
502.247150
502.293000
502.294850
502.331850
502.379500
502.457300
502.474950
502.509750
502.562350
502.676600
502.808300
502.821300
502.883950
502.913650
502.961100
503.039550
503.137100
503.222950
503.275250
503.305000
503.379750
503.396950
503.443750
503.553250
503.614900
503.651450
503.653950
503.710450
503.740600
503.773000
503.775200
503.878750
503.942750
503.982700
504.055000
504.128650
504.150800
504.203500
504.271300
504.273700
504.314700
504.332800
504.420500
504.506450
504.508300
504.519500
504.568100
504.717850
504.770300
504.812650
504.840050
504.914500
504.970900
504.973100
505.058700
505.094750
505.125850
505.144850
505.179250
505.254100
505.330150
505.369900
505.431750
505.448400
505.483750
505.541250
505.589350
505.612850
505.671650
505.712450
505.737850
505.831300
505.877350
505.923900
505.944450
505.994900
506.063700
506.108050
506.162750
506.193550
506.216700
506.272350
506.327900
506.351800
506.403450
506.448200
506.483700
506.486750
506.506650
506.534650
506.552900
506.641550
506.689550
506.722500
506.793450
506.832450
506.852850
506.879850
506.912450
506.941050
507.005000
507.068650
507.116150
507.178750
507.207350
507.259850
507.307750
507.339400
507.353900
507.411950
507.481100
507.525900
507.563100
507.599550
507.656200
507.697000
507.750650
507.787350
507.845500
507.900550
507.943600
507.990650
508.018300
508.055750
508.096400
508.125850
508.175650
508.209850
508.256900
508.287750
508.329400
508.373700
508.416350
508.447050
508.483700
508.520650
508.566100
508.604750
508.651600
508.681350
508.740800
508.783000
508.829750
508.871450
508.893850
508.924350
508.975050
509.020150
509.068500
509.122200
509.174450
509.206400
509.244700
509.271150
509.307450
509.332850
509.369100
509.409450
509.451500
509.483950
509.536000
509.580150
509.625550
509.671050
509.700550
509.737200
509.775900
509.801650
509.841400
509.879900
509.914200
509.948950
509.990000
510.029650
510.070400
510.109750
510.148800
510.183300
510.214350
510.247850
510.283800
510.323000
510.351950
510.379350
510.418400
510.451050
510.502550
510.544000
510.576800
510.620100
510.667800
510.701150
510.746400
510.784150
510.826350
510.862200
510.901600
510.939200
510.982700
511.025400
511.058650
511.090500
511.130150
511.169750
511.206050
511.243150
511.274000
511.318200
511.357350
511.393550
511.433700
511.473850
511.521200
511.555350
511.590850
511.622100
511.656850
511.693400
511.725050
511.756800
511.801650
511.839100
511.882600
511.922050
511.961700
511.995450
512.031850
512.075550
512.124550
512.164550
512.213400
512.249700
512.287200
512.324350
512.358100
512.397100
512.436200
512.497300
512.537100
512.575650
512.616000
512.652600
512.688950
512.727850
512.763000
512.809550
512.850450
512.883500
512.928700
512.986150
513.031800
513.070300
513.103000
513.138500
513.174800
513.216850
513.250150
513.281650
513.321400
513.362850
513.405850
513.439700
513.480200
513.523350
513.569400
513.611250
513.642650
513.676950
513.726850
513.766750
513.804650
513.847450
513.892000
513.976650
514.021150
514.062650
514.104100
514.168950
514.206850
514.244400
514.284000
514.317350
514.365550
514.407400
514.524700
514.563000
514.601500
514.639050
514.691950
514.866400
514.954650
515.123800
515.172700
515.293650
515.397550
515.447750
515.490150
515.735550
515.880250
516.151750
517.457400
527.201050
527.328750
532.416200
538.943800
547.887950
577.560200
582.587950
582.846500
584.935900
586.492900
586.757800
587.540950
588.079850
588.316300
588.636300
588.645700
588.796350
590.529850
590.854550
592.016950
593.180800
593.662400
594.888500
595.827000
596.659200
597.204800
598.375150
598.690400
600.057850
600.212200
601.774150
602.457700
602.548650
602.789600
604.032200
604.934950
606.057500
606.702600
607.162150
607.504950
607.858550
608.324500
608.433150
609.107800
609.440800
610.030900
610.429200
610.616400
610.752150
610.920100
611.674200
611.771700
612.450400
612.764850
613.988100
614.279800
615.095650
615.244500
615.846100
616.634050
616.765600
616.799950
618.083800
618.252500
618.829000
619.532200
619.718450
620.308650
621.239600
621.490700
621.610050
622.064300
622.495950
623.100500
623.277150
623.377200
623.445550
623.480800
625.211300
625.223400
625.237400
625.368600
625.512550
625.630400
625.843100
626.011950
626.465800
626.487550
626.545000
627.970700
628.872300
629.058100
629.468050
629.746950
630.275500
630.333500
630.443050
631.057500
631.615300
632.258700
632.340400
633.244900
633.486300
633.949300
634.295950
634.378200
634.438650
634.891000
635.434800
635.869800
636.054550
636.541000
636.576550
636.914750
637.004650
637.627100
638.183850
638.585500
638.635200
639.009350
639.241850
639.593850
639.659850
640.003850
640.552400
640.594800
640.961250
641.573950
642.113450
642.423400
642.438200
642.523600
642.646800
642.662250
642.689650
642.746450
642.780600
642.832850
642.900500
643.009450
643.096950
643.114300
643.234950
643.347250
643.729200
644.033550
644.089050
644.270950
644.571550
644.677900
644.751550
645.961400
646.600650
647.159100
647.799750
648.258350
648.321950
648.863550
649.313700
649.495150
649.613400
649.642450
649.744300
649.807950
649.903850
650.092450
650.147400
650.167400
651.090250
651.540100
652.067750
652.846050
653.531600
653.840800
654.564900
655.060750
655.406100
655.789750
656.230500
656.243500
656.269300
656.308550
656.376000
656.631000
656.735950
656.902900
656.945000
656.977250
657.244250
657.456600
658.118250
658.659650
659.512600
659.916600
660.626850
660.961750
661.557650
662.568700
663.068700
663.170900
663.629950
663.749400
664.377200
664.470050
664.838150
664.896450
665.247750
665.824850
666.596350
666.900800
666.997300
667.907600
668.967200
669.186850
669.487250
670.250450
670.360200
670.644500
670.727050
670.908800
671.381700
671.708800
672.075900
672.806600
673.374500
673.663800
673.692950
673.975450
674.254650
674.573650
674.888900
675.337000
675.473400
675.638000
675.736800
676.101200
676.184500
676.633700
676.763600
676.977800
677.082600
677.723600
678.048200
678.062100
678.090900
678.636700
679.072200
679.212350
679.262950
679.576950
680.202850
680.273800
680.951250
681.171550
681.799350
682.478550
682.529950
682.829050
683.041350
683.177450
683.393400
683.766600
684.178700
684.576400
684.939700
685.053350
685.555750
686.028500
686.056600
686.172700
686.920500
687.130650
687.460700
687.517750
687.565450
687.596000
687.655150
687.882750
688.677050
688.965700
689.073600
689.762850
689.799100
690.309600
691.014250
691.869750
692.197150
692.783900
693.496050
693.560950
693.595900
693.642100
693.890450
694.669150
694.921650
695.302650
695.653150
695.676350
696.189600
696.256500
696.643050
696.708600
696.725050
696.739450
696.845950
697.002700
697.362600
697.969050
698.519500
698.826150
699.168550
699.442800
699.499250
699.926350
700.470900
700.623550
701.475000
701.523950
701.732250
701.895550
702.725150
702.835650
703.010400
703.253450
703.471050
704.082050
704.335100
704.733350
704.834100
704.932350
705.768750
706.203150
706.706800
707.231400
707.439100
707.482300
707.719700
707.769300
707.823400
707.834550
708.100800
708.186950
708.345150
708.381600
708.802550
709.368800
709.524150
709.546100
709.812600
709.837200
710.101600
710.385350
710.672900
710.762700
710.876900
710.957200
711.046100
711.148350
711.320450
711.467450
711.537000
711.591900
711.624750
711.725000
712.147500
712.238150
712.557400
712.740900
712.777200
713.374350
713.396550
713.876400
714.041600
714.668650
714.782950
714.913550
715.396400
715.569900
716.545950
716.883050
717.668250
718.067750
718.490450
719.124400
719.767250
720.316800
720.822850
721.300650
721.957400
721.997250
722.237350
722.458150
722.471200
723.317650
723.730900
724.030650
724.195950
724.215800
724.312050
724.611500
724.774050
725.506700
725.716300
726.429950
726.778900
727.046650
727.105650
727.445400
728.073100
728.342250
729.052050
729.302450
729.569100
730.130900
730.702950
730.780450
731.566700
731.779550
732.299950
732.742200
732.923650
733.034300
733.206300
733.246600
733.765800
734.246750
734.513450
735.176500
735.617100
736.053950
736.248900
736.796550
737.338800
737.629650
738.254400
738.733200
739.122950
739.443300
739.846850
740.183950
740.501750
740.860750
741.207400
741.285200
741.435350
741.818300
742.005300
742.647400
742.899550
743.354300
743.490200
743.583400
743.765150
743.980100
744.361200
744.540600
745.314650
745.584700
745.922500
746.280050
747.059900
747.433250
748.214950
748.464150
748.901400
749.106900
749.399700
749.446050
750.040100
750.283400
750.533100
750.782900
751.131450
751.224050
751.502300
752.274900
752.501400
752.517350
752.591450
752.826200
752.889750
753.249600
753.600900
753.814650
754.300500
754.511950
754.713900
755.073750
755.109750
755.669950
756.449700
756.464650
756.586800
756.985050
757.283450
757.325750
757.337200
757.363100
757.809850
757.982800
757.991100
758.412550
758.460050
758.976250
759.195600
759.643850
759.785250
759.992850
760.424800
760.801200
760.991750
761.131250
761.448500
761.796850
761.997100
762.222100
762.397200
762.718250
763.069050
763.664650
763.889750
764.122850
764.177100
764.212400
764.808800
765.022250
765.359850
765.544550
766.049200
766.187400
766.470200
766.663450
766.693700
766.728400
766.754950
767.091700
767.195400
767.766050
767.836300
767.929850
767.979400
768.319950
768.367450
768.567700
768.788850
769.120400
769.269550
769.692250
769.913100
770.830300
771.519550
771.776150
772.147800
772.248300
772.708300
772.895100
773.237200
773.250050
773.634350
773.847300
774.058350
774.353800
774.515000
774.612150
774.640300
774.758350
774.831800
774.971100
775.057500
775.258200
775.351350
775.401850
775.733450
775.963400
776.083100
776.113150
776.253900
776.523050
776.864500
777.215100
777.245950
777.520600
777.958500
777.996800
778.128700
778.740100
778.781700
780.091700
780.234600
