# Supplementary material for: TRPM8-Dependent Dynamic Response in a Mathematical Model of Cold Thermoreceptor
Source: PLoS One. 2015 Oct 1;10(10):e0139314. doi: 10.1371/journal.pone.0139314 (PMC4591370; doi:10.1371/journal.pone.0139314)
Supplement: S1 Experimental Data — Includes figures and summary table. (ZIP) [file pone.0139314.s001.zip › SupplMat1/data_files/141013001_t.txt]

33.07
33.11
33.12
33.12
33.12
33.13
33.10
33.11
33.13
33.13
33.10
33.13
33.12
33.13
33.13
33.13
33.15
33.14
33.16
33.16
33.16
33.13
33.16
33.14
33.16
33.16
33.16
33.13
33.14
33.16
33.13
33.16
33.15
33.16
33.14
33.13
33.14
33.14
33.15
33.16
33.13
33.13
33.14
33.16
33.14
33.13
33.14
33.15
33.16
33.16
33.13
33.16
33.15
33.14
33.13
33.17
33.15
33.16
33.16
33.16
33.13
33.16
33.13
33.13
33.15
33.13
33.16
33.16
33.16
33.13
33.14
33.13
33.16
33.14
33.15
33.16
33.16
33.16
33.16
33.15
33.16
33.15
33.16
33.16
33.17
33.16
33.16
33.16
33.16
33.16
33.16
33.16
33.16
33.16
33.16
33.16
33.16
33.16
33.16
33.16
33.16
33.16
33.15
33.16
33.14
33.15
33.15
33.16
33.16
33.13
33.15
33.13
33.16
33.14
33.16
33.15
33.13
33.16
33.14
33.13
33.14
33.13
33.13
33.16
33.15
33.14
33.16
33.15
33.16
33.14
33.16
33.13
33.15
33.15
33.16
33.14
33.15
33.14
33.13
33.14
33.13
33.13
33.13
33.14
33.13
33.13
33.14
33.11
33.13
33.14
33.13
33.16
33.13
33.13
33.10
33.13
33.16
33.15
33.13
33.13
33.13
33.11
33.13
33.13
33.12
33.10
33.13
33.12
33.13
33.12
33.10
33.13
33.13
33.13
33.12
33.13
33.13
33.13
33.10
33.13
33.11
33.12
33.13
33.13
33.10
33.13
33.13
33.13
33.12
33.13
33.13
33.12
33.13
33.13
33.13
33.13
33.10
33.12
33.13
33.12
33.15
33.14
33.13
33.13
33.15
33.13
33.13
33.12
33.13
33.12
33.13
33.13
33.13
33.13
33.13
33.13
33.13
33.13
33.13
33.14
33.13
33.13
33.13
33.13
33.13
33.13
33.13
33.13
33.13
33.13
33.13
33.15
33.15
33.13
33.15
33.13
33.13
33.15
33.13
33.13
33.13
33.13
33.14
33.16
33.14
33.13
33.16
33.13
33.12
33.13
33.13
33.13
33.10
33.13
33.14
33.12
33.12
33.12
33.13
33.10
33.13
33.13
33.13
33.10
33.15
33.11
33.10
33.13
33.10
33.12
33.12
33.10
33.13
33.11
33.11
33.08
33.10
33.13
33.13
33.10
33.10
33.10
33.13
33.11
33.13
33.11
33.10
33.13
33.13
33.10
33.13
33.12
33.10
33.13
33.10
33.11
33.11
33.13
33.10
33.11
33.10
33.12
33.13
33.13
33.12
33.13
33.10
33.12
33.13
33.12
33.13
33.10
33.11
33.10
33.11
33.10
33.13
33.13
33.12
33.10
33.09
33.10
33.12
33.13
33.11
33.11
33.13
33.08
33.10
33.10
33.11
33.10
33.10
33.10
33.11
33.11
33.11
33.09
33.13
33.12
33.10
33.13
33.12
33.10
33.10
33.10
33.10
33.10
33.12
33.10
33.10
33.10
33.10
33.10
33.10
33.12
33.13
33.10
33.10
33.10
33.10
33.10
33.11
33.12
33.10
33.13
33.10
33.12
33.11
33.10
33.10
33.11
33.10
33.13
33.10
33.10
33.10
33.13
33.12
33.10
33.12
33.10
33.11
33.10
33.13
33.11
33.12
33.10
33.12
33.12
33.12
33.10
33.10
33.10
33.12
33.10
33.11
33.13
33.12
33.13
33.13
33.13
33.11
33.13
33.13
33.12
33.14
33.13
33.13
33.13
33.13
33.12
33.12
33.13
33.13
33.13
33.13
33.13
33.13
33.13
33.13
33.13
33.13
33.13
33.13
33.12
33.13
33.13
33.13
33.13
33.16
33.15
33.14
33.16
33.13
33.16
33.16
33.16
33.16
33.16
33.19
33.16
33.16
33.19
33.17
33.19
33.19
33.17
33.19
33.22
33.21
33.22
33.22
33.19
33.19
33.22
33.25
33.23
33.22
33.25
33.25
33.25
33.25
33.22
33.25
33.23
33.25
33.25
33.25
33.25
33.25
33.25
33.25
33.25
33.25
33.26
33.25
33.24
33.25
33.25
33.23
33.25
33.25
33.25
33.22
33.22
33.22
33.22
33.22
33.19
33.19
33.19
33.17
33.19
33.16
33.18
33.16
33.16
33.16
33.16
33.14
33.16
33.14
33.13
33.14
33.14
33.13
33.13
33.13
33.13
33.10
33.13
33.11
33.13
33.12
33.10
33.10
33.11
33.10
33.10
33.10
33.10
33.10
33.10
33.10
33.08
33.07
33.10
33.09
33.07
33.07
33.07
33.07
33.07
33.07
33.07
33.07
33.07
33.07
33.06
33.05
33.04
33.04
33.07
33.04
33.06
33.07
33.07
33.07
33.04
33.06
33.05
33.04
33.04
33.04
33.05
33.04
33.07
33.04
33.06
33.06
33.04
33.04
33.04
33.03
33.05
33.05
33.03
33.04
33.04
33.04
33.01
33.04
33.04
33.04
33.04
33.06
33.02
33.04
33.04
33.03
33.02
33.04
33.03
33.04
33.04
33.04
33.04
33.04
33.04
33.03
33.02
33.04
33.04
33.04
33.04
33.04
33.04
33.04
33.04
33.03
33.03
33.03
33.02
33.04
33.04
33.01
33.04
33.04
33.04
33.03
33.01
33.01
33.00
33.03
33.04
33.01
33.02
33.02
33.04
33.03
33.04
33.01
33.04
33.01
33.04
33.04
33.01
33.02
33.04
33.04
33.04
33.01
33.03
33.03
33.04
33.04
33.01
33.04
33.04
33.04
33.04
33.04
33.01
33.04
33.04
33.03
33.04
33.04
33.04
33.03
33.03
33.04
33.01
33.04
33.04
33.01
33.03
33.03
33.01
33.04
33.04
33.03
33.04
33.02
33.04
33.04
33.04
33.04
33.05
33.04
33.04
33.07
33.07
33.07
33.07
33.07
33.10
33.07
33.10
33.13
33.11
33.11
33.13
33.14
33.13
33.16
33.14
33.16
33.16
33.18
33.16
33.17
33.20
33.19
33.19
33.19
33.21
33.22
33.22
33.21
33.22
33.22
33.22
33.20
33.19
33.22
33.18
33.19
33.19
33.18
33.16
33.13
33.16
33.13
33.10
33.11
33.09
33.07
33.07
33.07
33.05
33.05
33.04
33.04
33.04
33.06
33.04
33.04
33.04
33.04
33.01
33.03
32.99
33.01
32.98
32.98
32.96
32.98
32.98
32.95
32.95
32.95
32.92
32.91
32.91
32.91
32.91
32.91
32.91
32.91
32.91
32.92
32.93
32.92
32.95
32.94
32.93
32.95
32.92
32.95
32.95
32.95
32.95
32.95
32.95
32.98
32.95
32.98
32.95
32.97
32.97
32.95
32.97
32.96
32.96
32.95
32.95
32.97
32.95
32.95
32.97
32.95
32.95
32.97
32.95
32.95
32.95
32.94
32.96
32.95
32.96
32.94
32.96
32.95
32.95
32.95
32.95
32.98
32.95
32.94
32.91
32.93
32.91
32.91
32.88
32.91
32.91
32.91
32.90
32.91
32.91
32.91
32.88
32.88
32.88
32.89
32.91
32.91
32.91
32.88
32.88
32.88
32.91
32.88
32.88
32.88
32.88
32.88
32.88
32.88
32.88
32.89
32.88
32.88
32.88
32.88
32.88
32.90
32.88
32.88
32.88
32.88
32.89
32.88
32.90
32.88
32.88
32.88
32.88
32.86
32.88
32.91
32.91
32.89
32.90
32.89
32.88
32.88
32.89
32.91
32.90
32.91
32.91
32.91
32.91
32.91
32.91
32.93
32.95
32.92
32.94
32.94
32.95
32.95
32.96
32.95
32.95
32.97
32.95
32.95
32.95
32.95
32.97
32.95
32.95
32.96
32.95
32.95
32.95
32.95
32.96
32.95
32.97
32.96
32.95
32.95
32.95
32.94
32.95
32.95
32.96
32.96
32.95
32.95
32.95
32.95
32.95
32.95
32.95
32.96
32.97
32.95
32.95
32.96
32.95
32.95
32.98
32.95
32.95
32.98
32.98
32.98
32.95
32.98
32.96
32.98
32.98
32.98
32.98
32.97
32.98
32.95
32.98
32.98
33.00
32.98
32.97
32.99
32.98
33.00
33.00
33.01
32.98
33.00
33.00
33.01
33.01
33.01
33.00
33.02
33.00
33.01
33.01
33.00
33.01
32.99
33.01
33.01
33.01
33.01
33.01
33.03
33.04
33.02
33.04
33.04
33.04
33.01
33.01
33.01
33.01
33.01
33.03
33.01
33.04
33.06
33.03
33.04
33.04
33.04
33.04
33.04
33.04
33.04
33.05
33.06
33.04
33.05
33.03
33.04
33.06
33.05
33.06
33.07
33.04
33.06
33.07
33.07
33.07
33.06
33.07
33.07
33.07
33.07
33.07
33.08
33.08
33.10
33.07
33.07
33.07
33.07
33.07
33.07
33.08
33.07
33.10
33.10
33.08
33.11
33.10
33.10
33.10
33.11
33.10
33.09
33.10
33.10
33.10
33.11
33.10
33.11
33.12
33.11
33.11
33.12
33.10
33.10
33.13
33.13
33.13
33.13
33.16
33.13
33.15
33.16
33.14
33.16
33.17
33.16
33.16
33.16
33.16
33.16
33.16
33.19
33.19
33.19
33.17
33.19
33.18
33.19
33.17
33.19
33.19
33.19
33.19
33.20
33.21
33.20
33.20
33.19
33.18
33.19
33.22
33.19
33.19
33.21
33.18
33.19
33.19
33.22
33.18
33.19
33.20
33.21
33.22
33.20
33.22
33.19
33.21
33.22
33.19
33.21
33.20
33.21
33.22
33.22
33.22
33.22
33.22
33.22
33.23
33.22
33.23
33.22
33.25
33.25
33.25
33.25
33.25
33.23
33.25
33.22
33.25
33.25
33.26
33.27
33.25
33.25
33.25
33.25
33.27
33.25
33.25
33.25
33.25
33.25
33.26
33.25
33.24
33.25
33.23
33.25
33.25
33.25
33.25
33.26
33.25
33.23
33.24
33.25
33.25
33.25
33.25
33.23
33.25
33.25
33.25
33.24
33.25
33.22
33.25
33.25
33.25
33.24
33.22
33.25
33.25
33.25
33.25
33.25
33.25
33.23
33.23
33.24
33.25
33.22
33.23
33.25
33.22
33.23
33.22
33.24
33.22
33.25
33.22
33.22
33.22
33.24
33.22
33.25
33.25
33.25
33.25
33.24
33.22
33.25
33.25
33.23
33.22
33.25
33.23
33.22
33.25
33.25
33.24
33.25
33.25
33.23
33.25
33.25
33.25
33.25
33.25
33.23
33.25
33.25
33.24
33.25
33.25
33.25
33.26
33.25
33.25
33.22
33.22
33.25
33.25
33.25
33.25
33.22
33.25
33.25
33.25
33.25
33.22
33.24
33.23
33.22
33.25
33.23
33.25
33.25
33.23
33.25
33.23
33.24
33.24
33.23
33.24
33.25
33.23
33.25
33.25
33.25
33.25
33.25
33.25
33.23
33.22
33.22
33.24
33.25
33.24
33.25
33.25
33.25
33.24
33.25
33.24
33.22
33.23
33.24
33.23
33.25
33.22
33.22
33.24
33.22
33.23
33.23
33.22
33.22
33.23
33.23
33.22
33.25
33.25
33.25
33.22
33.25
33.25
33.25
33.22
33.24
33.25
33.24
33.25
33.24
33.25
33.27
33.25
33.25
33.27
33.28
33.28
33.27
33.28
33.28
33.28
33.28
33.31
33.28
33.28
33.30
33.28
33.29
33.31
33.29
33.31
33.33
33.31
33.32
33.32
33.31
33.31
33.33
33.34
33.34
33.33
33.34
33.34
33.34
33.34
33.37
33.37
33.36
33.37
33.40
33.38
33.37
33.39
33.39
33.40
33.39
33.40
33.40
33.41
33.42
33.43
33.43
33.43
33.43
33.43
33.43
33.43
33.43
33.43
33.43
33.43
33.43
33.46
33.46
33.46
33.46
33.43
33.43
33.46
33.45
33.45
33.46
33.43
33.43
33.43
33.44
33.46
33.43
33.45
33.43
33.44
33.44
33.41
33.40
33.43
33.40
33.39
33.37
33.37
33.35
33.36
33.36
33.34
33.33
33.34
33.31
33.32
33.30
33.31
33.33
33.30
33.32
33.31
33.31
33.28
33.29
33.29
33.28
33.28
33.28
33.28
33.28
33.28
33.28
33.28
33.28
33.28
33.25
33.27
33.28
33.25
33.26
33.25
33.25
33.26
33.27
33.25
33.26
33.26
33.27
33.28
33.28
33.26
33.28
33.27
33.26
33.28
33.25
33.25
33.28
33.28
33.28
33.25
33.27
33.28
33.25
33.25
33.27
33.24
33.25
33.26
33.25
33.25
33.25
33.27
33.25
33.25
33.27
33.24
33.25
33.28
33.25
33.25
33.25
33.22
33.25
33.25
33.25
33.25
33.24
33.24
33.22
33.25
33.23
33.22
33.22
33.23
33.22
33.22
33.22
33.22
33.21
33.22
33.19
33.21
33.19
33.22
33.19
33.21
33.19
33.19
33.19
33.22
33.19
33.19
33.19
33.17
33.18
33.19
33.19
33.19
33.19
33.19
33.19
33.18
33.19
33.18
33.19
33.19
33.16
33.16
33.19
33.16
33.16
33.16
33.15
33.16
33.17
33.18
33.18
33.16
33.14
33.16
33.16
33.16
33.16
33.16
33.16
33.17
33.14
33.16
33.14
33.16
33.16
33.13
33.13
33.12
33.13
33.13
33.13
33.13
33.13
33.13
33.13
33.12
33.10
33.13
33.08
33.10
33.12
33.10
33.10
33.13
33.13
33.11
33.13
33.11
33.12
33.12
33.13
33.13
33.13
33.16
33.16
33.16
33.16
33.18
33.19
33.19
33.19
33.19
33.20
33.20
33.20
33.20
33.22
33.22
33.22
33.25
33.25
33.25
33.25
33.25
33.25
33.27
33.25
33.26
33.25
33.25
33.25
33.23
33.22
33.22
33.21
33.19
33.19
33.19
33.19
33.18
33.16
33.15
33.16
33.14
33.15
33.15
33.13
33.13
33.11
33.13
33.13
33.13
33.12
33.13
33.15
33.15
33.13
33.16
33.13
33.13
33.14
33.13
33.13
33.13
33.13
33.13
33.13
33.13
33.13
33.13
33.14
33.13
33.13
33.12
33.13
33.10
33.12
33.10
33.10
33.10
33.11
33.10
33.13
33.13
33.13
33.10
33.13
33.10
33.13
33.13
33.10
33.10
33.12
33.10
33.10
33.10
33.10
33.10
33.08
33.07
33.06
33.05
33.04
33.03
33.01
33.01
33.00
33.01
33.01
32.98
32.99
33.00
32.98
32.98
32.98
32.98
32.96
32.98
32.96
32.95
32.95
32.96
32.95
32.95
32.96
32.95
32.96
32.95
32.95
32.95
32.95
32.95
32.94
32.95
32.97
32.95
32.95
32.95
32.95
32.95
32.97
32.95
32.94
32.95
32.91
32.91
32.93
32.95
32.92
32.91
32.95
32.94
32.92
32.93
32.93
32.92
32.94
32.92
32.92
32.94
32.95
32.91
32.92
32.94
32.92
32.92
32.92
32.94
32.92
32.95
32.95
32.95
32.98
32.95
32.95
32.95
32.95
32.95
32.98
32.97
32.95
32.98
32.98
32.98
32.98
32.98
32.98
32.98
33.01
33.00
33.01
33.00
33.01
33.01
33.01
33.04
33.01
33.01
33.01
33.01
33.03
33.01
33.00
33.03
33.04
33.02
33.02
33.04
33.04
33.04
33.04
33.04
33.02
33.02
33.01
33.01
33.02
33.01
33.03
33.03
33.01
33.04
33.04
33.02
33.04
33.03
33.03
33.01
33.04
33.03
33.01
33.01
33.01
33.04
33.04
33.03
33.04
33.01
33.01
33.01
33.04
33.01
33.01
33.01
33.01
33.01
33.01
33.01
33.01
32.99
33.01
33.01
33.01
33.00
32.99
33.01
33.01
32.99
33.00
33.01
33.01
33.00
33.01
33.01
33.01
33.02
32.99
33.01
32.99
33.01
33.01
33.01
33.01
33.01
33.01
33.01
33.01
33.01
33.01
32.98
33.01
32.98
32.99
33.01
32.98
33.00
32.99
32.98
33.01
32.98
32.98
32.98
32.98
32.98
32.98
32.98
32.98
32.95
32.98
32.98
32.95
32.95
32.98
32.95
32.95
32.96
32.95
32.97
32.96
32.97
32.96
32.95
32.96
32.95
32.95
32.95
32.95
32.94
32.95
32.91
32.94
32.95
32.95
32.95
32.94
32.93
32.94
32.91
32.91
32.91
32.91
32.92
32.89
32.89
32.91
32.90
32.88
32.88
32.86
32.86
32.86
32.85
32.84
32.82
32.85
32.81
32.80
32.82
32.80
32.79
32.79
32.79
32.78
32.77
32.76
32.75
32.73
32.73
32.72
32.70
32.70
32.69
32.67
32.64
32.64
32.64
32.64
32.62
32.61
32.60
32.61
32.57
32.57
32.55
32.55
32.54
32.52
32.52
32.52
32.49
32.49
32.46
32.46
32.43
32.43
32.43
32.40
32.40
32.37
32.37
32.37
32.33
32.33
32.30
32.30
32.30
32.27
32.26
32.24
32.24
32.18
32.18
32.16
32.15
32.14
32.12
32.09
32.10
32.06
32.06
32.03
32.03
32.01
32.00
31.97
31.94
31.93
31.91
31.88
31.85
31.86
31.83
31.82
31.80
31.79
31.75
31.72
31.71
31.69
31.66
31.66
31.60
31.60
31.57
31.57
31.54
31.51
31.48
31.48
31.43
31.39
31.39
31.36
31.34
31.29
31.27
31.24
31.19
31.20
31.18
31.14
31.09
31.08
31.03
30.99
30.96
30.95
30.91
30.88
30.84
30.81
30.81
30.75
30.72
30.69
30.66
30.63
30.60
30.56
30.53
30.50
30.44
30.42
30.38
30.35
30.29
30.29
30.23
30.20
30.17
30.15
30.11
30.06
30.05
30.02
29.97
29.95
29.89
29.86
29.83
29.78
29.77
29.71
29.68
29.63
29.60
29.59
29.55
29.49
29.44
29.43
29.37
29.35
29.31
29.28
29.25
29.19
29.16
29.13
29.07
29.04
29.01
28.98
28.95
28.88
28.86
28.83
28.79
28.76
28.73
28.67
28.64
28.60
28.55
28.52
28.49
28.46
28.43
28.40
28.34
28.29
28.25
28.21
28.19
28.16
28.12
28.09
28.05
28.03
27.97
27.94
27.91
27.85
27.83
27.81
27.77
27.73
27.70
27.67
27.61
27.60
27.57
27.50
27.48
27.45
27.39
27.37
27.36
27.31
27.27
27.24
27.21
27.18
27.13
27.10
27.07
27.02
26.99
26.97
26.93
26.90
26.85
26.84
26.81
26.78
26.75
26.72
26.66
26.64
26.60
26.57
26.54
26.51
26.48
26.44
26.41
26.39
26.34
26.30
26.28
26.26
26.22
26.20
26.15
26.12
26.11
26.08
26.05
26.02
25.99
25.94
25.93
25.89
25.87
25.83
25.80
25.77
25.74
25.71
25.68
25.65
25.62
25.59
25.56
25.53
25.50
25.49
25.45
25.42
25.40
25.38
25.35
25.32
25.28
25.27
25.20
25.20
25.16
25.14
25.10
25.09
25.07
25.04
25.01
24.98
24.95
24.92
24.92
24.86
24.86
24.83
24.77
24.77
24.76
24.73
24.70
24.67
24.65
24.61
24.58
24.58
24.55
24.51
24.49
24.46
24.43
24.43
24.39
24.37
24.37
24.29
24.28
24.27
24.25
24.22
24.19
24.19
24.16
24.13
24.10
24.07
24.06
24.05
24.00
24.00
23.97
23.94
23.91
23.91
23.87
23.85
23.84
23.80
23.79
23.77
23.75
23.70
23.70
23.69
23.64
23.64
23.61
23.58
23.58
23.54
23.53
23.52
23.48
23.45
23.45
23.42
23.39
23.39
23.36
23.36
23.33
23.30
23.27
23.28
23.25
23.21
23.20
23.19
23.18
23.15
23.13
23.12
23.09
23.09
23.06
23.02
23.03
23.01
22.97
22.94
22.94
22.94
22.90
22.87
22.86
22.84
22.84
22.79
22.78
22.77
22.75
22.72
22.70
22.72
22.68
22.66
22.63
22.64
22.60
22.60
22.57
22.55
22.54
22.54
22.50
22.50
22.48
22.45
22.43
22.44
22.38
22.39
22.37
22.36
22.33
22.33
22.29
22.28
22.26
22.26
22.23
22.23
22.22
22.19
22.17
22.14
22.11
22.13
22.11
22.08
22.08
22.05
22.03
22.02
22.01
21.99
21.97
21.96
21.96
21.93
21.92
21.87
21.87
21.87
21.87
21.84
21.82
21.80
21.75
21.76
21.75
21.74
21.71
21.68
21.66
21.65
21.66
21.63
21.60
21.61
21.58
21.57
21.56
21.53
21.53
21.50
21.51
21.47
21.45
21.45
21.44
21.44
21.41
21.38
21.38
21.38
21.35
21.34
21.32
21.32
21.29
21.27
21.26
21.25
21.23
21.23
21.20
21.20
21.20
21.17
21.17
21.13
21.13
21.13
21.11
21.10
21.07
21.07
21.08
21.04
21.07
21.02
21.01
21.01
20.99
20.98
20.98
20.98
20.96
20.95
20.95
20.94
20.92
20.92
20.92
20.89
20.89
20.90
20.88
20.88
20.89
20.88
20.86
20.86
20.84
20.86
20.86
20.84
20.85
20.85
20.86
20.86
20.85
20.86
20.86
20.86
20.89
20.86
20.89
20.92
20.92
20.92
20.95
20.94
20.95
20.98
20.96
21.01
21.04
21.05
21.07
21.10
21.13
21.17
21.18
21.20
21.26
21.29
21.32
21.33
21.37
21.44
21.47
21.51
21.54
21.59
21.62
21.67
21.73
21.78
21.83
21.90
21.93
21.96
22.02
22.08
22.14
22.20
22.25
22.30
22.37
22.42
22.46
22.52
22.60
22.66
22.72
22.78
22.84
22.90
22.97
23.03
23.09
23.18
23.24
23.31
23.39
23.42
23.48
23.55
23.61
23.69
23.76
23.82
23.88
23.97
24.03
24.10
24.16
24.25
24.28
24.34
24.43
24.49
24.55
24.63
24.66
24.74
24.80
24.87
24.92
25.01
25.07
25.10
25.19
25.25
25.30
25.38
25.44
25.50
25.53
25.62
25.65
25.74
25.79
25.85
25.90
25.97
26.02
26.09
26.14
26.20
26.23
26.29
26.38
26.41
26.46
26.53
26.57
26.63
26.69
26.75
26.78
26.84
26.90
26.93
26.99
27.06
27.11
27.15
27.18
27.24
27.30
27.36
27.36
27.45
27.48
27.51
27.54
27.60
27.64
27.70
27.76
27.78
27.83
27.89
27.94
27.97
28.00
28.06
28.08
28.12
28.18
28.21
28.25
28.31
28.34
28.37
28.44
28.46
28.50
28.55
28.55
28.61
28.67
28.72
28.74
28.76
28.83
28.83
28.89
28.93
28.95
28.98
29.01
29.05
29.07
29.13
29.16
29.16
29.22
29.25
29.25
29.29
29.32
29.37
29.38
29.41
29.45
29.47
29.52
29.55
29.56
29.58
29.59
29.65
29.65
29.70
29.70
29.74
29.75
29.80
29.79
29.83
29.86
29.88
29.92
29.94
29.95
30.01
30.00
30.02
30.05
30.08
30.11
30.13
30.14
30.17
30.20
30.22
30.23
30.26
30.28
30.30
30.32
30.35
30.38
30.41
30.42
30.44
30.47
30.50
30.51
30.53
30.57
30.57
30.60
30.63
30.65
30.69
30.69
30.72
30.72
30.75
30.78
30.79
30.81
30.84
30.85
30.84
30.87
30.87
30.90
30.93
30.96
30.96
30.97
30.99
30.99
31.02
31.05
31.07
31.05
31.08
31.11
31.11
31.15
31.18
31.18
31.18
31.20
31.19
31.21
31.24
31.24
31.27
31.27
31.28
31.30
31.29
31.32
31.33
31.35
31.36
31.36
31.36
31.36
31.39
31.39
31.41
31.42
31.42
31.45
31.44
31.45
31.47
31.48
31.48
31.51
31.50
31.51
31.54
31.54
31.54
31.54
31.57
31.56
31.57
31.59
31.58
31.59
31.62
31.59
31.63
31.60
31.63
31.63
31.66
31.64
31.66
31.69
31.67
31.69
31.71
31.71
31.72
31.72
31.74
31.73
31.73
31.78
31.74
31.78
31.79
31.79
31.79
31.82
31.81
31.82
31.82
31.85
31.82
31.85
31.84
31.85
31.87
31.85
31.88
31.90
31.88
31.89
31.88
31.91
31.94
31.94
31.94
31.93
31.96
31.97
31.95
31.97
31.99
31.97
32.00
32.02
31.98
32.00
32.03
32.03
32.03
32.05
32.03
32.03
32.06
32.06
32.06
32.06
32.06
32.06
32.08
32.08
32.09
32.08
32.11
32.09
32.11
32.12
32.14
32.12
32.13
32.15
32.12
32.15
32.15
32.16
32.17
32.17
32.18
32.19
32.19
32.15
32.18
32.21
32.20
32.21
32.21
32.24
32.24
32.24
32.26
32.24
32.24
32.25
32.26
32.27
32.30
32.27
32.27
32.29
32.28
32.30
32.30
32.31
32.32
32.33
32.30
32.34
32.35
32.33
32.36
32.34
32.37
32.37
32.37
32.37
32.40
32.40
32.41
32.40
32.42
32.43
32.43
32.46
32.46
32.46
32.49
32.47
32.48
32.49
32.49
32.52
32.52
32.52
32.54
32.55
32.58
32.58
32.57
32.57
32.58
32.58
32.61
32.61
32.64
32.61
32.63
32.64
32.64
32.64
32.67
32.64
32.67
32.69
32.67
32.69
32.70
32.67
32.73
32.72
32.73
32.73
32.73
32.73
32.73
32.76
32.76
32.76
32.78
32.78
32.77
32.78
32.79
32.79
32.80
32.81
32.82
32.81
32.82
32.81
32.82
32.82
32.82
32.82
32.85
32.82
32.82
32.84
32.85
32.82
32.82
32.82
32.82
32.83
32.83
32.82
32.82
32.82
32.85
32.84
32.85
32.82
32.85
32.88
32.85
32.87
32.88
32.89
32.88
32.90
32.88
32.90
32.90
32.91
32.94
32.91
32.91
32.91
32.95
32.95
32.95
32.95
32.95
32.98
32.96
32.95
32.95
32.98
32.98
32.98
32.98
32.98
32.98
33.00
33.01
32.99
33.01
33.01
33.00
33.01
33.01
33.04
33.04
33.01
33.04
33.01
33.03
33.04
33.04
33.03
33.04
33.04
33.01
33.04
33.07
33.03
33.04
33.06
33.04
33.04
33.04
33.04
33.04
33.06
33.04
33.05
33.07
33.04
33.04
33.04
33.06
33.07
33.04
33.07
33.05
33.04
33.05
33.07
33.04
33.07
33.04
33.04
33.05
33.01
33.04
33.04
33.02
33.04
33.04
33.04
33.04
33.03
33.04
33.02
33.04
33.04
33.04
33.04
33.04
33.04
33.01
33.04
33.02
33.04
33.04
33.04
33.03
33.04
33.03
33.04
33.04
33.06
33.05
33.05
33.07
33.07
33.07
33.07
33.07
33.07
33.09
33.10
33.10
33.10
33.10
33.10
33.10
33.13
33.11
33.10
33.13
33.13
33.12
33.13
33.14
33.15
33.13
33.13
33.11
33.12
33.12
33.11
33.12
33.12
33.08
33.12
33.11
33.11
33.12
33.12
33.13
33.11
33.14
33.13
33.13
33.14
33.13
33.16
33.13
33.16
33.15
33.16
33.19
33.16
33.16
33.19
33.19
33.18
33.19
33.16
33.19
33.19
33.19
33.16
33.17
33.16
33.16
33.16
33.16
33.16
33.13
33.13
33.09
33.10
33.07
33.06
33.04
33.02
33.00
32.98
33.00
33.01
32.99
32.98
32.99
33.01
33.01
33.04
33.04
33.02
33.03
33.00
33.01
33.01
33.02
33.01
33.01
33.04
33.00
33.01
33.02
33.01
33.01
33.01
33.01
33.01
33.00
33.01
33.00
33.01
33.01
32.98
33.00
32.98
32.98
32.99
32.98
32.98
32.98
32.98
32.98
32.98
32.96
32.95
32.96
32.97
32.95
32.95
32.95
32.95
32.95
32.95
32.97
32.94
32.95
32.95
32.95
32.95
32.94
32.97
32.95
32.93
32.95
32.95
32.95
32.95
32.95
32.98
32.95
32.95
32.95
32.94
32.94
32.92
32.95
32.91
32.95
32.91
32.91
32.91
32.91
32.89
32.91
32.91
32.87
32.88
32.91
32.86
32.88
32.88
32.88
32.88
32.91
32.91
32.90
32.89
32.89
32.88
32.88
32.88
32.88
32.88
32.88
32.88
32.88
32.88
32.85
32.85
32.87
32.85
32.85
32.88
32.87
32.88
32.88
32.86
32.87
32.88
32.88
32.88
32.88
32.88
32.88
32.88
32.88
32.85
32.88
32.85
32.86
32.86
32.85
32.85
32.82
32.83
32.83
32.82
32.82
32.83
32.82
32.82
32.82
32.82
32.82
32.83
32.81
32.85
32.83
32.84
32.84
32.85
32.86
32.86
32.85
32.87
32.85
32.86
32.85
32.88
32.88
32.88
32.87
32.88
32.88
32.88
32.88
32.91
32.91
32.89
32.91
32.88
32.88
32.88
32.84
32.85
32.83
32.83
32.82
32.79
32.82
32.79
32.79
32.78
32.79
32.77
32.79
32.76
32.76
32.73
32.73
32.73
32.73
32.70
32.73
32.74
32.73
32.73
32.74
32.74
32.73
32.73
32.73
32.73
32.73
32.72
32.73
32.70
32.72
32.73
32.72
32.73
32.73
32.71
32.72
32.70
32.73
32.73
32.73
32.73
32.74
32.72
32.73
32.74
32.74
32.75
32.73
32.76
32.73
32.76
32.79
32.74
32.76
32.79
32.76
32.79
32.78
32.78
32.77
32.78
32.79
32.79
32.79
32.79
32.77
32.76
32.76
32.79
32.76
32.76
32.76
32.76
32.76
32.73
32.76
32.76
32.72
32.74
32.76
32.75
32.76
32.76
32.79
32.79
32.79
32.82
32.79
32.79
32.79
32.82
32.79
32.80
32.79
32.81
32.82
32.79
32.79
32.81
32.81
32.82
32.79
32.80
32.79
32.81
32.82
32.82
32.82
32.85
32.82
32.85
32.85
32.84
32.85
32.85
32.85
32.85
32.85
32.88
32.85
32.88
32.86
32.88
32.90
32.89
32.90
32.89
32.89
32.91
32.90
32.91
32.88
32.88
32.89
32.90
32.89
32.91
32.89
32.88
32.91
32.89
32.88
32.87
32.85
32.87
32.85
32.87
32.85
32.86
32.86
32.83
32.85
32.85
32.82
32.85
32.85
32.84
32.84
32.82
32.82
32.82
32.82
32.80
32.82
32.85
32.83
32.82
32.82
32.82
32.82
32.82
32.82
32.82
32.82
32.82
32.80
32.83
32.82
32.79
32.82
32.82
32.79
32.82
32.82
32.82
32.81
32.82
32.82
32.82
32.82
32.82
32.82
32.82
32.84
32.82
32.82
32.82
32.82
32.82
32.83
32.82
32.82
32.82
32.82
32.82
32.83
32.83
32.82
32.85
32.85
32.83
32.83
32.83
32.82
32.82
32.82
32.83
32.82
32.85
32.82
32.85
32.84
32.82
32.85
32.85
32.84
32.82
32.82
32.84
32.82
32.85
32.85
32.85
32.85
32.85
32.85
32.85
32.88
32.88
32.88
32.88
32.88
32.87
32.88
32.88
32.88
32.91
32.91
32.88
32.91
32.91
32.91
32.91
32.91
32.91
32.91
32.94
32.91
32.95
32.94
32.93
32.95
32.93
32.95
32.95
32.98
32.98
32.96
32.98
33.01
32.98
32.98
33.01
32.97
33.00
33.01
33.01
33.01
33.01
33.01
33.01
33.04
33.04
33.03
33.04
33.04
33.03
33.04
33.04
33.04
33.06
33.04
33.06
33.07
33.06
33.07
33.07
33.09
33.05
33.07
33.08
33.08
33.07
33.10
33.10
33.10
33.09
33.07
33.09
33.07
33.10
33.07
33.07
33.10
33.08
33.07
33.07
33.07
33.10
33.08
33.07
33.10
33.08
33.07
33.08
33.07
33.07
33.09
33.07
33.10
33.08
33.10
33.10
33.09
33.10
33.10
33.09
33.09
33.08
33.08
33.07
33.10
33.09
33.08
33.10
33.07
33.08
33.10
33.10
33.07
33.07
33.09
33.07
33.09
33.10
33.07
33.07
33.08
33.10
33.09
33.10
33.10
33.10
33.10
33.09
33.10
33.10
33.10
33.10
33.10
33.10
33.10
33.10
33.10
33.10
33.10
33.09
33.09
33.11
33.12
33.12
33.12
33.10
33.13
33.12
33.13
33.13
33.16
33.16
33.17
33.15
33.16
33.19
33.19
33.18
33.19
33.20
33.19
33.21
33.19
33.19
33.19
33.22
33.18
33.19
33.22
33.21
33.22
33.22
33.19
33.22
33.21
33.19
33.22
33.22
33.21
33.19
33.19
33.19
33.17
33.16
33.16
33.14
33.13
33.15
33.13
33.13
33.10
33.13
33.13
33.13
33.13
33.12
33.13
33.13
33.13
33.13
33.10
33.10
33.11
33.13
33.10
33.13
33.13
33.10
33.10
33.13
33.10
33.10
33.10
33.08
33.10
33.13
33.10
33.10
33.12
33.10
33.10
33.13
33.13
33.10
33.10
33.10
33.10
33.09
33.09
33.10
33.10
33.10
33.10
33.10
33.13
33.10
33.09
33.10
33.08
33.08
33.08
33.07
33.09
33.07
33.09
33.08
33.10
33.10
33.07
33.07
33.07
33.08
33.07
33.10
33.07
33.10
33.10
33.07
33.09
33.09
33.07
33.08
33.07
33.09
33.08
33.07
33.08
33.07
33.10
33.10
33.06
33.07
33.10
33.06
33.08
33.09
33.05
33.07
33.08
33.10
33.07
33.07
33.09
33.07
33.08
33.10
33.06
33.08
33.08
33.07
33.07
33.08
33.07
33.07
33.10
33.07
33.10
33.09
33.10
33.07
33.09
33.10
33.07
33.07
33.07
33.07
33.09
33.07
33.09
33.07
33.10
33.08
33.07
33.10
33.07
33.08
33.10
33.10
33.10
33.09
33.10
33.09
33.07
33.07
33.07
33.10
33.07
33.07
33.09
33.07
33.10
33.07
33.07
33.09
33.10
33.09
33.07
33.07
33.10
33.08
33.10
33.09
33.10
33.08
33.10
33.10
33.07
33.08
33.12
33.09
33.10
33.10
33.10
33.07
33.07
33.10
33.10
33.10
33.10
33.10
33.10
33.07
33.09
33.10
33.10
33.10
33.10
33.10
33.10
33.10
33.10
33.10
33.10
33.10
33.07
33.10
33.10
33.10
33.10
33.10
33.10
33.10
33.11
33.10
33.10
33.10
33.10
33.10
33.10
33.10
33.10
33.11
33.12
33.12
33.10
33.13
33.11
33.12
33.10
33.08
33.10
33.12
33.09
33.10
33.10
33.10
33.11
33.12
33.10
33.10
33.12
33.10
33.12
33.11
33.10
33.10
33.10
33.10
33.09
33.10
33.12
33.10
33.10
33.13
33.11
33.10
33.10
33.10
33.10
33.10
33.10
33.10
33.10
33.10
33.10
33.10
33.10
33.10
33.10
33.09
33.10
33.07
33.07
33.10
33.10
33.10
33.08
33.09
33.10
33.09
33.10
33.12
33.10
33.10
33.10
33.13
33.12
33.11
33.09
33.11
33.11
33.10
33.10
33.12
33.10
33.12
33.12
33.13
33.10
33.12
33.12
33.13
33.10
33.10
33.10
33.10
33.12
33.10
33.13
33.13
33.13
33.13
33.13
33.14
33.13
33.16
33.15
33.16
33.16
33.18
33.21
33.19
33.22
33.22
33.22
33.22
33.22
33.24
33.25
33.25
33.25
33.27
33.28
33.28
33.27
33.28
33.28
33.31
33.31
33.31
33.31
33.32
33.31
33.31
33.31
33.31
33.34
33.34
33.32
33.34
33.34
33.34
33.34
33.34
33.34
33.34
33.36
33.34
33.34
33.37
33.37
33.37
33.37
33.37
33.37
33.34
33.35
33.37
33.37
33.37
33.37
33.37
33.37
33.37
33.38
33.40
33.40
33.40
33.40
33.38
33.37
33.40
33.40
33.40
33.41
33.40
33.40
33.42
33.41
33.40
33.40
33.40
33.40
33.39
33.40
33.38
33.38
33.39
33.37
33.37
33.40
33.38
33.37
33.39
33.38
33.37
33.38
33.37
33.37
33.37
33.37
33.37
33.37
33.37
33.38
33.37
33.37
33.39
33.38
33.40
33.38
33.40
33.40
33.39
33.39
33.40
33.37
33.40
33.41
33.40
33.40
33.40
33.39
33.40
33.41
33.43
33.43
33.43
33.43
33.42
33.43
33.43
33.43
33.43
33.43
33.46
33.43
33.45
33.44
33.44
33.46
33.44
33.43
33.45
33.46
33.45
33.46
33.45
33.43
33.43
33.46
33.45
33.43
33.46
33.46
33.43
33.46
33.43
33.43
33.44
33.43
33.43
33.43
33.43
33.43
33.45
33.43
33.46
33.45
33.45
33.43
33.44
33.45
33.44
33.46
33.46
33.46
33.47
33.46
33.46
33.46
33.48
33.46
33.49
33.46
33.46
33.46
33.49
33.48
33.46
33.48
33.47
33.48
33.48
33.49
33.48
33.46
33.49
33.46
33.48
33.48
33.49
33.46
33.49
33.48
33.46
33.48
33.49
33.49
33.49
33.49
33.48
33.49
33.49
33.48
33.49
33.49
33.49
33.47
33.49
33.49
33.49
33.49
33.48
33.46
33.46
33.46
33.46
33.46
33.46
33.46
33.47
33.46
33.46
33.46
33.46
33.45
33.44
33.46
33.46
33.44
33.43
33.44
33.46
33.46
33.46
33.44
33.46
33.46
33.46
33.46
33.46
33.46
33.48
33.47
33.49
33.49
33.47
33.49
33.46
33.48
33.49
33.49
33.47
33.49
33.49
33.49
33.49
33.49
33.49
33.46
33.48
33.46
33.46
33.46
33.46
33.44
33.46
33.45
33.44
33.46
33.45
33.43
33.43
33.45
33.44
33.43
33.43
33.43
33.42
33.43
33.43
33.43
33.43
33.43
33.41
33.40
33.39
33.39
33.38
33.37
33.39
33.37
33.40
33.37
33.37
33.37
33.40
33.37
33.40
33.37
33.37
33.37
33.37
33.37
33.37
33.36
33.37
33.37
33.36
33.37
33.37
33.37
33.37
33.37
33.40
33.39
33.41
33.40
33.38
33.40
33.43
33.41
33.43
33.46
33.43
33.43
33.44
33.43
33.46
33.46
33.44
33.46
33.46
33.46
33.46
33.49
33.49
33.48
33.46
33.49
33.48
33.49
33.48
33.49
33.49
33.49
33.46
33.49
33.49
33.47
33.49
33.49
33.49
33.49
33.49
33.52
33.51
33.52
33.53
33.50
33.52
33.52
33.51
33.52
33.52
33.51
33.54
33.52
33.55
33.55
33.54
33.55
33.52
33.52
33.54
33.52
33.52
33.52
33.51
33.52
33.49
33.52
33.52
33.49
33.49
33.49
33.49
33.49
33.49
33.48
33.49
33.46
33.48
33.49
33.46
33.47
33.46
33.46
33.46
33.46
33.43
33.45
33.45
33.44
33.44
33.45
33.43
33.43
33.43
33.43
33.43
33.46
33.46
33.43
33.46
33.45
33.43
33.44
33.43
33.46
33.46
33.49
33.46
33.49
33.46
33.46
33.48
33.47
33.49
33.48
33.49
33.49
33.48
33.49
33.49
33.48
33.51
33.49
33.49
33.49
33.51
33.49
33.52
33.49
33.52
33.51
33.51
33.52
33.52
33.52
33.52
33.55
33.52
33.53
33.52
33.52
33.52
33.55
33.53
33.53
33.53
33.57
33.56
33.56
33.56
33.56
33.59
33.56
33.56
33.59
33.58
33.59
33.59
33.59
33.56
33.59
33.59
33.59
33.59
33.59
33.60
33.58
33.59
33.59
33.59
33.59
33.59
33.59
33.59
33.59
33.59
33.59
33.58
33.59
33.58
33.58
33.56
33.56
33.59
33.56
33.58
33.57
33.56
33.58
33.59
33.56
33.58
33.58
33.56
33.58
33.59
33.59
33.55
33.56
33.59
33.58
33.59
33.59
33.57
33.59
33.59
33.62
33.59
33.61
33.59
33.59
33.60
33.62
33.60
33.62
33.59
33.61
33.59
33.61
33.62
33.59
33.64
33.62
33.62
33.62
33.62
33.62
33.62
33.62
33.65
33.64
33.64
33.62
33.64
33.65
33.62
33.62
33.65
33.62
33.62
33.62
33.63
33.62
33.63
33.62
33.65
33.64
33.62
33.62
33.65
33.63
33.62
33.62
33.62
33.60
33.62
33.62
33.59
33.62
33.62
33.59
33.59
33.59
33.59
33.56
33.59
33.56
33.56
33.56
33.57
33.56
33.56
33.53
33.52
33.56
33.52
33.52
33.52
33.52
33.52
33.51
33.52
33.52
33.52
33.52
33.49
33.51
33.49
33.49
33.49
33.49
33.50
33.49
33.49
33.49
33.51
33.50
33.51
33.52
33.52
33.52
33.52
33.54
33.56
33.53
33.56
33.54
33.56
33.56
33.56
33.56
33.59
33.58
33.59
33.56
33.59
33.56
33.59
33.58
33.59
33.59
33.60
33.59
33.59
33.59
33.61
33.59
33.60
33.62
33.59
33.60
33.60
33.59
33.60
33.60
33.59
33.60
33.60
33.59
33.59
33.59
33.56
33.56
33.54
33.54
33.56
33.56
33.53
33.52
33.54
33.52
33.50
33.52
33.53
33.52
33.50
33.49
33.52
33.52
33.50
33.51
33.52
33.53
33.52
33.53
33.52
33.52
33.54
33.56
33.56
33.56
33.56
33.56
33.56
33.55
33.56
33.59
33.56
33.56
33.59
33.59
33.56
33.58
33.59
33.57
33.59
33.59
33.59
33.61
33.62
33.62
33.62
33.62
33.60
33.61
33.62
33.63
33.62
33.62
33.59
33.57
33.59
33.60
33.58
33.59
33.58
33.56
33.58
33.60
33.59
33.59
33.62
33.59
33.62
33.62
33.62
33.62
33.64
33.62
33.62
33.62
33.62
33.63
33.64
33.64
33.65
33.63
33.63
33.64
33.63
33.65
33.65
33.65
33.65
33.65
33.65
33.65
33.65
33.67
33.66
33.64
33.65
33.64
33.65
33.65
33.65
33.65
33.65
33.63
33.65
33.65
33.66
33.66
33.65
33.65
33.65
33.65
33.65
33.64
33.62
33.65
33.65
33.65
33.64
33.65
33.64
33.62
33.65
33.65
33.65
33.65
33.62
33.62
33.64
33.63
33.62
33.60
33.62
33.62
33.60
33.59
33.59
33.59
33.59
33.59
33.59
33.57
33.56
33.58
33.56
33.56
33.56
33.56
33.53
33.54
33.56
33.56
33.54
33.56
33.57
33.56
33.56
33.56
33.56
33.57
33.57
33.56
33.59
33.59
33.56
33.56
33.56
33.56
33.57
33.56
33.57
33.56
33.59
33.57
33.56
33.56
33.56
33.56
33.56
33.52
33.52
33.52
33.52
33.52
33.52
33.51
33.49
33.50
33.49
33.48
33.49
33.46
33.46
33.46
33.43
33.43
33.42
33.40
33.40
33.40
33.37
33.36
33.34
33.31
33.31
33.31
33.28
33.28
33.25
33.25
33.22
33.19
33.20
33.16
33.16
33.13
33.10
33.07
33.07
33.04
33.01
32.99
32.96
32.91
32.91
32.88
32.85
32.82
32.79
32.76
32.73
32.70
32.67
32.67
32.62
32.61
32.58
32.56
32.55
32.52
32.51
32.46
32.46
32.46
32.40
32.40
32.39
32.35
32.33
32.32
32.27
32.24
32.24
32.24
32.21
32.18
32.14
32.12
32.09
32.06
32.03
32.00
32.00
31.94
31.91
31.88
31.85
31.80
31.79
31.75
31.71
31.69
31.66
31.62
31.57
31.55
31.51
31.48
31.45
31.45
31.39
31.36
31.33
31.31
31.27
31.24
31.21
31.18
31.13
31.12
31.06
31.02
30.99
30.96
30.93
30.90
30.85
30.83
30.81
30.75
30.75
30.69
30.66
30.62
30.60
30.56
30.53
30.50
30.44
30.41
30.37
30.34
30.28
30.26
30.23
30.20
30.14
30.12
30.08
30.04
30.01
29.95
29.91
29.89
29.86
29.80
29.78
29.74
29.71
29.66
29.62
29.58
29.53
29.52
29.47
29.44
29.37
29.32
29.31
29.28
29.25
29.19
29.16
29.11
29.07
29.07
29.01
28.98
28.95
28.89
28.86
28.84
28.78
28.76
28.73
28.67
28.64
28.60
28.58
28.55
28.51
28.46
28.42
28.40
28.37
28.32
28.28
28.28
28.21
28.18
28.15
28.10
28.06
28.06
28.00
27.97
27.94
27.89
27.85
27.85
27.82
27.76
27.73
27.70
27.66
27.64
27.60
27.54
27.51
27.48
27.45
27.42
27.38
27.33
27.32
27.26
27.23
27.21
27.18
27.15
27.11
27.09
27.02
26.99
26.96
26.93
26.90
26.87
26.86
26.78
26.75
26.72
26.70
26.68
26.65
26.63
26.59
26.56
26.51
26.48
26.44
26.41
26.40
26.35
26.34
26.29
26.27
26.23
26.21
26.17
26.14
26.11
26.10
26.05
26.02
26.02
25.96
25.93
25.90
25.87
25.86
25.80
25.77
25.75
25.71
25.68
25.65
25.64
25.62
25.59
25.56
25.51
25.50
25.47
25.44
25.41
25.37
25.35
25.34
25.32
25.29
25.25
25.20
25.19
25.16
25.13
25.10
25.05
25.04
25.04
24.98
24.95
24.95
24.92
24.89
24.86
24.83
24.82
24.80
24.74
24.74
24.71
24.65
24.64
24.63
24.61
24.58
24.55
24.52
24.49
24.47
24.46
24.43
24.40
24.40
24.36
24.33
24.31
24.26
24.25
24.25
24.20
24.19
24.16
24.15
24.10
24.10
24.06
24.03
24.02
24.03
23.97
23.94
23.94
23.91
23.88
23.87
23.83
23.82
23.82
23.79
23.76
23.73
23.72
23.70
23.67
23.65
23.61
23.61
23.58
23.57
23.54
23.49
23.48
23.49
23.45
23.42
23.42
23.41
23.39
23.36
23.33
23.30
23.30
23.25
23.26
23.23
23.21
23.18
23.18
23.15
23.11
23.10
23.09
23.05
23.05
23.03
22.99
23.00
22.97
22.95
22.94
22.92
22.90
22.87
22.87
22.82
22.84
22.79
22.79
22.76
22.75
22.73
22.72
22.69
22.69
22.66
22.63
22.61
22.60
22.56
22.57
22.52
22.54
22.50
22.48
22.48
22.44
22.42
22.42
22.39
22.39
22.36
22.35
22.33
22.30
22.29
22.29
22.26
22.23
22.23
22.20
22.17
22.17
22.14
22.13
22.11
22.08
22.08
22.05
22.05
22.02
22.02
21.99
21.96
21.96
21.96
21.92
21.93
21.88
21.89
21.87
21.85
21.81
21.83
21.80
21.76
21.75
21.75
21.74
21.71
21.71
21.68
21.66
21.65
21.64
21.62
21.62
21.59
21.56
21.56
21.56
21.53
21.51
21.51
21.50
21.47
21.47
21.45
21.44
21.44
21.41
21.38
21.40
21.35
21.38
21.36
21.35
21.32
21.32
21.32
21.29
21.29
21.29
21.26
21.26
21.24
21.23
21.23
21.23
21.23
21.20
21.20
21.21
21.20
21.22
21.20
21.19
21.20
21.20
21.18
21.20
21.20
21.19
21.20
21.20
21.20
21.20
21.20
21.20
21.23
21.20
21.21
21.23
21.26
21.23
21.26
21.27
21.29
21.30
21.32
21.32
21.35
21.38
21.39
21.41
21.44
21.47
21.47
21.50
21.53
21.56
21.59
21.61
21.65
21.70
21.74
21.79
21.82
21.87
21.93
21.97
21.99
22.05
22.12
22.14
22.21
22.26
22.31
22.39
22.45
22.52
22.58
22.66
22.75
22.81
22.87
22.94
23.03
23.09
23.17
23.24
23.33
23.43
23.48
23.58
23.66
23.76
23.85
23.91
23.99
24.10
24.19
24.28
24.35
24.46
24.55
24.65
24.71
24.83
24.92
25.01
25.12
25.19
25.27
25.38
25.45
25.53
25.62
25.71
25.81
25.90
25.96
26.05
26.14
26.23
26.29
26.41
26.51
26.57
26.63
26.72
26.78
26.87
26.96
27.01
27.12
27.18
27.27
27.33
27.39
27.45
27.54
27.60
27.69
27.75
27.82
27.87
27.94
28.02
28.07
28.15
28.21
28.25
28.34
28.40
28.46
28.52
28.58
28.63
28.67
28.76
28.83
28.86
28.92
28.98
29.04
29.07
29.15
29.16
29.22
29.28
29.29
29.37
29.43
29.45
29.50
29.55
29.59
29.65
29.70
29.74
29.77
29.81
29.86
29.89
29.95
29.98
30.02
30.05
30.11
30.13
30.17
30.22
30.23
30.27
30.32
30.32
30.36
30.43
30.44
30.47
30.51
30.55
30.57
30.60
30.63
30.67
30.71
30.75
30.75
30.78
30.83
30.87
30.87
30.89
30.93
30.96
30.96
30.99
31.04
31.05
31.08
31.11
31.14
31.17
31.21
31.22
31.22
31.24
31.27
31.30
31.32
31.33
31.36
31.36
31.41
31.42
31.43
31.45
31.47
31.51
31.51
31.52
31.54
31.57
31.57
31.58
31.63
31.63
31.63
31.67
31.69
31.70
31.72
31.73
31.75
31.76
31.79
31.79
31.81
31.82
31.85
31.85
31.88
31.88
31.90
31.94
31.93
31.94
31.95
31.95
31.97
32.00
32.00
32.03
32.05
32.06
32.06
32.09
32.09
32.09
32.12
32.11
32.14
32.15
32.18
32.18
32.19
32.21
32.21
32.23
32.21
32.23
32.27
32.26
32.27
32.28
32.27
32.30
32.33
32.33
32.31
32.34
32.36
32.36
32.38
32.38
32.39
32.39
32.40
32.40
32.43
32.43
32.46
32.46
32.49
32.49
32.46
32.49
32.52
32.49
32.52
32.52
32.52
32.52
32.55
32.55
32.56
32.57
32.58
32.58
32.58
32.58
32.59
32.61
32.61
32.61
32.61
32.62
32.64
32.64
32.64
32.67
32.67
32.67
32.67
32.67
32.67
32.70
32.70
32.70
32.71
32.73
32.72
32.72
32.73
32.73
32.73
32.76
32.76
32.78
32.76
32.78
32.79
32.80
32.76
32.79
32.80
32.80
32.81
32.81
32.81
32.80
32.82
32.82
32.82
32.84
32.82
32.85
32.85
32.85
32.85
32.85
32.85
32.85
32.87
32.88
32.88
32.88
32.91
32.91
32.89
32.88
32.91
32.89
32.90
32.90
32.91
32.95
32.94
32.95
32.95
32.96
32.96
32.99
32.98
33.00
33.02
33.01
33.03
33.06
33.07
33.07
33.09
33.08
33.10
33.10
33.10
33.13
33.13
33.12
33.13
33.16
33.16
33.15
33.17
33.19
33.19
33.18
33.22
33.21
33.22
33.22
33.21
33.22
33.25
33.25
33.22
33.22
33.25
33.23
33.25
33.25
33.25
33.27
33.28
33.26
33.27
33.26
33.28
33.28
33.28
33.29
33.28
33.28
33.30
33.29
33.31
33.31
33.30
33.31
33.30
33.31
33.34
33.31
33.31
33.32
33.34
33.32
33.31
33.31
33.33
33.34
33.34
33.34
33.34
33.33
33.31
33.31
33.32
33.33
33.33
33.33
33.34
33.32
33.34
33.34
33.34
33.31
33.34
33.34
33.37
33.34
33.33
33.34
33.34
33.34
33.34
33.34
33.35
33.36
33.35
33.37
33.36
33.38
33.40
33.37
33.37
33.37
33.40
33.40
33.39
33.40
33.37
33.38
33.40
33.40
33.40
33.40
33.40
33.40
33.43
33.42
33.40
33.43
33.43
33.43
33.43
33.46
33.46
33.43
33.46
33.43
33.43
33.43
33.43
33.43
33.43
33.41
33.41
33.43
33.39
33.40
33.42
33.45
33.43
33.43
33.43
33.46
33.44
33.47
33.46
33.46
33.47
33.49
33.49
33.49
33.49
33.49
33.49
33.50
33.51
33.49
33.50
33.51
33.50
33.52
33.49
33.50
33.49
33.50
33.49
33.49
33.49
33.51
33.49
33.49
33.49
33.50
33.50
33.51
33.49
33.52
33.52
33.51
33.52
33.52
33.52
33.52
33.54
33.52
33.56
33.56
33.56
33.56
33.56
33.58
33.56
33.56
33.56
33.56
33.56
33.56
33.56
33.57
33.56
33.56
33.56
33.56
33.55
33.57
33.54
33.56
33.56
33.56
33.54
33.56
33.53
33.52
33.55
33.52
33.52
33.52
33.52
33.50
33.52
33.50
33.50
33.49
33.49
33.49
33.49
33.49
33.49
33.49
33.46
33.49
33.48
33.49
33.48
33.46
33.48
33.49
33.46
33.49
33.46
33.46
33.45
33.45
33.43
33.45
33.43
33.45
33.45
33.45
33.43
33.44
33.45
33.43
33.44
33.46
33.43
33.44
33.44
33.42
33.43
33.45
33.43
33.43
33.44
33.43
33.43
33.43
33.43
33.43
33.44
33.43
33.43
33.43
33.43
33.43
33.43
33.43
33.45
33.45
33.43
33.43
33.45
33.46
33.43
33.43
33.42
33.43
33.44
33.46
33.46
33.44
33.46
33.46
33.46
33.44
33.43
33.45
33.45
33.46
33.46
33.46
33.46
33.43
33.46
33.46
33.45
33.46
33.43
33.46
33.46
33.46
33.46
33.47
33.44
33.44
33.46
33.46
33.46
33.46
33.46
33.46
33.46
33.46
33.46
33.46
33.46
33.46
33.46
33.46
33.46
33.44
33.46
33.44
33.46
33.46
33.45
33.46
33.46
33.43
33.45
33.46
33.46
33.43
33.45
33.45
33.46
33.46
33.46
33.44
33.46
33.49
33.45
33.47
33.46
33.48
33.47
33.47
33.46
33.47
33.49
33.49
33.46
33.47
33.46
33.46
33.49
33.49
33.49
33.47
33.44
33.46
33.46
33.49
33.46
33.46
33.48
33.46
33.47
33.46
33.46
33.46
33.46
33.48
33.46
33.47
33.46
33.47
33.46
33.45
33.46
33.46
33.46
33.46
33.46
33.46
33.46
33.46
33.46
33.46
33.46
33.45
33.46
33.46
33.47
33.46
33.46
33.46
33.46
33.47
33.45
33.45
33.47
33.45
33.46
33.48
33.46
33.46
33.49
33.49
33.46
33.47
33.49
33.48
33.46
33.49
33.46
33.46
33.49
33.47
33.48
33.49
33.46
33.49
33.49
33.49
33.48
33.49
33.49
33.49
33.49
33.50
33.49
33.49
33.49
33.49
33.49
33.49
33.49
33.49
33.49
33.49
33.49
33.48
33.48
33.49
33.49
33.48
33.49
33.49
33.49
33.49
33.49
33.48
33.49
33.49
33.49
33.49
33.52
33.49
33.49
33.49
33.49
33.49
33.52
33.48
33.49
33.52
33.49
33.50
33.50
33.51
33.49
33.49
33.52
33.52
33.49
33.52
33.49
33.49
33.49
33.49
33.49
33.51
33.49
33.49
33.49
33.52
33.50
33.49
33.49
33.49
33.49
33.52
33.50
33.49
33.52
33.49
33.50
33.51
33.51
33.50
33.52
33.52
33.49
33.52
33.49
33.50
33.52
33.49
33.52
33.52
33.52
33.49
33.51
33.49
33.50
33.52
33.52
33.48
33.52
33.52
33.49
33.51
33.49
33.50
33.50
33.51
33.48
33.51
33.51
33.50
33.49
33.49
33.49
33.52
33.50
33.48
33.51
33.49
33.50
33.49
33.50
33.49
33.49
33.49
33.49
33.49
33.49
33.49
33.49
33.49
33.49
33.49
33.49
33.50
33.49
33.49
33.49
33.51
33.49
33.50
33.51
33.51
33.49
33.52
33.49
33.49
33.49
33.48
33.49
33.49
33.49
33.50
33.51
33.52
33.49
33.50
33.49
33.52
33.52
33.52
33.50
33.52
33.52
33.50
33.52
33.52
33.51
33.52
33.51
33.52
33.51
33.52
33.52
33.52
33.51
33.49
33.52
33.52
33.51
33.52
33.54
33.52
33.52
33.52
33.52
33.52
33.52
33.52
33.52
33.52
33.53
33.53
33.52
33.52
33.55
33.56
33.56
33.52
33.52
33.52
33.53
33.56
33.54
33.53
33.52
33.54
33.55
33.53
33.54
33.52
33.55
33.55
33.55
33.53
33.56
33.56
33.54
33.52
33.56
33.55
33.52
33.56
33.53
33.56
33.56
33.54
33.56
33.56
33.56
33.56
33.57
33.58
33.56
33.59
33.56
33.56
33.56
33.56
33.56
33.56
33.56
33.58
33.59
33.62
33.59
33.59
33.59
33.62
33.62
33.61
33.59
33.59
33.61
33.59
33.59
33.62
33.59
33.60
33.62
33.60
33.62
33.59
33.59
33.59
33.60
33.59
33.59
33.59
33.60
33.59
33.59
33.62
33.59
33.62
33.60
33.58
33.60
33.62
33.62
33.62
33.62
33.62
33.62
33.62
33.63
33.59
33.61
33.62
33.62
33.62
33.60
33.62
33.62
33.62
33.62
33.62
33.62
33.62
33.62
33.60
33.61
33.62
33.63
33.62
33.62
33.61
33.63
33.61
33.63
33.62
33.62
33.62
33.62
33.62
33.62
33.62
33.62
33.62
33.62
33.62
33.62
33.62
33.62
33.62
33.60
33.59
33.62
33.59
33.61
33.62
33.62
33.59
33.60
33.60
33.59
33.59
33.61
33.59
33.59
33.60
33.59
33.59
33.59
33.59
33.59
33.59
33.59
33.59
33.59
33.59
33.58
33.59
33.59
33.59
33.58
33.59
33.59
33.56
33.59
33.59
33.59
33.56
33.57
33.56
33.58
33.56
33.56
33.56
33.56
33.56
33.57
33.56
33.56
33.57
33.56
33.56
33.56
33.57
33.54
33.57
33.56
33.56
33.56
33.58
33.56
33.56
33.56
33.56
33.56
33.56
33.53
33.56
33.56
33.56
33.56
33.56
33.53
33.56
33.56
33.53
33.56
33.56
33.53
33.56
33.55
33.56
33.56
33.56
33.54
33.56
33.55
33.56
33.53
33.53
33.56
33.54
33.52
33.56
33.53
33.54
33.52
33.52
33.55
33.53
33.52
33.52
33.52
33.55
33.52
33.52
33.55
33.52
33.54
33.52
33.52
33.52
33.54
33.55
33.52
33.56
33.52
33.55
33.56
33.55
33.56
33.54
33.52
33.53
33.55
33.52
33.56
33.55
33.54
33.52
33.54
33.54
33.56
33.52
33.55
33.52
33.55
33.56
33.55
33.52
33.51
33.52
33.54
33.52
33.52
33.54
33.52
33.52
33.52
33.52
33.54
33.52
33.54
33.52
33.53
33.52
33.52
33.52
33.52
33.52
33.52
33.55
33.52
33.52
33.52
33.52
33.52
33.54
33.53
33.52
33.52
33.52
33.52
33.53
33.56
33.52
33.52
33.52
33.52
33.53
33.55
33.52
33.52
33.52
33.52
33.52
33.52
33.52
33.52
33.52
33.52
33.52
33.52
33.52
33.52
33.52
33.50
33.52
33.52
33.50
33.52
33.52
33.50
33.51
33.52
33.51
33.52
33.53
33.52
33.52
33.52
33.52
33.52
33.52
33.52
33.52
33.52
33.56
33.52
33.50
33.52
33.52
33.52
33.53
33.52
33.52
33.52
33.52
33.52
33.54
33.53
33.52
33.54
33.54
33.52
33.52
33.53
33.51
33.52
33.52
33.53
33.53
33.52
33.52
33.52
33.52
33.52
33.52
33.55
33.54
33.52
33.55
33.52
33.56
33.55
33.55
33.53
33.56
33.56
33.54
33.54
33.56
33.56
33.56
33.56
33.54
33.56
33.56
33.54
33.53
33.57
33.56
33.54
33.56
33.55
33.56
33.54
33.56
33.56
33.56
33.56
33.56
33.56
33.56
33.56
33.55
33.59
33.56
33.56
33.56
33.56
33.55
33.56
33.56
33.55
33.55
33.56
33.54
33.56
33.56
33.53
33.56
33.54
33.54
33.54
33.56
33.55
33.56
33.56
33.56
33.56
33.55
33.54
33.56
33.57
33.56
33.56
33.59
33.54
33.56
33.56
33.56
33.54
33.56
33.55
33.56
33.56
33.55
33.52
33.52
33.54
33.54
33.52
33.53
33.53
33.54
33.52
33.52
33.52
33.52
33.49
33.52
33.52
33.51
33.52
33.52
33.52
33.52
33.49
33.52
33.52
33.52
33.52
33.50
33.52
33.52
33.52
33.53
33.52
33.52
33.49
33.52
33.51
33.52
33.49
33.49
33.49
33.49
33.49
33.50
33.51
33.49
33.51
33.49
33.49
33.49
33.52
33.52
33.49
33.52
33.52
33.52
33.50
33.52
33.49
33.52
33.52
33.52
33.52
33.50
33.49
33.52
33.52
33.52
33.49
33.52
33.52
33.52
33.52
33.52
33.51
33.52
33.50
33.52
33.52
33.50
33.50
33.52
33.52
33.52
33.53
33.52
33.52
33.52
33.54
33.52
33.52
33.52
33.52
33.52
33.55
33.52
33.52
33.52
33.52
33.52
33.52
33.49
33.52
33.52
33.52
33.52
33.52
33.52
33.52
33.52
33.49
33.51
33.49
33.50
33.50
33.49
33.49
33.49
33.49
33.49
33.49
33.50
33.52
33.49
33.49
33.52
33.49
33.49
33.51
33.49
33.49
33.52
33.48
33.49
33.52
33.52
33.51
33.51
33.52
33.53
33.52
33.51
33.51
33.53
33.52
33.52
33.52
33.52
33.52
33.52
33.53
33.52
33.52
33.52
33.52
33.52
33.54
33.53
33.52
33.53
33.52
33.52
33.52
33.52
33.52
33.53
33.52
33.52
33.52
33.54
33.52
33.52
33.55
33.54
33.52
33.54
33.54
33.55
33.55
33.56
33.56
33.55
33.56
33.56
33.56
33.54
33.55
33.56
33.56
33.52
33.56
33.58
33.56
33.56
33.56
33.56
33.56
33.59
33.52
33.56
33.56
33.56
33.56
33.56
33.56
33.56
33.56
33.56
33.56
33.54
33.56
33.56
33.56
33.54
33.55
33.52
33.53
33.53
33.54
33.53
33.52
33.53
33.52
33.53
33.52
33.55
33.52
33.52
33.53
33.52
33.52
33.56
33.52
33.53
33.54
33.52
33.52
33.54
33.55
33.52
33.52
33.52
33.54
33.55
33.56
33.54
33.52
33.56
33.51
33.52
33.52
33.52
33.52
33.54
33.54
33.52
33.54
33.51
33.53
33.52
33.52
33.52
33.52
33.56
33.54
33.52
33.54
33.54
33.56
33.54
33.54
33.52
33.56
33.56
33.56
33.56
33.56
33.55
33.58
33.56
33.56
33.56
33.56
33.56
33.56
33.56
33.56
33.56
33.56
33.56
33.56
33.55
33.55
33.56
33.56
33.54
33.56
33.58
33.56
33.56
33.56
33.53
33.56
33.56
33.54
33.56
33.56
33.54
33.56
33.56
33.56
33.56
33.56
33.56
33.56
33.56
33.57
33.56
33.56
33.56
33.58
33.59
33.59
33.56
33.59
33.56
33.56
33.56
33.59
33.56
33.56
33.56
33.56
33.55
33.56
33.54
33.56
33.56
33.56
33.56
33.54
33.57
33.56
33.56
33.57
33.56
33.57
33.58
33.56
33.56
33.59
33.54
33.56
33.56
33.56
33.56
33.58
33.56
33.56
33.57
33.56
33.59
33.59
33.57
33.59
33.59
33.59
33.59
33.60
33.62
33.60
33.62
33.62
33.62
33.62
33.62
33.62
33.61
33.62
33.59
33.62
33.62
33.60
33.62
33.61
33.62
33.62
33.63
33.62
33.62
33.62
33.63
33.62
33.62
33.60
33.61
33.62
33.61
33.60
33.60
33.62
33.62
33.62
33.62
33.62
33.62
33.62
33.59
33.62
33.61
33.62
33.61
33.61
33.59
33.59
33.62
33.59
33.59
33.60
33.59
33.59
33.60
33.62
33.59
33.62
33.62
33.62
33.60
33.59
33.62
33.59
33.60
33.59
33.59
33.61
33.62
33.62
33.62
33.62
33.61
33.59
33.60
33.62
33.62
33.63
33.62
33.62
33.62
33.62
33.63
33.65
33.62
33.63
33.66
33.65
33.65
33.65
33.65
33.65
33.67
33.65
33.65
33.65
33.65
33.65
33.66
33.66
33.65
33.66
33.67
33.66
33.66
33.68
33.65
33.68
33.68
33.68
33.67
33.68
33.64
33.68
33.68
33.68
33.65
33.68
33.65
33.65
33.67
33.65
33.65
33.68
33.65
33.65
33.65
33.65
33.65
33.65
33.68
33.65
33.65
33.65
33.68
33.65
33.68
33.65
33.65
33.66
33.65
33.65
33.68
33.63
33.66
33.66
33.65
33.66
33.65
33.65
33.65
33.65
33.68
33.64
33.65
33.67
33.65
33.65
33.65
33.65
33.65
33.68
33.65
33.65
33.65
33.63
33.65
33.65
33.65
33.65
33.65
33.65
33.64
33.65
33.68
33.65
33.65
33.65
33.64
33.65
33.66
33.65
33.67
33.66
33.66
33.68
33.65
33.63
33.65
33.65
33.65
33.65
33.65
33.65
33.66
33.66
33.66
33.65
33.66
33.66
33.65
33.65
33.65
33.65
33.65
33.68
33.64
33.64
33.65
33.65
33.65
33.65
33.65
33.65
33.66
33.66
33.68
33.68
33.68
33.65
33.68
33.66
33.68
33.68
33.68
33.67
33.68
33.68
33.65
33.68
33.69
33.68
33.68
33.68
33.68
33.68
33.68
33.68
33.68
33.68
33.66
33.68
33.68
33.68
33.68
33.68
33.65
33.68
33.65
33.68
33.68
33.68
33.68
33.68
33.67
33.68
33.66
33.68
33.68
33.66
33.68
33.67
33.65
33.68
33.68
33.68
33.67
33.68
33.68
33.68
33.68
33.68
33.68
33.66
33.68
33.66
33.68
33.68
33.68
33.68
33.68
33.68
33.68
33.68
33.68
33.71
33.69
33.68
33.68
33.71
33.71
33.69
33.71
33.68
33.70
33.70
33.71
33.71
33.71
33.72
33.71
33.71
33.71
33.71
33.74
33.71
33.71
33.74
33.72
33.72
33.73
33.72
33.72
33.74
33.74
33.74
33.74
33.73
33.74
33.74
33.77
33.74
33.76
33.75
33.74
33.74
33.77
33.75
33.74
33.77
33.76
33.77
33.77
33.75
33.76
33.76
33.74
33.77
33.77
33.77
33.77
33.77
33.76
33.77
33.77
33.77
33.77
33.76
33.77
33.74
33.74
33.77
33.74
33.75
33.77
33.75
33.77
33.76
33.77
33.76
33.77
33.77
33.74
33.76
33.77
33.77
33.77
33.75
33.77
33.77
33.77
33.77
33.79
33.77
33.78
33.77
33.77
33.77
33.79
33.80
33.79
33.78
33.79
33.78
33.79
33.80
33.80
33.79
33.80
33.80
33.78
33.80
33.80
33.80
33.80
33.78
33.80
33.79
33.80
33.77
33.77
33.80
33.77
33.77
33.77
33.76
33.77
33.76
33.77
33.77
33.74
33.74
33.74
33.72
33.74
33.71
33.71
33.71
33.71
33.72
33.71
33.71
33.71
33.70
33.71
33.73
33.71
33.71
33.73
33.71
33.71
33.71
33.71
33.71
33.71
33.68
33.68
33.73
33.68
33.71
33.69
33.71
33.71
33.71
33.70
33.71
33.71
33.71
33.71
33.71
33.71
33.70
33.71
33.71
33.69
33.71
33.71
33.68
33.68
33.68
33.68
33.68
33.68
33.67
33.68
33.68
33.68
33.68
33.68
33.68
33.68
33.68
33.67
33.65
33.66
33.69
33.68
33.68
33.67
33.68
33.67
33.68
33.67
33.68
33.67
33.68
33.65
33.68
33.68
33.68
33.68
33.66
33.68
33.69
33.68
33.68
33.68
33.68
33.67
33.69
33.68
33.68
33.68
33.67
33.68
33.68
33.68
33.68
33.68
33.67
33.68
33.68
33.68
33.68
33.68
33.69
33.68
33.71
33.71
33.69
33.68
33.71
33.68
33.68
33.68
33.66
33.68
33.68
33.71
33.68
33.70
33.68
33.68
33.68
33.68
33.70
33.71
33.68
33.68
33.69
33.71
33.69
33.68
33.71
33.71
33.71
33.71
33.70
33.68
33.72
33.71
33.70
33.73
33.72
33.71
33.74
33.71
33.72
33.74
33.71
33.71
33.74
33.74
33.74
33.76
33.75
33.74
33.74
33.74
33.74
33.74
33.76
33.74
33.74
33.74
33.74
33.75
33.76
33.74
33.74
33.74
33.74
33.74
33.75
33.74
33.74
33.75
33.75
33.74
33.76
33.76
33.77
33.76
33.77
33.77
33.77
33.80
33.77
33.79
33.77
33.80
33.80
