# Supplementary material for: TRPM8-Dependent Dynamic Response in a Mathematical Model of Cold Thermoreceptor
Source: PLoS One. 2015 Oct 1;10(10):e0139314. doi: 10.1371/journal.pone.0139314 (PMC4591370; doi:10.1371/journal.pone.0139314)
Supplement: S1 Experimental Data — Includes figures and summary table. (ZIP) [file pone.0139314.s001.zip › SupplMat1/data_files/141212001_s.txt]

0.483510
0.790710
1.508640
3.429210
4.415550
4.993140
5.388030
5.987430
6.397710
7.547970
7.991970
8.442180
9.115980
9.253380
10.006680
10.500420
11.871330
12.307740
12.968220
14.002590
14.156760
14.726610
15.586680
15.949410
16.391100
17.458530
18.308070
18.463890
19.190760
20.711910
21.029610
21.557670
21.961500
22.633320
23.078760
23.269800
23.663190
24.638880
25.075200
25.627020
26.067810
26.627910
27.244440
27.680880
28.132320
28.677390
29.451510
29.924490
30.126030
31.144830
31.659990
32.012100
32.377230
32.569530
32.790540
34.187460
35.149740
36.012390
36.336690
36.711780
37.214130
37.870110
38.022390
38.628510
39.267510
39.621330
40.252770
40.555740
40.911270
41.169240
41.726220
41.989920
42.295650
42.625710
42.962430
43.527060
43.771080
44.450430
45.231000
45.734580
45.846450
46.355880
46.712790
47.318400
47.574150
47.865210
48.353910
48.907290
49.386570
49.732410
49.772430
50.294430
50.402190
50.973660
51.102090
51.619230
51.805380
52.135380
52.656000
52.935960
53.457630
53.880780
54.066750
54.584970
55.010850
55.501440
55.867470
56.730180
57.002610
57.177420
57.617670
58.177800
58.355010
58.527060
58.934100
59.413470
59.665950
60.006390
60.076710
60.468930
60.566670
61.164150
61.406910
61.590060
62.033700
62.225100
62.522700
62.563050
62.812020
63.154800
63.642360
63.947700
64.127130
64.914360
65.522190
65.727930
65.927940
66.322590
66.717060
66.823530
67.001580
67.236540
67.678680
68.399160
68.577210
68.819850
69.174840
69.538020
69.839430
70.085220
70.301850
70.589910
70.778880
71.081310
71.414820
71.691270
72.005010
72.206370
72.525870
72.796920
73.597050
73.765320
74.069100
74.699760
74.948790
75.288990
75.655320
76.027590
76.272570
76.407840
76.855500
77.068230
77.434080
77.809200
78.090780
78.302790
78.632910
78.958080
79.220190
79.552800
79.886520
80.338350
80.922390
81.111060
81.425880
81.901650
82.018350
82.455630
82.833750
83.165040
83.369130
83.601330
83.929260
83.998260
84.538680
84.765150
84.940500
85.151490
85.938270
86.846790
87.702570
87.895020
88.127400
88.447350
88.806090
89.002650
89.196270
89.287770
89.601000
90.124680
90.515610
90.713880
90.796860
91.112100
91.199490
91.669560
92.307180
92.520900
92.815410
93.063480
93.210630
93.560880
94.228440
94.468800
94.614960
94.921950
95.183640
95.606460
95.818590
96.096360
96.271740
96.474930
96.536610
96.875340
97.129800
97.578270
97.742010
98.099310
98.385510
98.743200
99.107640
99.431160
99.641130
99.832830
100.396080
100.808790
101.307120
101.588190
102.035070
102.268590
102.505680
102.825360
103.107510
103.245360
103.741860
103.884570
104.273220
104.478930
104.565690
104.987490
105.151800
105.226650
105.647250
105.800730
106.069530
106.292070
106.608840
107.040120
107.584770
107.763930
108.181410
108.377550
108.588510
108.892650
109.297530
109.600110
109.962840
110.212050
110.519610
110.775240
111.074880
111.315030
111.451020
111.721950
111.788280
111.983400
112.245750
112.816890
113.076570
113.797350
114.238110
114.621630
114.838860
115.124940
115.496010
115.696590
116.035140
116.160450
116.585310
116.922810
117.112440
117.272610
117.549810
117.791010
118.336560
118.723290
118.881480
119.091180
119.287080
119.468430
119.749200
120.191910
120.796980
121.066380
121.292070
121.584150
122.390700
122.713800
123.129900
123.249510
123.455940
123.622410
123.821520
124.112460
124.313100
124.526910
124.703880
124.826760
125.146560
125.426790
125.700660
126.110130
126.587070
126.677070
127.252260
127.555710
127.747920
127.855530
128.113770
128.483730
128.728080
128.941860
129.186510
129.724410
129.883170
130.001700
130.436670
130.576410
130.757130
130.947510
131.079960
131.163510
131.503080
131.879880
132.088740
132.198480
132.509400
132.722190
132.829380
132.976920
133.285770
133.601040
133.919550
134.207760
134.488590
134.882730
135.113940
135.282210
135.759330
136.058640
136.688940
136.963080
137.055270
137.531520
137.759070
138.258630
138.379170
138.782490
139.086300
139.665810
140.027400
140.253030
140.475210
140.591280
141.012900
141.257100
141.413370
141.692490
142.107090
142.297650
142.617030
142.885950
143.120580
143.594160
143.942160
144.149130
144.171360
144.645930
144.709980
144.891060
145.143600
145.332300
145.532340
145.874610
146.066070
146.579400
146.972070
147.183870
147.498450
147.629970
148.037280
148.127520
148.423980
148.531740
148.925850
149.016540
149.296260
149.422860
149.702130
150.117690
150.259980
150.653970
150.876960
151.091700
151.306680
151.499520
151.633980
151.802760
152.046810
152.232360
152.502180
153.014400
153.458790
153.689850
153.881910
154.068000
154.260690
154.463250
154.701330
154.941720
155.109180
155.285460
155.622420
155.781420
156.055680
156.281670
156.459120
156.583530
156.778620
156.990690
157.078950
157.568520
157.649550
157.875510
158.078400
158.252310
158.347020
158.527230
158.661780
158.738610
159.000330
159.303210
159.402270
159.548370
159.728550
159.854790
159.959070
160.045980
160.495500
160.592910
160.743690
160.937730
161.044830
161.326800
161.722710
162.083580
162.265050
162.398970
162.837960
163.287810
163.619370
163.932450
164.096220
164.484540
164.730960
165.078810
165.255570
165.492840
165.699690
166.434870
166.702110
166.883370
167.300280
167.621100
167.795310
168.020460
168.134580
168.360390
168.563610
168.769230
168.997590
169.343190
169.463670
169.687950
169.949490
170.034210
170.115330
170.312910
170.722800
171.017790
171.269610
171.587340
171.717120
171.991860
172.150650
172.392840
172.752570
172.869990
172.942320
173.484960
173.846010
174.030750
174.412050
174.713730
174.890850
174.975030
175.222200
175.514610
175.591620
175.883190
176.093790
176.256510
176.503620
176.644470
176.938080
177.050550
177.533670
178.093980
178.482930
178.675920
178.875210
179.050230
179.489520
179.828760
179.962770
180.398820
180.878430
181.056600
181.351950
181.533540
181.680600
181.997790
182.115570
182.388600
182.793660
183.258210
183.568440
183.778440
183.995940
184.185810
184.317120
184.510860
184.595100
184.811760
184.926150
185.140440
185.309010
185.514630
185.856540
186.055740
186.337800
186.483450
186.720930
186.896880
187.073700
187.254510
187.588530
187.806810
188.060430
188.132880
188.330070
188.546820
188.757510
188.973060
189.212250
189.427170
189.504480
190.000530
190.299390
190.474530
190.697910
191.140530
191.212260
191.502630
192.166620
192.391410
192.629610
193.236300
193.470150
193.664580
193.809000
193.943160
194.231190
194.482770
194.681610
194.872980
195.131280
195.374130
195.441720
195.627690
195.834240
195.996510
196.065720
196.078410
196.242630
196.371030
196.456890
196.605870
196.687380
196.770960
196.849200
196.965420
197.119110
197.186430
197.196840
197.301360
197.378910
197.442270
197.484870
197.572320
197.667390
197.797770
197.856570
197.918070
197.928510
197.983800
198.073530
198.167340
198.245970
198.262620
198.339210
198.404730
198.451890
198.510120
198.518040
198.567030
198.576390
198.677670
198.738570
198.796920
198.840180
198.899460
198.909510
198.975000
198.986910
199.036410
199.062270
199.130730
199.142430
199.198650
199.242930
199.256340
199.350780
199.396530
199.408080
199.434600
199.500450
199.510590
199.529280
199.606770
199.621230
199.678470
199.687950
199.736700
199.749870
199.791720
199.833180
199.880340
199.887750
199.935960
199.945800
200.026080
200.033280
200.087310
200.132130
200.140560
200.208360
200.251980
200.292150
200.310060
200.348880
200.357970
200.400240
200.452950
200.528610
200.534070
200.542680
200.589570
200.642820
200.650590
200.677560
200.730330
200.738970
200.795640
200.853690
200.881950
200.921880
200.933250
200.975550
200.983290
201.012270
201.022170
201.099420
201.106380
201.143280
201.184350
201.198240
201.249900
201.268170
201.315510
201.323730
201.356910
201.405960
201.444480
201.456750
201.503910
201.519270
201.568680
201.579810
201.630720
201.638250
201.686280
201.697020
201.754980
201.764070
201.789330
201.834000
201.844080
201.885150
201.940500
201.949320
202.000440
202.022040
202.054410
202.075920
202.084800
202.108050
202.153260
202.161840
202.192980
202.231620
202.245750
202.293870
202.304880
202.378200
202.385790
202.403550
202.425420
202.458300
202.468410
202.528080
202.539870
202.578000
202.628220
202.643820
202.673850
202.715910
202.745250
202.771290
202.783290
202.821120
202.858620
202.901580
202.917090
202.947990
202.958310
203.017080
203.059260
203.072730
203.095440
203.120940
203.139420
203.171340
203.194200
203.205900
203.241540
203.265330
203.302410
203.330610
203.371590
203.394720
203.421690
203.439810
203.457300
203.478450
203.523810
203.539800
203.561670
203.591160
203.609070
203.641710
203.670990
203.713830
203.744580
203.763030
203.796630
203.813580
203.838330
203.853630
203.873130
203.908230
203.933880
203.958840
203.989440
204.022560
204.055050
204.070350
204.099780
204.126540
204.155040
204.180150
204.207090
204.236910
204.257340
204.278280
204.309090
204.326400
204.355230
204.379500
204.407250
204.424050
204.450630
204.484500
204.505770
204.533610
204.555510
204.573420
204.593070
204.618090
204.631350
204.652560
204.674610
204.698790
204.727740
204.748080
204.776760
204.802710
204.822720
204.839970
204.865320
204.883050
204.900000
204.930960
204.954540
204.967260
204.992370
205.018740
205.036740
205.056570
205.074720
205.095720
205.123080
205.139820
205.158690
205.185540
205.201740
205.224630
205.250550
205.270230
205.283610
205.305450
205.325310
205.353600
205.373130
205.391970
205.414320
205.433400
205.455480
205.473090
205.494780
205.514940
205.536510
205.555290
205.572570
205.596570
205.616430
205.652880
205.673190
205.687590
205.706340
205.726500
205.744230
205.763400
205.778910
205.798800
205.820010
205.854780
205.872330
205.888560
205.902240
205.923030
205.940430
205.960320
205.980540
206.019270
206.041080
206.076330
206.109150
206.126550
206.138880
206.172510
206.189340
206.209110
206.224620
206.240010
206.258100
206.294190
206.314470
206.332170
206.350860
206.367000
206.437140
206.453580
206.469720
206.519700
206.587050
206.622690
206.640210
206.704590
206.736870
206.766990
206.830770
206.878740
206.943990
207.075930
248.101380
248.707560
248.886840
249.164520
249.575190
249.636840
249.743700
249.897720
250.238910
250.510980
250.700940
251.384880
251.395080
252.293670
252.300720
252.813030
253.227990
254.236830
254.242050
254.248170
254.380860
254.386410
254.392290
254.931390
254.936310
254.942640
255.949500
255.956310
256.938390
256.943640
256.950600
262.077270
262.084350
262.268040
263.517210
263.531430
264.639180
264.908430
265.165620
265.363080
265.696650
266.056200
266.434260
266.597310
266.888670
267.141000
267.336870
267.581940
267.869460
268.031400
268.259160
268.399890
268.599120
268.783080
269.051670
269.220720
269.369820
269.680560
269.947890
270.083460
270.283110
270.425550
270.715740
271.052100
271.270020
271.389990
271.606080
271.732080
271.995270
272.133600
272.357280
272.606790
272.873520
273.032670
273.239550
273.393120
273.591180
273.931230
274.061880
274.250910
274.454400
274.821180
274.964460
275.091420
275.346120
275.667540
275.842590
276.023070
276.256500
276.410880
276.523650
276.743430
276.920970
277.098180
277.297020
277.503150
277.718400
277.991700
278.166330
278.407560
278.570430
278.728170
278.920260
279.050970
279.411480
279.775800
279.944820
280.214760
280.380930
280.568460
280.697100
280.965510
281.122050
281.476650
281.632770
281.861460
281.997540
282.183720
282.340080
282.490740
282.651030
282.905850
283.078650
283.217730
283.387470
283.644300
283.804170
283.946430
284.116500
284.271540
284.458770
284.823780
284.984460
285.134610
285.297600
285.428760
285.795360
285.959880
286.152750
286.313820
286.630200
286.787730
287.027370
287.197020
287.596380
287.755140
287.920410
288.046500
288.440160
288.582630
288.774450
288.928530
289.328640
289.485540
289.626300
289.790100
289.981200
290.122950
290.308920
290.474940
290.699400
290.849010
291.121770
291.257250
291.471450
291.618390
291.817560
291.967380
292.147770
292.330020
292.603110
292.758390
292.924440
293.095650
293.230950
293.401380
293.607210
293.761350
293.956680
294.111750
294.287490
294.431610
294.627360
294.778710
295.099560
295.254030
295.601280
295.762650
295.930170
296.073930
296.490900
296.627940
296.868420
296.882940
297.048900
297.334200
297.486690
297.801780
297.951960
298.324080
298.473600
298.659180
298.818360
298.986330
299.144370
299.158680
299.450040
299.613000
299.837220
299.993670
300.135030
300.280260
300.561060
300.717240
300.840390
301.005480
301.306470
301.449090
301.598100
301.749930
302.193390
302.337630
302.749710
302.902350
303.143910
303.284220
303.451350
303.599400
303.833520
304.222020
304.365660
304.561770
304.687410
304.944810
305.072220
305.088360
305.586780
305.740500
305.995890
306.135990
306.147480
306.468600
306.620220
306.808680
306.949410
307.112040
307.260480
307.579200
307.729530
307.957350
308.106780
308.118930
308.465340
308.613540
308.764680
308.919090
309.213510
309.375810
309.490740
309.508350
309.727500
309.876450
310.099350
310.258560
310.295700
310.690530
310.839870
311.124060
311.263110
311.442030
311.599320
311.935620
312.089370
312.340740
312.470340
312.584880
312.902610
313.055820
313.066110
313.267470
313.423350
313.820520
313.955910
314.100630
314.254710
314.487480
314.635440
314.648940
314.936730
315.076410
315.313470
315.470640
315.481500
315.690540
315.833970
315.845220
316.139490
316.282830
316.293450
316.491840
316.658520
316.667250
317.115480
317.123820
317.288400
317.561130
317.706660
317.974860
318.107220
318.118680
318.445260
318.594750
319.019220
319.159650
319.467390
319.621530
319.703700
319.711560
320.061720
320.202030
320.591850
320.726280
320.974020
321.105900
321.400170
321.541980
321.553050
321.712440
321.721740
321.874920
322.364370
322.372890
322.482600
322.641510
323.159760
323.299320
323.509890
323.650170
323.662620
324.004500
324.160500
324.636000
324.775560
324.982560
325.148460
325.519560
325.663950
325.861260
325.994010
326.005320
326.227410
326.367780
326.377140
326.701230
326.857980
327.039420
327.050640
327.213210
327.223200
327.539280
327.671160
327.681510
327.914160
327.922200
328.074960
328.081470
328.449300
328.466760
328.631880
328.641990
328.904430
329.062950
329.246610
329.395740
329.406150
329.651280
329.744070
329.751330
330.050160
330.185010
330.312720
330.450840
330.459270
330.734880
330.884190
330.892470
331.219620
331.371990
331.382730
331.753590
331.910220
332.276640
332.293290
332.447700
332.632200
332.644560
332.805300
332.820360
333.021270
333.034800
333.189180
333.202410
333.457110
333.465540
333.616710
333.627960
333.987480
334.141800
334.152450
334.393560
334.533990
334.543950
334.888800
335.002710
335.157330
335.298000
335.310750
335.558580
335.707560
335.716170
336.140580
336.291630
336.522480
336.674550
336.768180
336.776580
336.932370
336.940290
337.077000
337.086720
337.254540
337.262820
337.626990
337.634670
337.774500
338.023290
338.186520
338.199030
338.438790
338.595090
338.605800
338.929440
339.084870
339.256470
339.401790
339.410940
339.663900
339.817650
340.171740
340.307310
340.331130
340.660530
340.670550
340.834770
340.846920
341.097060
341.251830
341.263140
341.503680
341.657250
341.670150
341.897850
341.911770
342.081660
342.089010
342.366360
342.376920
342.531510
342.539220
342.857790
342.871950
343.033950
343.045320
343.332210
343.480110
343.559160
343.568070
343.733850
343.927470
343.939230
344.092500
344.108250
344.429820
344.579700
344.590170
344.875470
345.028470
345.035580
345.447990
345.589410
345.600090
345.819060
345.973650
345.985440
346.271400
346.423260
346.431840
346.764360
346.908030
346.915290
347.319240
347.326890
347.594130
347.604600
347.750970
347.931450
347.941500
348.103440
348.111510
348.427530
348.442380
348.599010
348.606210
348.919980
348.931470
349.098660
349.105860
349.400190
349.554120
349.565250
349.797570
349.810200
349.970700
349.980030
350.257140
350.420220
350.428350
350.654760
350.807280
350.819670
351.152700
351.163110
351.320970
351.329280
351.447810
351.459180
351.615360
351.626340
351.935070
352.093800
352.103370
352.268310
352.278480
352.433280
352.440960
352.704780
352.714380
352.878360
352.886160
353.183280
353.347620
353.359080
353.472900
353.479800
353.637660
353.647020
354.123960
354.266310
354.519720
354.527040
354.688920
354.698460
354.968910
354.976020
355.129620
355.137210
355.375620
355.523820
355.530480
355.808610
355.817670
355.979970
355.987920
356.181780
356.190780
356.352570
356.361210
356.557560
356.565060
356.730300
356.737560
356.986320
357.140520
357.150690
357.438690
357.459420
357.629520
357.640080
358.008420
358.019820
358.195860
358.201950
358.588260
358.737150
358.843410
358.854600
359.023980
359.032290
359.333760
359.345940
359.513160
359.520030
359.591040
359.598480
359.766810
359.775390
360.034770
360.176700
360.184590
360.445890
360.452700
360.602400
360.614790
360.919680
361.069440
361.078170
361.323990
361.469070
361.477770
361.754160
361.762710
361.933110
361.940430
362.163720
362.175450
362.339430
362.346960
362.801460
362.816220
363.002070
363.248850
363.263850
363.433950
363.441180
363.625470
363.639300
363.804720
363.812130
364.082280
364.230360
364.236960
364.470030
364.477830
364.633080
364.954650
365.098800
365.108520
365.331840
365.341860
365.487450
365.494020
365.723910
365.731020
365.884290
365.891370
366.248070
366.400320
366.407940
366.573420
366.582030
366.739350
366.748110
367.034160
367.041390
367.203270
367.214220
367.598280
367.742730
367.759980
367.961160
367.972530
368.121420
368.130810
368.480670
368.488080
368.632230
368.639970
369.014340
369.023130
369.177840
369.185790
369.438990
369.448140
369.604500
369.617790
369.893910
369.906540
370.062840
370.069110
370.414830
370.422990
370.571370
370.578960
370.941360
370.949700
371.110890
371.118090
371.384340
371.397870
371.556090
371.564010
371.867940
371.880750
372.011370
372.019920
372.264990
372.419220
372.687660
372.703380
372.854580
372.863670
372.962670
372.970890
373.136190
373.147530
373.346370
373.354770
373.507350
373.514700
373.804020
373.812480
373.984770
373.991640
374.234940
374.395260
374.403090
374.600730
374.608890
374.763360
374.770110
375.069570
375.076500
375.235770
375.244170
375.551580
375.697890
375.704190
375.917310
375.929820
376.082430
376.090110
376.417200
376.424580
376.586580
376.593510
376.865670
376.876080
377.031090
377.038260
377.217900
377.227800
377.383590
377.392650
377.596140
377.608890
377.771610
377.780190
378.044850
378.052740
378.209340
378.219420
378.421530
378.429990
378.592350
378.601080
378.852390
378.988560
378.996810
379.170570
379.177800
379.343730
379.477200
379.483590
379.646160
379.652820
379.855800
380.035230
380.043450
380.276460
380.289990
380.440830
380.449800
380.847930
380.868510
381.047760
381.185130
381.194910
381.364110
381.372060
381.534210
381.541260
381.757050
381.766620
381.928500
381.934830
382.119270
382.265040
382.410120
382.419540
382.589190
382.596480
382.801800
382.960050
382.969260
383.135490
383.142420
383.294730
383.301990
383.470680
383.476890
383.641860
383.649450
383.858790
383.866920
384.022260
384.033480
384.213060
384.219570
384.361620
384.367980
384.663840
384.672120
384.845460
385.061670
385.070580
385.229520
385.238580
385.446210
385.558680
385.568130
385.757820
385.899450
386.072850
386.083980
386.234640
386.243340
386.454180
386.461710
386.617050
386.624670
386.773800
386.782410
386.934060
386.940540
387.114030
387.123930
387.282900
387.289200
387.510240
387.526740
387.691470
387.699600
387.849180
387.856380
388.019520
388.025460
388.199400
388.207230
388.385520
388.392810
388.614810
388.623900
388.785330
388.794180
389.029230
389.148690
389.159760
389.316720
389.326680
389.490930
389.499750
389.702250
389.713260
389.868540
389.875470
390.011550
390.019680
390.177810
390.185340
390.357690
390.366240
390.509370
390.516840
390.670200
390.679620
390.833790
390.840570
391.080840
391.089150
391.247700
391.258320
391.423050
391.433130
391.583130
391.590930
391.739070
391.746120
391.942170
391.949820
392.109270
392.116140
392.266980
392.276580
392.442120
392.450040
392.648850
392.660580
392.785530
392.794530
392.953740
392.967570
393.114720
393.123360
393.285780
393.292920
393.446730
393.454470
393.569370
393.576510
393.713340
393.720810
393.930810
394.075380
394.083330
394.256040
394.264350
394.420920
394.428960
394.568820
394.578810
394.738020
394.749180
394.894080
394.901100
395.051250
395.073780
395.233410
395.243940
395.384610
395.393130
395.635260
395.642700
395.777580
395.783490
395.944410
395.952660
396.112050
396.119670
396.251940
396.261120
396.415980
396.423990
396.575550
396.584760
396.737700
396.746160
396.928020
396.935850
397.098060
397.105830
397.236780
397.246620
397.401420
397.537410
397.544790
397.658790
397.669650
397.820310
397.828950
397.989660
397.997850
398.143140
398.150490
398.305200
398.312490
398.440650
398.575080
398.584500
398.596140
398.794050
398.801370
398.952930
399.117960
399.125970
399.283680
399.295800
399.452940
399.576570
399.697620
399.705180
399.821940
399.830280
399.964200
399.971610
400.140390
400.146900
400.283940
400.290240
400.425150
400.432410
400.562430
400.569240
400.739700
400.746870
400.887060
400.895250
401.010810
401.020500
401.167680
401.175390
401.373990
401.379690
401.500020
401.633880
401.642100
401.773740
401.782680
401.903820
401.910030
402.008970
402.016590
402.172560
402.179970
402.358110
402.363780
402.504810
402.510870
402.621270
402.627540
402.770730
402.777750
402.931290
402.940680
403.060410
403.065270
403.159230
403.166490
403.326810
403.334430
403.487160
403.492890
403.597170
403.604070
403.731810
403.738950
403.867320
403.873500
404.017320
404.023380
404.126190
404.134440
404.254830
404.261670
404.419920
404.426520
404.443200
404.561910
404.568930
404.745660
404.752470
404.848230
404.858310
405.011820
405.017490
405.105150
405.112410
405.275790
405.287460
405.398910
405.406230
405.530100
405.536340
405.720630
405.727140
405.920610
405.927240
406.021350
406.027080
406.140150
406.147620
406.286280
406.292460
406.427700
406.434150
406.573530
406.579560
406.695660
406.702950
406.879230
406.888140
407.015670
407.024550
407.150640
407.156730
407.168460
407.329800
407.336130
407.476620
407.483880
407.638050
407.645250
407.744610
407.750760
407.868390
407.877360
408.007350
408.014190
408.145710
408.152130
408.315840
408.322260
408.451530
408.457440
408.573330
408.579750
408.655890
408.662760
408.670710
408.797700
408.806130
408.933300
408.941760
409.090170
409.095660
409.257780
409.266090
409.382970
409.389930
409.511790
409.519380
409.618350
409.624530
409.754730
409.877010
409.884420
409.993230
410.001150
410.179200
410.185560
410.195580
410.300940
410.305830
410.432370
410.438610
410.532930
410.540550
410.684490
410.690880
410.703930
410.867370
410.876070
411.072630
411.078900
411.208440
411.216240
411.339660
411.346170
411.353880
411.517110
411.525660
411.687330
411.694980
411.828690
411.834060
412.005360
412.011390
412.107810
412.115670
412.244190
412.250970
412.394760
412.400070
412.481010
412.487970
412.611360
412.618680
412.705230
412.711470
412.822080
412.828470
412.930710
413.067600
413.075100
413.227650
413.233890
413.354520
413.360190
413.502330
413.508030
413.522070
413.656620
413.662050
413.812290
413.819130
413.933790
413.939670
414.098550
414.105390
414.225570
414.233550
414.346050
414.352320
414.460260
414.466500
414.586440
414.592440
414.719490
414.725430
414.851910
414.939930
414.946500
415.068090
415.074630
415.211730
415.217640
415.354410
415.360620
415.464030
415.469940
415.614900
415.621290
415.701930
415.710240
415.861320
415.869360
415.979880
416.119380
416.125260
416.137230
416.304660
416.310720
416.393820
416.400390
416.515920
416.523900
416.645490
416.652510
416.770500
416.776830
416.907300
416.913390
417.025860
417.032910
417.177360
417.183510
417.330930
417.337170
417.445920
417.570120
417.724440
417.730560
417.885900
417.892350
418.006380
418.012800
418.093650
418.100790
418.115760
418.278390
418.284780
418.409490
418.416480
418.533120
418.540380
418.660560
418.668720
418.785210
418.790760
418.915230
418.921080
418.937790
419.058870
419.063970
419.223810
419.230110
419.321250
419.327670
419.477250
419.483100
419.617410
419.624910
419.734020
419.740920
419.921670
419.927550
419.995590
420.002580
420.152790
420.159630
420.319170
420.325170
420.432930
420.438960
420.561390
420.567210
420.687240
420.695550
420.832740
420.838590
420.979230
420.984750
421.089480
421.095960
421.224150
421.232430
421.363830
421.370610
421.459920
421.467270
421.589700
421.595670
421.603800
421.783890
421.790070
421.878180
421.885260
422.004510
422.012850
422.172060
422.178300
422.193180
422.328120
422.336010
422.441370
422.447730
422.609850
422.616600
422.632650
422.792370
422.799330
422.879460
422.889330
423.001830
423.009180
423.081210
423.090690
423.187170
423.193050
423.343050
423.349380
423.478500
423.484890
423.563700
423.569670
423.579210
423.707700
423.713340
423.901530
423.908490
424.043790
424.048710
424.233120
424.240680
424.352580
424.483440
424.493040
424.572870
424.581900
424.694670
424.701420
424.817400
424.823970
424.938270
424.944600
425.057340
425.064120
425.188740
425.198250
425.306460
425.312310
425.429490
425.435070
425.598750
425.605020
425.707440
425.713950
425.809950
425.814990
425.997150
426.003120
426.015000
426.126630
426.133860
426.241680
426.246960
426.355530
426.361740
426.500910
426.506340
426.660150
426.667800
426.771360
426.778800
426.795750
426.933810
426.939900
427.038750
427.044600
427.166100
427.173360
427.319520
427.408080
427.414470
427.555890
427.562070
427.702740
427.708110
427.725600
427.842420
427.848540
427.979280
427.985490
428.074410
428.083410
428.210430
428.216730
428.320950
428.327370
428.406090
428.412450
428.498940
428.505720
428.649660
428.657730
428.773110
428.779350
428.888190
428.895570
429.066240
429.071640
429.175560
429.181290
429.195210
429.372120
429.377250
429.529770
429.535860
429.669840
429.675960
429.787230
429.793290
429.807750
429.940800
429.947460
430.022310
430.028100
430.161120
430.166970
430.174710
430.347450
430.353870
430.362090
430.522530
430.528860
430.625820
430.631040
430.745130
430.751190
430.888170
430.894590
431.000010
431.005830
431.126040
431.131590
431.142870
431.295690
431.301870
431.416980
431.422500
431.541510
431.548200
431.710620
431.717310
431.824890
431.831100
431.942520
431.954340
432.071880
432.078060
432.192780
432.199920
432.352770
432.358920
432.366720
432.504300
432.511470
432.583500
432.590010
432.708000
432.713790
432.813660
432.819930
432.933240
432.939630
433.087050
433.094340
433.225020
433.230510
433.237920
433.359630
433.366170
433.474890
433.481820
433.569660
433.577400
433.696020
433.701780
433.838430
433.844940
433.970880
433.978710
434.092680
434.098950
434.202510
434.207730
434.333070
434.340240
434.467020
434.473110
434.483790
434.621760
434.629080
434.727060
434.733660
434.832360
434.838600
434.997840
435.004080
435.024540
435.184230
435.190470
435.341670
435.346380
435.353490
435.452310
435.458010
435.541590
435.548760
435.688890
435.696120
435.807870
435.813990
435.967050
435.972300
436.069230
436.077360
436.178250
436.185270
436.253100
436.259700
436.365120
436.372650
436.456920
436.605030
436.611180
436.755540
436.762380
436.769880
436.881270
436.886760
437.020170
437.026950
437.135160
437.141160
437.152800
437.289840
437.295210
437.342700
437.347320
437.355630
437.482800
437.488380
437.654760
437.659740
437.770410
437.775960
437.904360
437.910120
438.019530
438.025110
438.035850
438.200820
438.207840
438.223860
438.337470
438.343950
438.462690
438.468960
438.576390
438.581880
438.683040
438.688680
438.826200
438.832710
438.840870
438.978450
438.985770
439.001460
439.138320
439.144410
439.263060
439.268550
439.395810
439.401660
439.484580
439.491810
439.610730
439.617360
439.710720
439.849890
439.856190
439.874280
439.883790
440.031360
440.037060
440.134500
440.233650
440.239740
440.358540
440.364810
440.460660
440.467050
440.600940
440.606340
440.722440
440.728050
440.832600
440.838150
440.915070
440.921970
440.934330
441.060030
441.066960
441.134130
441.140850
441.239880
441.245100
441.385590
441.391680
441.404700
441.537090
441.543090
441.561750
441.571380
441.778290
441.784860
441.942600
441.948120
442.046130
442.054110
442.150650
442.158270
442.307400
442.312860
442.446060
442.453230
442.545030
442.552110
442.648680
442.654350
442.786500
442.890930
442.898520
443.000520
443.005680
443.023890
443.173950
443.179590
443.363070
443.369970
443.377350
443.428500
443.433780
443.558250
443.564730
443.711340
443.717880
443.871000
443.877840
443.974380
443.981400
444.093240
444.099240
444.205320
444.211920
444.332130
444.338790
444.356970
444.367350
444.523080
444.529650
444.649770
444.655680
444.805860
444.812220
444.831150
444.928440
444.934860
445.044660
445.049670
445.063170
445.222380
445.229070
445.247160
445.256910
445.395930
445.401750
445.514970
445.520160
445.645650
445.652910
445.664460
445.803900
445.809630
445.827930
445.835610
445.987530
445.993860
446.091780
446.098050
446.193630
446.373750
446.380050
446.498670
446.504370
446.560950
446.567490
446.709960
446.716320
446.841330
446.847120
446.941110
446.947620
447.093030
447.099300
447.199680
447.204900
447.314430
447.321420
447.339330
447.466440
447.473670
447.612120
447.617730
447.765720
447.771330
447.852510
447.859290
448.003830
448.010970
448.145220
448.151670
448.255140
448.263210
448.408020
448.417050
448.436040
448.539720
448.548300
448.657680
448.664250
448.752960
448.758450
448.876800
448.882860
448.900500
449.093580
449.100360
449.175780
449.186820
449.321340
449.327940
449.344290
449.500560
449.507190
449.524380
449.533590
449.696910
449.703750
449.836080
449.842590
450.012030
450.019170
450.028410
450.167940
450.173370
450.192090
450.280860
450.287400
450.307920
450.413010
450.419400
450.425670
450.540330
450.547140
450.700350
450.706620
450.870870
450.876660
450.983730
450.989520
451.079880
451.086120
451.217220
451.222980
451.359630
451.365480
451.468170
451.476060
451.625940
451.631910
451.701390
451.710000
451.846950
451.852620
451.956750
451.963710
452.042400
452.049120
452.191410
452.197710
452.216130
452.346240
452.351340
452.463120
452.469120
452.573340
452.579040
452.646180
452.652570
452.767170
452.773650
452.792190
452.923860
452.929860
453.006210
453.011160
453.024600
453.162330
453.169710
453.269130
453.275940
453.358320
453.365220
453.443280
453.449430
453.566880
453.573480
453.593220
453.601890
453.744750
453.751920
453.768990
453.929730
453.935280
453.951690
454.080030
454.086480
454.220310
454.225050
454.330680
454.337490
454.487760
454.494780
454.512510
454.654770
454.660860
454.685910
454.702920
454.827600
454.834710
454.913760
454.919490
455.069640
455.074800
455.186310
455.193480
455.305620
455.311860
455.458710
455.463930
455.473410
455.561250
455.567310
455.670600
455.677980
455.792160
455.798670
455.814750
455.947860
455.954190
455.971440
456.105690
456.113730
456.212130
456.217860
456.305970
456.312360
456.440730
456.448230
456.537780
456.545220
456.637710
456.643860
456.658560
456.829110
456.836640
456.975840
456.983310
457.130430
457.137780
457.154730
457.284630
457.290630
457.371720
457.377450
457.484100
457.490040
457.604730
457.611570
457.747770
457.753950
457.770270
457.908480
457.914330
457.986000
457.993230
458.128890
458.134710
458.226660
458.232330
458.324460
458.331150
458.348790
458.480070
458.486820
458.503530
458.521920
458.662980
458.670000
458.685030
458.845620
458.852670
458.872410
458.881380
459.026850
459.032730
459.042000
459.193200
459.199920
459.216960
459.225150
459.359250
459.370740
459.496080
459.503820
459.524340
459.641130
459.648210
459.664710
459.782970
459.790020
459.896220
459.901410
460.049820
460.055910
460.070910
460.085730
460.229190
460.236060
460.252200
460.267290
460.436370
460.442550
460.592880
460.598130
460.612860
460.745610
460.751700
460.767810
460.776000
460.914930
460.920000
460.936410
461.072340
461.078160
461.097780
461.197020
461.202930
461.319870
461.325450
461.342010
461.498310
461.503530
461.519400
461.535030
461.679570
461.685690
461.698320
461.719230
461.726190
461.873730
461.879220
461.895780
461.905560
462.068460
462.075270
462.092250
462.110070
462.271620
462.279810
462.296340
462.314700
462.501570
462.507990
462.519390
462.618420
462.743700
462.750360
462.767700
462.785130
462.993960
463.000740
463.021890
463.179720
463.186020
463.203510
463.220820
463.384050
463.391340
463.408350
463.553250
463.560720
463.577880
463.593960
463.729800
463.735650
463.752150
463.770780
463.933830
463.940310
463.957320
463.975530
464.061810
464.067240
464.224890
464.231130
464.247990
464.259390
464.373300
464.379480
464.397240
464.406480
464.578170
464.583720
464.601480
464.609580
464.798190
464.804820
464.823660
464.832630
465.001350
465.007560
465.023430
465.039360
465.218040
465.225060
465.242130
465.258390
465.421980
465.427950
465.444180
465.453540
465.632760
465.638490
465.653400
465.668580
465.685710
465.858420
465.864180
465.880560
465.894480
466.073190
466.078890
466.095690
466.111650
466.285050
466.291920
466.308000
466.323870
466.494030
466.500120
466.514970
466.526040
466.642080
466.648620
466.666140
466.808580
466.817370
466.834920
467.013330
467.020830
467.134980
467.141850
467.226990
467.232330
467.248770
467.354700
467.359560
467.442750
467.447880
467.549640
467.556030
467.574180
467.583150
467.724210
467.731800
467.747970
467.765910
467.919030
467.925090
467.940930
467.954820
468.107880
468.114690
468.215940
468.221040
468.234540
468.366930
468.372780
468.388050
468.555390
468.560910
468.575700
468.590970
468.608640
468.618540
468.739920
468.745950
468.761850
468.777720
468.948990
468.971610
468.988350
469.137300
469.142130
469.150470
469.168860
469.319310
469.324860
469.335270
469.348110
469.487940
469.510830
469.517850
469.695810
469.702440
469.719090
469.734390
469.882110
469.890090
469.905150
469.919910
470.042550
470.048190
470.063400
470.079840
470.208270
470.214630
470.230200
470.403600
470.408550
470.426280
470.442930
470.589450
470.594580
470.609970
470.623710
470.817000
470.823240
470.969820
470.975190
470.993490
471.004200
471.143340
471.149340
471.165390
471.180810
471.348750
471.354240
471.369840
471.378360
471.522180
471.528630
471.546450
471.562590
471.675300
471.680820
471.848670
471.854340
471.869640
471.886770
472.050210
472.056120
472.072800
472.087170
472.233780
472.240260
472.255500
472.271310
472.428480
472.434360
472.449540
472.463280
472.569720
472.575690
472.595010
472.604400
472.798050
472.824210
472.833450
472.998540
473.003970
473.020260
473.035440
473.195400
473.201970
473.211360
473.228460
473.371410
473.378460
473.394210
473.409090
473.547030
473.553420
473.570040
473.586630
473.748150
473.754480
473.769720
473.945670
473.952120
473.967300
473.980860
473.998470
474.133110
474.141300
474.158100
474.174540
474.362670
474.368070
474.386820
474.519270
474.524730
474.540000
474.555840
474.723750
474.729840
474.745530
474.760140
474.933570
474.939270
474.954240
474.962130
475.140390
475.147410
475.163790
475.179690
475.334910
475.340430
475.355040
475.374210
475.491360
475.497420
475.511940
475.713000
475.719900
475.732260
475.751940
475.910520
475.916610
475.931940
475.946160
475.964460
476.111340
476.117310
476.132130
476.145450
476.275230
476.280600
476.289690
476.308320
476.481090
476.491530
476.513550
476.632320
476.638290
476.816310
476.822730
476.837700
476.852640
477.002640
477.008910
477.024720
477.038310
477.223500
477.229320
477.244920
477.259590
477.374250
477.380520
477.396240
477.405540
477.597960
477.604980
477.623370
477.635070
477.740640
477.747810
477.764190
477.923640
477.931320
477.946770
477.962460
478.134840
478.142370
478.178520
478.321800
478.328010
478.344000
478.353600
478.522770
478.528770
478.545300
478.561080
478.698510
478.703640
478.712310
478.728270
478.882890
478.889100
478.905690
478.920930
479.070690
479.076390
479.091540
479.105910
479.253120
479.262480
479.278530
479.294340
479.465280
479.471430
479.487210
479.504220
479.521770
479.678700
479.688090
479.706600
479.829360
479.836770
479.852760
479.869980
480.035070
480.040650
480.055890
480.070800
480.213210
480.218490
480.233520
480.368280
480.376440
480.394980
480.568620
480.574380
480.589680
480.604350
480.620070
480.785580
480.793950
480.812250
480.820260
480.944100
480.950940
480.965490
480.981060
481.117380
481.123620
481.138920
481.153140
481.170930
481.352160
481.359990
481.378200
481.491060
481.496430
481.512510
481.711710
481.717410
481.736520
481.758480
481.890300
481.895670
481.910250
481.925370
482.126880
482.132430
482.150880
482.301030
482.306880
482.322630
482.512230
482.518380
482.533560
482.548350
482.676480
482.684370
482.701080
482.718030
482.895390
482.901330
482.919870
483.035940
483.042690
483.055620
483.203520
483.209730
483.224490
483.240330
483.395820
483.401580
483.431640
483.448830
483.595710
483.602010
483.617130
483.632070
483.753150
483.759780
483.775980
483.792090
483.931800
483.938490
483.954510
483.970410
483.988740
484.173600
484.180290
484.201230
484.287600
484.294140
484.471260
484.477080
484.491630
484.508550
484.616460
484.622880
484.642560
484.652310
484.810260
484.816290
484.833210
484.850520
484.978050
484.983570
485.011950
485.192130
485.199150
485.217300
485.223660
485.386530
485.391660
485.407080
485.421840
485.562570
485.569440
485.583750
485.598660
485.725470
485.731710
485.748480
485.764260
485.876340
485.882010
485.891340
485.910450
486.059610
486.066210
486.080670
486.095820
486.287340
486.294630
486.312390
486.331050
486.476910
486.483600
486.499830
486.516630
486.653160
486.658980
486.672690
486.685200
486.700800
486.886680
486.895170
486.913830
486.921150
487.077120
487.084620
487.101240
487.116210
487.201050
487.207170
487.228560
487.418160
487.425540
487.444920
487.459020
487.598610
487.605480
487.621050
487.636530
487.750290
487.756440
487.772940
487.789800
487.808760
487.987080
487.993260
488.012310
488.186520
488.192340
488.207790
488.222460
488.378850
488.385300
488.399820
488.416740
488.426460
488.576340
488.581800
488.590260
488.609250
488.694870
488.700780
488.871450
488.877960
488.892450
488.906340
489.036690
489.042540
489.058110
489.072630
489.088140
489.256980
489.262980
489.281250
489.297540
489.485370
489.492120
489.511350
489.530700
489.702270
489.708420
489.725250
489.742020
489.875250
489.881820
489.896430
489.910380
489.925500
490.083840
490.089630
490.105350
490.121280
490.255470
490.270500
490.284330
490.302780
490.467660
490.475580
490.492620
490.507830
490.683780
490.690230
490.706160
490.720380
490.881390
490.902300
490.916700
490.932570
491.107500
491.113530
491.129130
491.143920
491.162760
491.343990
491.349570
491.366670
491.384970
491.535510
491.541690
491.556660
491.571300
491.722530
491.728020
491.742990
491.773530
491.931390
491.939280
491.955630
491.972880
492.119910
492.125250
492.139560
492.153030
492.169890
492.326700
492.332820
492.346920
492.359940
492.374040
492.498960
492.506430
492.522390
492.537690
492.736170
492.742440
492.758550
492.776070
492.904230
492.909450
492.917280
493.106820
493.113600
493.128390
493.142760
493.326840
493.332840
493.347960
493.363800
493.380750
493.552440
493.558410
493.574910
493.591500
493.768920
493.774350
493.791180
493.800120
493.923810
493.929750
493.945050
494.086770
494.092410
494.102430
494.119920
494.265390
494.270580
494.284470
494.297520
494.314050
494.470680
494.475990
494.492910
494.508240
494.658090
494.665110
494.680710
494.697210
494.707950
494.879190
494.884920
494.900790
494.917080
494.934060
495.096420
495.101940
495.118230
495.133830
495.297900
495.304290
495.321060
495.334770
495.491880
495.498120
495.512610
495.525030
495.686820
495.693120
495.708420
495.723630
495.876120
495.882870
495.899250
495.914400
496.064880
496.087020
496.101570
496.248930
496.254810
496.268670
496.281750
496.297950
496.448580
496.454700
496.470660
496.486830
496.686330
496.692360
496.710360
496.722300
496.864350
496.870860
496.895790
497.056830
497.062350
497.078430
497.094090
497.255280
497.262450
497.277450
497.292090
497.461320
497.468610
497.484000
497.498790
497.650200
497.655390
497.669190
497.681280
497.696520
497.840790
497.847420
497.863530
497.877540
498.047040
498.062040
498.075720
498.225990
498.232980
498.248160
498.262290
498.282270
498.291030
498.434310
498.439890
498.455130
498.469770
498.626610
498.646800
498.660720
498.678000
498.864900
498.871500
498.891060
499.017090
499.022910
499.038930
499.053420
499.069980
499.230240
499.235940
499.251690
499.260600
499.281570
499.461690
499.468080
499.487250
499.498740
499.660920
499.667310
499.682400
499.696680
499.850340
499.856430
499.871100
499.884990
499.903800
500.083170
500.089830
500.108010
500.115480
500.255010
500.257380
500.260680
500.275890
500.289240
500.457450
500.463060
500.478420
500.493540
500.653110
500.664090
500.679180
500.686800
500.826960
500.833800
500.849580
500.863200
500.877180
500.894580
500.905050
501.041070
501.062700
501.078120
501.247260
501.252870
501.265800
501.284640
501.425580
501.431610
501.446250
501.459780
501.636630
501.642510
501.658620
501.673620
501.690150
501.804480
501.810570
501.827010
501.844740
501.950100
501.955860
501.971160
501.987780
502.155960
502.161660
502.177500
502.194030
502.369170
502.375920
502.395300
502.410300
502.526820
502.532910
502.547820
502.562430
502.578930
502.750230
502.757880
502.775580
502.785630
502.897470
502.903170
502.918320
502.928640
503.095260
503.111190
503.128230
503.305710
503.313990
503.330460
503.509110
503.515590
503.529930
503.544780
503.698050
503.708310
503.721930
503.736960
503.755140
503.908410
503.914890
503.929980
503.944470
503.962980
504.124470
504.131190
504.146370
504.160470
504.312990
504.320400
504.332310
504.349320
504.368430
504.535590
504.543090
504.558630
504.575070
504.749130
504.755370
504.772050
504.789060
504.889620
504.895650
504.911430
504.921150
505.047960
505.053480
505.068120
505.082160
505.276080
505.281750
505.300050
505.417920
505.423980
505.439250
505.454310
505.631220
505.637940
505.655100
505.671930
505.681140
505.845690
505.851270
505.871160
505.888980
505.907310
506.066730
506.074020
506.088660
506.102580
506.282670
506.291040
506.307150
506.322480
506.340330
506.486700
506.493330
506.508780
506.523900
506.543010
506.700990
506.717040
506.733270
506.743050
506.859870
506.866260
506.881110
506.894490
506.910600
507.114090
507.120390
507.135300
507.144270
507.304830
507.312540
507.326550
507.339540
507.353400
507.519900
507.526470
507.558360
507.577950
507.724830
507.732330
507.747690
507.756570
507.889110
507.894930
507.909780
507.924570
508.130700
508.136850
508.158390
508.178940
508.310310
508.315800
508.330380
508.343340
508.358400
508.377480
508.497000
508.502910
508.517250
508.529010
508.543320
508.645050
508.652370
508.668000
508.682250
508.882470
508.889490
508.910040
509.056860
509.062380
509.077440
509.091750
509.241750
509.247030
509.261760
509.273670
509.457060
509.463360
509.477220
509.490480
509.505240
509.702100
509.708100
509.725380
509.744400
509.912430
509.918160
509.928480
510.089040
510.095220
510.110490
510.121500
510.138930
510.157110
510.327390
510.335640
510.350910
510.366960
510.557520
510.565020
510.584760
510.717180
510.722760
510.739110
510.751710
510.846510
510.852570
510.870600
511.025790
511.032330
511.038450
511.053900
511.070790
511.233540
511.239570
511.254690
511.267740
511.282530
511.435380
511.442190
511.457280
511.472040
511.489440
511.663230
511.669380
511.686360
511.696830
511.823430
511.830450
511.845000
511.858680
511.873470
512.047260
512.063670
512.078490
512.235090
512.240430
512.254770
512.269500
512.286660
512.455470
512.462250
512.476350
512.491050
512.508780
512.670300
512.674950
512.691630
512.707980
512.725020
512.743440
512.917140
512.923410
512.941080
512.949390
513.084570
513.091260
513.104640
513.117450
513.132360
513.291930
513.296700
513.313320
513.330090
513.499110
513.505920
513.522690
513.539610
513.648960
513.654780
513.669930
513.684420
513.868470
513.874440
513.893490
513.900960
514.073280
514.080480
514.094070
514.112190
514.249350
514.254690
514.269390
514.281930
514.298670
514.488270
514.494150
514.512810
514.533780
514.683960
514.691370
514.706940
514.720170
514.820310
514.829700
514.844550
514.858410
514.875150
515.032050
515.037300
515.053800
515.071800
515.250060
515.257050
515.280030
515.387940
515.395620
515.411310
515.427270
515.546580
515.553240
515.568090
515.582340
515.599770
515.742990
515.749260
515.763540
515.776650
515.793690
515.975280
515.981160
515.999670
516.016500
516.168750
516.176280
516.190230
516.205740
516.325530
516.331980
516.347160
516.363570
516.448140
516.453990
516.470910
516.599070
516.605910
516.621660
516.638250
516.795540
516.801330
516.816930
516.830130
516.991590
516.997860
517.013310
517.028070
517.044270
517.174680
517.181520
517.196970
517.210680
517.288890
517.294380
517.316100
517.467240
517.473300
517.489650
517.506480
517.653270
517.659390
517.673460
517.686120
517.772880
517.779450
517.798350
517.945500
517.951140
517.966200
517.982520
518.145780
518.152620
518.168130
518.186280
518.354580
518.360190
518.378730
518.398320
518.533140
518.540220
518.555940
518.572770
518.716470
518.722170
518.736600
518.746650
518.921310
518.926740
518.943660
518.963550
518.973990
519.113820
519.119490
519.134190
519.148110
519.166800
519.292620
519.302730
519.316050
519.330210
519.444000
519.449040
519.463620
519.477120
519.585150
519.591300
519.607710
519.623550
519.742380
519.748530
519.763260
519.776700
519.962220
519.968040
519.985350
520.001040
520.197780
520.203060
520.221630
520.332000
520.338090
520.354230
520.362840
520.525200
520.531440
520.547160
520.562970
520.579080
520.733010
520.739370
520.754220
520.766790
520.781370
520.797930
521.009700
521.016270
521.037000
521.225610
521.231640
521.249220
521.269440
521.384700
521.390910
521.405610
521.419170
521.435670
521.614830
521.619750
521.635170
521.649600
521.665110
521.837580
521.845530
521.861070
521.875200
522.030630
522.035940
522.050010
522.064230
522.080340
522.238560
522.245400
522.259800
522.273720
522.291360
522.449010
522.456210
522.470370
522.483240
522.498330
522.638280
522.644010
522.656790
522.668460
522.684150
522.836250
522.843030
522.857040
522.869760
522.886350
523.081170
523.088250
523.108470
523.120890
523.221990
523.229010
523.243230
523.255530
523.272360
523.401750
523.410510
523.425750
523.439460
523.584720
523.591320
523.606620
523.621830
523.815120
523.821840
523.839420
523.859640
523.877640
524.043120
524.049210
524.065890
524.081880
524.098830
524.277750
524.284890
524.304060
524.463390
524.470680
524.484240
524.496990
524.514000
524.529810
524.701890
524.708460
524.724240
524.739900
524.909340
524.916570
524.932200
524.945460
524.962920
525.124980
525.130770
525.146370
525.160710
525.176100
525.186150
525.350790
525.356970
525.373470
525.388980
525.553110
525.558750
525.573660
525.587010
525.603960
525.752820
525.758850
525.773190
525.787230
525.801600
525.985530
525.992610
526.009890
526.027200
526.187400
526.193460
526.208160
526.221660
526.239750
526.392360
526.398690
526.412310
526.423290
526.436610
526.574430
526.580400
526.593690
526.605540
526.620180
526.770360
526.777560
526.791270
526.803510
526.818120
526.960440
526.966470
526.980480
526.986810
527.003310
527.173530
527.179500
527.195250
527.210430
527.366010
527.371950
527.387820
527.544720
527.553000
527.567310
527.581290
527.775000
527.782380
527.798520
527.807340
527.967330
527.974080
527.990070
528.004920
528.109320
528.116370
528.131520
528.146100
528.164010
528.330210
528.347070
528.363150
528.515460
528.521760
528.535860
528.547470
528.560040
528.577080
528.739410
528.746550
528.758670
528.768210
528.930540
528.936360
528.950460
528.963720
528.978990
529.143420
529.149390
529.166700
529.183950
529.347270
529.353540
529.368240
529.377150
529.397700
529.560720
529.567470
529.582050
529.596060
529.614780
529.758630
529.764210
529.777650
529.790190
529.804890
529.978110
529.985100
530.002140
530.017350
530.149290
530.154600
530.168670
530.181540
530.196660
530.345280
530.351580
530.366370
530.378640
530.393880
530.542350
530.547660
530.557590
530.573460
530.586960
530.607510
530.735670
530.741940
530.756190
530.769360
530.785710
530.945850
530.952270
530.967030
530.980380
531.155160
531.163590
531.180870
531.195420
531.329100
531.335910
531.351630
531.362610
531.553410
531.558180
531.568590
531.586380
531.607620
531.781320
531.788070
531.807690
531.959610
531.965550
531.980460
531.992760
532.014870
532.034250
532.194090
532.200090
532.216680
532.226490
532.373550
532.381860
532.396290
532.410390
532.560480
532.568700
532.582350
532.595130
532.753110
532.758780
532.773450
532.787310
532.946640
532.954260
532.968690
532.981860
532.997550
533.197380
533.204160
533.224140
533.366550
533.372430
533.386470
533.400300
533.415390
533.602230
533.608920
533.625030
533.640750
533.774370
533.781060
533.796660
533.808660
533.934390
533.940540
533.955150
533.968380
533.982330
534.064740
534.071340
534.088380
534.219600
534.226740
534.239760
534.252870
534.391290
534.397800
534.412620
534.427050
534.442560
534.600570
534.607050
534.622110
534.634860
534.652440
534.812100
534.818640
534.833460
534.846000
534.861090
535.007490
535.013220
535.029570
535.042290
535.056720
535.210440
535.217310
535.231800
535.244010
535.258230
535.422900
535.429770
535.445040
535.459410
535.475190
535.675860
535.684830
535.701690
535.719780
535.738740
535.862820
535.868910
535.881390
535.893450
535.908330
536.009580
536.016780
536.031690
536.043810
536.227470
536.235210
536.252790
536.272410
536.391000
536.398080
536.413140
536.427900
536.598180
536.604270
536.618760
536.631090
536.646150
536.811660
536.818290
536.833320
536.849610
536.948550
536.954970
536.972310
536.987940
537.115020
537.120780
537.135420
537.148230
537.165420
537.292560
537.298590
537.312810
537.325680
537.341340
537.525390
537.532620
537.550230
537.566250
537.700230
537.707190
537.721710
537.735660
537.752580
537.852960
537.860700
537.877260
537.893130
538.100670
538.111110
538.117290
538.141170
538.254780
538.261380
538.275120
538.291200
538.477920
538.483980
538.502640
538.645230
538.650750
538.664940
538.677870
538.695090
538.870260
538.876620
538.891350
538.901730
538.920120
539.099910
539.106360
539.125710
539.145690
539.307930
539.314800
539.330220
539.345670
539.361540
539.519280
539.524770
539.539980
539.712390
539.719260
539.729370
539.747340
539.908560
539.914290
539.928540
539.941140
539.956110
540.091680
540.098160
540.112320
540.125970
540.294330
540.300240
540.314940
540.329430
540.347220
540.504960
540.513780
540.528660
540.541260
540.555540
540.704460
540.716880
540.728370
540.740520
540.935220
540.942210
540.961440
540.982770
541.121220
541.131120
541.143750
541.157550
541.174440
541.344000
541.351830
541.366290
541.381260
541.535070
541.540680
541.556460
541.571490
541.587060
541.766970
541.776570
541.795590
541.803870
541.950810
541.956330
541.970250
541.981110
542.104620
542.111790
542.125800
542.140380
542.294280
542.299800
542.313870
542.329110
542.454060
542.462940
542.476620
542.489190
542.635710
542.642700
542.655630
542.667630
542.682390
542.798850
542.804580
542.819430
542.833020
542.847870
543.022710
543.031500
543.047490
543.063960
543.225540
543.232710
543.246990
543.259230
543.276420
543.451200
543.458370
543.478290
543.672870
543.698760
543.853650
543.859140
543.873360
543.886770
543.904500
544.079430
544.086420
544.102740
544.117800
544.298700
544.305240
544.319400
544.333980
544.350660
544.415670
544.423410
544.575270
544.581870
544.596150
544.609830
544.625130
544.794780
544.802700
544.817250
544.831170
544.850610
544.975710
544.982250
544.995270
545.007480
545.022090
545.211540
545.218950
545.239560
545.399070
545.404200
545.416560
545.430870
545.445690
545.590290
545.596020
545.611050
545.624400
545.639430
545.805120
545.810610
545.826120
545.842740
545.990250
545.995950
546.010260
546.024600
546.153570
546.162030
546.176910
546.189660
546.203610
546.362400
546.373410
546.387390
546.402030
546.418590
546.435780
546.603390
546.609600
546.623640
546.644790
546.792150
546.797220
546.809700
546.825390
546.838980
547.006770
547.012590
547.027170
547.039980
547.239000
547.245330
547.263720
547.397850
547.404690
547.418580
547.431300
547.445010
547.636350
547.643790
547.662240
547.811850
547.818420
547.833060
547.847370
547.987050
547.993560
548.008260
548.021130
548.036160
548.164530
548.172150
548.187660
548.202270
548.351550
548.358360
548.373360
548.387550
548.403600
548.537460
548.543760
548.557740
548.570700
548.586900
548.715420
548.722350
548.736630
548.749890
548.915220
548.920500
548.936220
548.951670
549.126480
549.133320
549.148740
549.165210
549.183870
549.315570
549.322410
549.337050
549.350520
549.365940
549.517530
549.524160
549.538710
549.552120
549.566910
549.723270
549.746070
549.761550
549.913080
549.918480
549.933300
549.946770
550.081860
550.089960
550.106340
550.120650
550.308690
550.315440
550.332540
550.351020
550.517370
550.523490
550.538670
550.553370
550.570500
550.767840
550.774980
550.786140
550.809300
550.932300
550.938000
550.953030
550.968690
551.121420
551.126940
551.142780
551.159040
551.330520
551.335560
551.484030
551.489520
551.505030
551.517780
551.656950
551.666430
551.680860
551.696280
551.829780
551.835540
551.852400
551.868810
552.040500
552.047400
552.062700
552.076620
552.209340
552.216840
552.233250
552.251400
552.263160
552.457140
552.464550
552.482340
552.499950
552.647070
552.653430
552.666420
552.678450
552.694470
552.857550
552.866310
552.875460
552.894870
552.912690
553.092720
553.107990
553.122720
553.137750
553.268670
553.274850
553.289430
553.302270
553.315530
553.450170
553.456380
553.466700
553.483920
553.633530
553.639590
553.652970
553.663770
553.771410
553.777920
553.793970
553.804110
553.900200
553.906530
553.923630
553.940070
554.035380
554.042070
554.058690
554.068500
554.197470
554.203860
554.216730
554.228550
554.240940
554.257290
554.349210
554.354790
554.370720
554.386560
554.463930
554.471280
554.490030
554.563680
554.569110
554.588910
554.695290
554.703030
554.718420
554.732460
554.750100
554.832360
554.840580
554.858640
554.922120
554.928840
554.973600
554.980860
554.990430
555.063540
555.069750
555.079200
555.091830
555.166980
555.173730
555.192690
555.202680
555.259110
555.266940
555.298680
555.309780
555.373770
555.380190
555.398910
555.414450
555.478740
555.486540
555.506340
555.568500
555.574440
555.584850
555.634440
555.642090
555.693600
555.700620
555.707700
555.783030
555.790080
555.804510
555.823860
555.832320
555.883920
555.892650
555.916650
555.959280
555.966420
555.993690
556.003320
556.052640
556.060950
556.102110
556.108890
556.120140
556.128780
556.136220
556.177020
556.185270
556.228530
556.235070
556.252140
556.285380
556.294650
556.318020
556.327890
556.342170
556.403250
556.410540
556.420680
556.468740
556.475580
556.493970
556.524180
556.540380
556.551180
556.597590
556.605240
556.629930
556.640040
556.652970
556.692270
556.702560
556.754010
556.764390
556.775760
556.781490
556.823760
556.832190
556.860660
556.866990
556.894890
556.936680
556.945020
556.975740
556.988070
557.014110
557.023950
557.060550
557.096790
557.107470
557.124360
557.140380
557.149440
557.179860
557.189070
557.236800
557.246310
557.257920
557.286120
557.307300
557.323110
557.335110
557.352150
557.384550
557.393370
557.406720
557.419740
557.460810
557.476740
557.487510
557.499480
557.518230
557.536320
557.565780
557.590650
557.602560
557.629530
557.654340
557.665320
557.680110
557.703030
557.725410
557.737680
557.755200
557.787180
557.799870
557.809800
557.851710
557.858730
557.874480
557.889450
557.903880
557.930970
557.941140
557.956170
557.983620
557.996730
558.004320
558.045000
558.054270
558.075900
558.085260
558.101130
558.110040
558.130410
558.153090
558.182610
558.204960
558.219840
558.228330
558.265380
558.279840
558.311670
558.324690
558.348840
558.373110
558.383160
558.409950
558.424080
558.440910
558.461580
558.501990
558.513780
558.522300
558.550590
558.566280
558.576300
558.594420
558.620250
558.636360
558.652950
558.672840
558.686370
558.705780
558.723600
558.740880
558.752760
558.768540
558.793860
558.805800
558.814770
558.837660
558.857790
558.868500
558.896880
558.918900
558.931500
558.947760
558.963540
558.979470
558.987930
559.014030
559.031190
559.049010
559.072830
559.086450
559.103580
559.145580
559.157640
559.169370
559.182660
559.194360
559.212930
559.242180
559.279860
559.291470
559.301040
559.320390
559.336170
559.350810
559.366680
559.390170
559.399080
559.413930
559.429080
559.453140
559.468920
559.483050
559.505700
559.521840
559.552740
559.588680
559.604220
559.616790
559.637160
559.655430
559.690410
559.701900
559.725780
559.750260
559.765080
559.779540
559.797540
559.810800
559.823010
559.836660
559.855170
559.870920
559.890660
559.907940
559.922490
559.941900
559.958460
559.971990
559.986300
559.997580
560.014440
560.032740
560.048910
560.061360
560.110350
560.137710
560.161230
560.177430
560.191170
560.212200
560.267130
560.285430
560.297220
560.311560
560.360280
560.377320
560.412120
560.437860
560.452290
560.465430
560.478420
560.494350
560.516970
560.542560
560.592120
560.690400
560.701410
560.728770
560.755620
560.779500
560.792370
560.945730
561.000720
561.016140
561.043500
561.054690
561.121800
561.146430
561.240900
561.269730
561.441690
606.383130
606.686430
607.372740
610.916820
610.923480
610.933710
611.602650
611.608110
611.614860
614.514930
614.528220
615.875370
615.881340
616.164090
616.170570
616.627380
616.633260
617.772060
617.778480
618.004740
618.011940
618.208020
618.215340
618.463380
618.470400
618.697890
618.706350
618.905190
618.911880
619.548060
619.556220
619.774860
619.782120
619.973790
620.198220
620.205810
620.432250
620.439660
620.842530
620.849880
620.921130
620.931600
621.153570
621.164070
621.225090
621.233880
621.473400
621.483480
621.875850
621.884310
622.256250
622.267890
622.632570
622.662090
622.893090
622.966740
623.178150
623.446470
623.712570
623.991810
624.454920
624.652680
624.828600
625.145340
625.379310
625.579170
625.991130
626.012610
626.048100
626.392170
626.576340
626.717910
626.926920
627.236130
627.351990
627.675060
627.779370
627.955230
628.155060
628.377150
628.527390
628.660290
628.947480
629.059110
629.373750
629.517180
629.679000
629.694570
629.715990
630.057690
630.188700
630.443550
630.656760
630.866220
631.103070
631.121400
631.142160
631.436310
631.672320
631.856430
631.870320
632.081550
632.399640
632.653830
632.830500
632.848350
633.084090
633.309660
633.515400
633.713850
633.861780
633.994440
634.152960
634.346550
634.494780
634.729140
634.923420
635.172300
635.354220
635.797140
635.812290
636.019500
636.170280
636.187620
636.435150
636.535290
636.793650
637.019490
637.033920
637.051410
637.279440
637.442880
637.635420
637.845930
638.027640
638.199600
638.419440
638.711460
638.908710
639.147810
639.302940
639.470760
639.487980
639.508860
639.729480
639.988680
640.229880
640.406100
640.614960
640.630140
640.646190
640.666770
640.870170
640.884390
641.182290
641.331210
641.343840
641.361060
641.560680
641.779290
642.024810
642.039660
642.055920
642.288540
642.307050
642.525870
642.539610
642.558180
642.767100
642.986220
643.193790
643.209180
643.457850
643.471860
643.492290
643.512420
643.714260
643.728960
643.748520
643.983900
644.005410
644.216220
644.230170
644.248410
644.485950
644.742960
644.758020
644.774580
644.988420
645.017010
645.035730
645.230700
645.244140
645.261240
645.498960
645.513150
645.533040
645.767280
645.784680
645.803910
646.000620
646.016400
646.034730
646.064100
646.273860
646.285050
646.308810
646.526340
646.537530
646.751190
646.768170
647.019750
647.038980
647.286900
647.302200
647.320740
647.547840
647.820210
647.835930
647.851470
647.872680
648.072210
648.083670
648.099510
648.120990
648.320040
648.330420
648.345330
648.364620
648.531270
648.540900
648.566460
648.594390
648.785760
648.797100
648.840630
649.019700
649.033380
649.050180
649.072590
649.264650
649.275720
649.300260
649.502490
649.509960
649.530540
649.785780
649.804770
650.060670
650.074980
650.094540
650.339340
650.348550
650.369220
650.391330
650.603610
650.616570
650.635470
650.659170
650.868210
651.153120
651.166860
651.186210
651.433170
651.446340
651.463890
651.483810
651.686580
651.695160
651.715560
651.733920
651.753390
651.938490
651.957720
651.978150
652.172790
652.186530
652.204320
652.226430
652.427100
652.439370
652.462290
652.659450
652.673190
652.691160
652.899720
652.912620
652.927350
652.947750
653.168940
653.181210
653.208180
653.230350
653.418180
653.428290
653.452920
653.682810
653.691690
653.710230
653.728350
653.923560
653.937360
653.958330
654.158370
654.167280
654.188040
654.420690
654.429510
654.450720
654.686460
654.697770
654.719940
654.928200
654.940980
654.961860
655.222410
655.231710
655.254930
655.460100
655.476240
655.495380
655.520280
655.715940
655.724490
655.746750
655.768230
655.965510
655.972740
655.996620
656.190000
656.198760
656.221050
656.442060
656.451810
656.472030
656.494440
656.672670
656.692230
656.944410
656.954520
656.976840
656.996550
657.200760
657.207840
657.229380
657.476430
657.484710
657.505710
657.526020
657.728130
657.735780
657.757530
657.990870
657.998160
658.018260
658.251420
658.261170
658.281870
658.547460
658.555410
658.577130
658.799670
658.808850
658.830390
658.854840
659.003160
659.011020
659.028990
659.248860
659.258790
659.276790
659.295960
659.481930
659.499210
659.524350
659.732610
659.741880
659.762670
659.950860
659.957760
659.978220
660.000120
660.158340
660.166560
660.185370
660.207990
660.386730
660.395100
660.416280
660.637440
660.645390
660.666600
660.691470
660.875340
660.884310
660.903630
660.924180
661.130160
661.137450
661.160820
661.350420
661.359780
661.379220
661.396350
661.578660
661.585500
661.604670
661.626090
661.786470
661.795380
662.065680
662.090790
662.253870
662.260140
662.280690
662.494560
662.501580
662.521770
662.544600
662.722830
662.731860
662.755080
662.956230
662.962170
662.985690
663.011130
663.186090
663.192510
663.211530
663.234390
663.423690
663.431280
663.453630
663.633120
663.640530
663.658380
663.680490
663.882330
663.890190
663.910650
663.934710
664.105620
664.115340
664.137510
664.148190
664.341570
664.348290
664.371060
664.558500
664.565070
664.584540
664.606080
664.778340
664.786290
664.810110
665.025510
665.032290
665.058570
665.232540
665.240280
665.260770
665.485110
665.491500
665.510820
665.532930
665.713110
665.720310
665.741880
665.765130
665.942970
665.949450
665.974800
665.983080
666.147930
666.155130
666.177180
666.389580
666.396300
666.416400
666.607740
666.614730
666.634770
666.858210
666.863910
666.883410
666.904230
667.094340
667.103460
667.123980
667.148370
667.337370
667.343160
667.365990
667.563210
667.571430
667.589400
667.608990
667.816590
667.822470
667.842630
668.086950
668.107410
668.130420
668.299200
668.305380
668.326680
668.566920
668.573760
668.595150
668.787180
668.794530
668.818620
668.825730
669.039600
669.045810
669.068730
669.093300
669.272790
669.280050
669.301260
669.309630
669.484830
669.491490
669.508650
669.528720
669.716370
669.723360
669.748980
669.923910
669.931110
669.952800
669.978030
670.130610
670.137900
670.159740
670.361340
670.368210
670.387770
670.406190
670.597050
670.604370
670.628640
670.793310
670.804260
670.826790
671.031420
671.038800
671.065020
671.242980
671.249550
671.274600
671.471190
671.478180
671.498640
671.521800
671.698740
671.705130
671.724420
671.745060
671.947170
671.953260
671.978700
672.148440
672.154920
672.173970
672.195390
672.383490
672.389190
672.409650
672.631950
672.656940
672.667320
672.856770
672.863340
672.883710
673.086300
673.092840
673.114290
673.136730
673.337580
673.343790
673.371990
673.542240
673.549680
673.569060
673.588950
673.780740
673.787370
673.809090
673.991730
673.997640
674.018550
674.039130
674.230620
674.239140
674.262300
674.457390
674.464380
674.491170
674.651820
674.657820
674.682120
674.890050
674.896440
674.919720
675.090660
675.097050
675.381030
675.387810
675.407850
675.431010
675.441450
675.614640
675.621060
675.642540
675.799410
675.805560
675.825870
675.851400
675.859530
676.020840
676.027410
676.256910
676.263780
676.285380
676.492200
676.497900
676.520580
676.738980
676.746090
676.768980
676.993740
676.999350
677.018850
677.040450
677.228340
677.235150
677.257500
677.265030
677.438070
677.444850
677.462790
677.683170
677.690250
677.710020
677.925330
677.930940
677.953830
677.976510
678.128520
678.135450
678.155220
678.373260
678.380190
678.402840
678.412650
678.593130
678.600990
678.846030
678.852060
678.871860
678.894450
679.089870
679.095870
679.367820
679.374180
679.395570
679.633170
679.639170
679.657170
679.674900
679.865610
679.872780
679.892970
680.117460
680.124960
680.144850
680.153730
680.334180
680.340390
680.360340
680.576670
680.582370
680.600970
680.622060
680.806890
680.813220
680.834310
681.059220
681.066180
681.088020
681.095700
681.268680
681.275490
681.297060
681.503310
681.509130
681.527400
681.785370
681.791730
681.810780
681.831630
682.029750
682.036440
682.059150
682.294230
682.300230
682.319490
682.522050
682.527750
682.546710
682.568760
682.735410
682.742010
682.759980
682.995180
683.001270
683.020830
683.044410
683.229780
683.237010
683.261550
683.435970
683.442150
683.460750
683.682600
683.688150
683.707830
683.727960
683.901330
683.907510
683.928210
683.952060
684.155520
684.163260
684.185070
684.362730
684.390270
684.590700
684.597750
684.617670
684.640380
684.816000
684.821580
684.846330
685.041780
685.047570
685.068960
685.093980
685.306230
685.326960
685.501110
685.506990
685.528830
685.679700
685.685670
685.703490
685.725870
685.879200
685.885320
685.910730
685.919490
686.090280
686.096130
686.115900
686.339790
686.345790
686.364480
686.387010
686.560470
686.583330
686.766390
686.772060
686.791950
686.812500
686.993940
686.999580
687.019980
687.229650
687.235710
687.255000
687.466380
687.472320
687.491430
687.514530
687.686340
687.692130
687.716640
687.728370
687.898440
687.904500
687.925380
687.935070
688.103220
688.108800
688.131330
688.314720
688.320810
688.343550
688.533540
688.540590
688.559970
688.566570
688.753380
688.759440
688.782030
688.788180
688.980810
688.986120
689.005080
689.232120
689.238270
689.506170
689.512170
689.539980
689.547270
689.735820
689.741550
689.765520
689.969670
689.975790
689.993820
690.004320
690.187500
690.194550
690.215040
690.431100
690.437670
690.459300
690.481920
690.645270
690.651270
690.674670
690.682710
690.865620
690.871470
690.899670
690.907860
691.075320
691.081710
691.107750
691.116240
691.267050
691.272630
691.292070
691.298790
691.475520
691.482090
691.728840
691.734690
691.758780
691.768440
691.919190
691.925340
691.944930
691.966230
692.152830
692.159250
692.182890
692.373000
692.378730
692.403990
692.412450
692.572590
692.577930
692.598000
692.606970
692.813940
692.820030
692.841960
693.027720
693.034560
693.053670
693.077970
693.271080
693.276630
693.298410
693.489720
693.496830
693.518790
693.530970
693.710550
693.715770
693.741750
693.750300
693.917790
693.924240
694.139700
694.145700
694.165320
694.392360
694.398090
694.418130
694.627320
694.633620
694.893360
694.899240
695.107320
695.113350
695.131650
695.371860
695.378040
695.399820
695.423730
695.586930
695.593320
695.615700
695.844870
695.851440
695.870700
695.890650
696.073230
696.080010
696.104730
696.115050
696.298200
696.304230
696.326430
696.336030
696.508530
696.514680
696.535620
696.545520
696.736530
696.742320
696.990810
696.996540
697.019700
697.027380
697.208310
697.213920
697.238250
697.245930
697.440030
697.445340
697.469520
697.642380
697.648410
697.877580
697.882920
697.904130
698.087310
698.093100
698.113200
698.120910
698.313900
698.319570
698.341950
698.349150
698.529240
698.535450
698.553870
698.560920
698.756190
698.761530
698.787930
698.794230
698.995200
699.000870
699.247290
699.253740
699.280470
699.286980
699.446070
699.452100
699.472710
699.481860
699.674790
699.679980
699.907320
699.913440
699.932310
699.956070
699.964980
700.139130
700.145400
700.170150
700.341840
700.347630
700.368330
700.375650
700.558170
700.564920
700.587480
700.768050
700.774770
700.800420
700.809720
700.969020
700.975380
701.000610
701.008590
701.184270
701.189520
701.210520
701.419860
701.425500
701.446080
701.452650
701.640690
701.646240
701.889720
701.894760
701.913630
702.148350
702.153900
702.171240
702.191670
702.384420
702.389880
702.411240
702.418020
702.612330
702.618360
702.866070
702.871680
702.892530
703.093590
703.099140
703.119480
703.128690
703.335210
703.340100
703.360200
703.595580
703.603110
703.624080
703.632000
703.792050
703.798050
703.825170
704.016450
704.022180
704.044650
704.232360
704.237730
704.473140
704.479140
704.498820
704.509500
704.702700
704.708070
704.730390
704.741100
704.908170
704.914620
705.175740
705.181230
705.204630
705.210750
705.405060
705.411570
705.725370
705.730740
705.751890
706.041960
706.048800
706.064670
706.082760
706.286940
706.292520
706.312500
706.545240
706.551150
706.572000
706.820700
706.826670
707.147310
707.153220
707.173200
707.180850
707.373570
707.380350
707.401980
707.736900
707.742420
707.763120
707.791590
707.798970
707.975010
707.980440
707.998440
708.010950
708.210420
708.236250
708.513000
708.519240
708.537840
708.558300
708.760350
708.766710
708.786750
708.806460
708.998070
709.004100
709.021950
709.040040
709.228560
709.234920
709.252800
709.271280
709.451460
709.457550
709.477290
709.696260
709.702620
709.723710
709.730760
709.915260
709.921500
709.940370
709.964400
710.128950
710.135070
710.160210
710.353080
710.359710
710.379870
710.388060
710.570400
710.576100
710.601390
710.608110
710.769330
710.775870
711.021450
711.026880
711.049170
711.253410
711.259140
711.529980
711.535680
711.557820
711.769440
711.775590
712.097040
712.102050
712.120860
712.142340
712.309740
712.315080
712.337400
712.349250
712.540830
712.545570
712.564890
712.588020
712.780380
712.785900
712.805610
712.826460
713.027640
713.034360
713.052450
713.278800
713.284320
713.302980
713.553900
713.559180
713.578650
713.801700
713.807190
713.825700
713.846970
713.857530
714.035010
714.040500
714.062070
714.069780
714.227280
714.233010
714.252960
714.469410
714.475260
714.493980
714.502830
714.716940
714.722610
714.746490
714.759390
715.202730
715.208610
715.237710
715.403910
715.410600
715.430340
715.668210
715.673130
715.699320
715.706310
715.888860
715.894980
716.162280
716.168250
716.188770
716.196870
716.382840
716.388600
716.408220
716.429490
716.597610
716.603610
716.627760
716.634690
716.801130
716.806800
716.832840
717.023910
717.029070
717.047670
717.066000
717.282510
717.287970
717.311850
717.319470
717.532920
717.538650
717.770040
717.775470
717.796980
717.810300
718.014390
718.019700
718.038150
718.058580
718.243440
718.248030
718.272000
718.487040
718.491930
718.513200
718.729080
718.734210
718.755840
718.763070
718.974660
718.980090
718.997370
719.017500
719.037780
719.045520
719.215710
719.221230
719.244030
719.428950
719.434710
719.454540
719.475420
719.656860
719.662320
719.681550
719.703930
719.884350
719.889780
719.914200
719.922720
720.096990
720.102150
720.357990
720.364020
720.386940
720.393000
720.579510
720.585330
720.877380
720.882780
720.900750
720.920280
721.139730
721.145250
721.168710
721.175130
721.371900
721.377240
721.401420
721.407900
721.590090
721.596060
721.616610
721.625160
721.827270
721.832670
722.073780
722.079660
722.099610
722.108040
722.298900
722.304420
722.323560
722.331240
722.542200
722.566170
722.575230
722.750580
722.756700
722.777760
722.995350
723.000900
723.024300
723.030420
723.198270
723.203280
723.435150
723.441000
723.668100
723.673230
723.695340
723.704190
723.914310
723.919800
723.946290
723.953100
724.105530
724.110660
724.357620
724.363260
724.383960
724.583040
724.588800
724.610280
724.618320
724.799310
724.805130
724.829400
724.836390
725.016510
725.021640
725.046480
725.053620
