# Supplementary material for: TRPM8-Dependent Dynamic Response in a Mathematical Model of Cold Thermoreceptor
Source: PLoS One. 2015 Oct 1;10(10):e0139314. doi: 10.1371/journal.pone.0139314 (PMC4591370; doi:10.1371/journal.pone.0139314)
Supplement: S1 Experimental Data — Includes figures and summary table. (ZIP) [file pone.0139314.s001.zip › SupplMat1/data_files/141212001_t.txt]

33.23
33.23
33.22
33.22
33.22
33.21
33.21
33.22
33.22
33.22
33.22
33.22
33.22
33.22
33.22
33.22
33.22
33.22
33.22
33.22
33.21
33.21
33.21
33.21
33.21
33.21
33.21
33.21
33.21
33.21
33.21
33.21
33.22
33.22
33.22
33.22
33.22
33.22
33.22
33.22
33.22
33.23
33.23
33.23
33.23
33.23
33.24
33.24
33.24
33.25
33.25
33.25
33.26
33.26
33.26
33.27
33.27
33.28
33.28
33.28
33.29
33.29
33.30
33.30
33.30
33.31
33.31
33.31
33.32
33.32
33.32
33.33
33.33
33.33
33.33
33.34
33.34
33.34
33.34
33.34
33.34
33.34
33.34
33.34
33.34
33.34
33.34
33.34
33.34
33.34
33.34
33.35
33.35
33.35
33.35
33.35
33.35
33.35
33.35
33.35
33.35
33.35
33.35
33.35
33.35
33.35
33.35
33.35
33.35
33.35
33.35
33.35
33.35
33.35
33.35
33.35
33.35
33.35
33.35
33.35
33.35
33.34
33.34
33.35
33.35
33.35
33.35
33.35
33.36
33.36
33.36
33.37
33.37
33.37
33.37
33.37
33.37
33.38
33.38
33.38
33.38
33.38
33.38
33.38
33.38
33.38
33.38
33.38
33.38
33.38
33.38
33.38
33.38
33.39
33.39
33.39
33.39
33.39
33.39
33.39
33.39
33.39
33.39
33.39
33.39
33.39
33.39
33.39
33.39
33.40
33.40
33.40
33.40
33.40
33.40
33.40
33.40
33.40
33.39
33.39
33.39
33.39
33.39
33.39
33.39
33.39
33.38
33.38
33.38
33.38
33.38
33.38
33.38
33.38
33.38
33.38
33.37
33.37
33.37
33.37
33.37
33.37
33.37
33.37
33.37
33.38
33.38
33.38
33.38
33.38
33.38
33.38
33.38
33.37
33.37
33.37
33.37
33.37
33.37
33.37
33.37
33.37
33.37
33.37
33.37
33.37
33.37
33.37
33.37
33.37
33.37
33.37
33.37
33.37
33.37
33.37
33.37
33.37
33.37
33.38
33.38
33.38
33.38
33.38
33.39
33.39
33.39
33.39
33.39
33.39
33.39
33.39
33.39
33.39
33.40
33.40
33.40
33.40
33.40
33.40
33.40
33.40
33.40
33.40
33.40
33.40
33.40
33.40
33.40
33.40
33.40
33.40
33.40
33.40
33.40
33.40
33.40
33.40
33.40
33.40
33.40
33.40
33.40
33.40
33.40
33.40
33.40
33.40
33.40
33.40
33.40
33.40
33.40
33.40
33.40
33.40
33.40
33.40
33.40
33.40
33.40
33.40
33.40
33.40
33.39
33.39
33.39
33.39
33.39
33.38
33.38
33.38
33.38
33.38
33.37
33.37
33.37
33.37
33.37
33.37
33.37
33.37
33.36
33.36
33.36
33.36
33.36
33.35
33.35
33.35
33.35
33.35
33.35
33.34
33.34
33.34
33.34
33.34
33.34
33.34
33.34
33.34
33.34
33.34
33.34
33.34
33.34
33.34
33.34
33.34
33.34
33.34
33.34
33.35
33.35
33.35
33.35
33.36
33.36
33.36
33.36
33.37
33.37
33.37
33.37
33.37
33.37
33.37
33.37
33.37
33.37
33.37
33.38
33.38
33.38
33.38
33.38
33.38
33.38
33.38
33.38
33.38
33.38
33.38
33.38
33.38
33.38
33.38
33.38
33.38
33.38
33.38
33.38
33.38
33.38
33.38
33.38
33.38
33.38
33.38
33.37
33.37
33.37
33.37
33.37
33.37
33.37
33.37
33.37
33.37
33.37
33.37
33.37
33.37
33.37
33.37
33.37
33.38
33.38
33.38
33.38
33.38
33.39
33.39
33.39
33.39
33.39
33.39
33.40
33.40
33.40
33.40
33.40
33.40
33.40
33.40
33.40
33.40
33.40
33.40
33.40
33.40
33.40
33.40
33.40
33.40
33.40
33.40
33.40
33.40
33.40
33.40
33.40
33.40
33.40
33.40
33.40
33.41
33.41
33.41
33.41
33.41
33.41
33.40
33.40
33.40
33.40
33.40
33.40
33.40
33.40
33.40
33.40
33.40
33.40
33.40
33.40
33.39
33.39
33.39
33.39
33.39
33.39
33.39
33.38
33.38
33.38
33.38
33.38
33.38
33.38
33.38
33.38
33.38
33.38
33.38
33.38
33.38
33.38
33.39
33.39
33.39
33.39
33.39
33.39
33.39
33.39
33.39
33.39
33.40
33.40
33.40
33.40
33.40
33.40
33.40
33.40
33.40
33.40
33.40
33.40
33.40
33.40
33.40
33.40
33.40
33.40
33.40
33.39
33.39
33.39
33.39
33.39
33.38
33.38
33.38
33.38
33.38
33.37
33.37
33.37
33.37
33.37
33.37
33.37
33.37
33.37
33.36
33.36
33.36
33.37
33.37
33.37
33.37
33.37
33.37
33.37
33.37
33.37
33.37
33.37
33.37
33.38
33.38
33.38
33.38
33.38
33.38
33.39
33.39
33.39
33.39
33.39
33.39
33.39
33.39
33.39
33.39
33.39
33.39
33.39
33.39
33.39
33.39
33.39
33.39
33.39
33.39
33.39
33.40
33.40
33.40
33.40
33.40
33.40
33.40
33.40
33.40
33.40
33.39
33.39
33.39
33.39
33.39
33.38
33.38
33.38
33.38
33.38
33.37
33.37
33.37
33.36
33.36
33.36
33.35
33.35
33.35
33.35
33.35
33.35
33.34
33.34
33.34
33.34
33.34
33.34
33.34
33.34
33.34
33.34
33.33
33.33
33.33
33.33
33.32
33.32
33.32
33.32
33.31
33.31
33.31
33.31
33.31
33.31
33.31
33.31
33.31
33.31
33.31
33.31
33.31
33.31
33.31
33.31
33.31
33.31
33.31
33.31
33.30
33.30
33.30
33.30
33.29
33.29
33.29
33.28
33.28
33.28
33.27
33.27
33.27
33.27
33.27
33.26
33.26
33.26
33.26
33.26
33.26
33.26
33.26
33.26
33.26
33.27
33.27
33.27
33.27
33.27
33.28
33.28
33.28
33.28
33.29
33.29
33.29
33.29
33.29
33.30
33.30
33.30
33.30
33.30
33.30
33.30
33.30
33.30
33.30
33.30
33.30
33.30
33.30
33.31
33.31
33.31
33.31
33.31
33.31
33.31
33.31
33.31
33.31
33.31
33.31
33.31
33.30
33.30
33.30
33.29
33.29
33.29
33.28
33.28
33.28
33.28
33.27
33.27
33.27
33.27
33.27
33.27
33.27
33.27
33.27
33.28
33.28
33.28
33.29
33.29
33.29
33.30
33.30
33.30
33.30
33.31
33.31
33.31
33.31
33.31
33.31
33.31
33.31
33.31
33.31
33.31
33.31
33.31
33.31
33.31
33.31
33.31
33.31
33.31
33.31
33.31
33.30
33.30
33.30
33.29
33.29
33.29
33.28
33.28
33.28
33.27
33.27
33.27
33.27
33.26
33.26
33.26
33.25
33.25
33.25
33.25
33.24
33.24
33.24
33.24
33.24
33.24
33.25
33.25
33.25
33.25
33.25
33.25
33.25
33.25
33.25
33.26
33.26
33.26
33.26
33.26
33.26
33.26
33.26
33.26
33.26
33.26
33.26
33.26
33.26
33.26
33.26
33.26
33.26
33.26
33.26
33.25
33.25
33.25
33.25
33.26
33.26
33.26
33.26
33.26
33.26
33.26
33.26
33.27
33.27
33.27
33.27
33.27
33.27
33.27
33.27
33.28
33.28
33.27
33.27
33.27
33.27
33.27
33.27
33.27
33.27
33.27
33.27
33.27
33.27
33.27
33.27
33.27
33.27
33.28
33.28
33.28
33.29
33.29
33.29
33.30
33.30
33.30
33.31
33.31
33.31
33.31
33.32
33.32
33.32
33.32
33.32
33.32
33.32
33.32
33.32
33.33
33.33
33.33
33.33
33.33
33.33
33.33
33.33
33.33
33.33
33.34
33.34
33.34
33.34
33.34
33.34
33.34
33.34
33.34
33.34
33.34
33.34
33.34
33.34
33.34
33.34
33.34
33.34
33.34
33.34
33.34
33.34
33.34
33.34
33.34
33.33
33.33
33.33
33.32
33.32
33.32
33.31
33.31
33.31
33.31
33.31
33.31
33.31
33.30
33.30
33.30
33.30
33.30
33.30
33.30
33.30
33.30
33.30
33.30
33.30
33.30
33.30
33.30
33.30
33.29
33.29
33.29
33.29
33.29
33.29
33.30
33.30
33.30
33.30
33.30
33.30
33.30
33.30
33.30
33.30
33.31
33.31
33.31
33.31
33.31
33.31
33.31
33.31
33.31
33.31
33.31
33.31
33.31
33.31
33.31
33.31
33.31
33.31
33.31
33.31
33.31
33.30
33.30
33.30
33.30
33.30
33.30
33.30
33.29
33.29
33.29
33.29
33.29
33.29
33.29
33.28
33.28
33.28
33.28
33.28
33.29
33.29
33.29
33.29
33.29
33.29
33.29
33.30
33.30
33.30
33.30
33.30
33.30
33.30
33.31
33.31
33.31
33.31
33.31
33.31
33.31
33.31
33.31
33.31
33.31
33.31
33.31
33.31
33.31
33.31
33.31
33.31
33.31
33.31
33.31
33.31
33.31
33.31
33.31
33.31
33.31
33.31
33.31
33.31
33.31
33.31
33.31
33.31
33.31
33.31
33.31
33.31
33.31
33.31
33.31
33.31
33.31
33.31
33.31
33.31
33.31
33.31
33.31
33.31
33.31
33.31
33.31
33.31
33.31
33.31
33.31
33.32
33.32
33.31
33.31
33.31
33.31
33.31
33.31
33.31
33.31
33.31
33.31
33.31
33.31
33.31
33.31
33.31
33.31
33.31
33.31
33.31
33.31
33.31
33.31
33.31
33.31
33.31
33.31
33.31
33.31
33.31
33.30
33.30
33.30
33.30
33.30
33.30
33.30
33.30
33.30
33.30
33.30
33.30
33.30
33.30
33.31
33.31
33.31
33.31
33.31
33.32
33.32
33.32
33.32
33.32
33.32
33.33
33.33
33.33
33.33
33.33
33.34
33.34
33.34
33.34
33.34
33.34
33.34
33.34
33.34
33.34
33.34
33.34
33.34
33.34
33.34
33.34
33.34
33.34
33.34
33.34
33.34
33.34
33.34
33.34
33.34
33.34
33.34
33.34
33.34
33.34
33.34
33.34
33.34
33.34
33.34
33.34
33.34
33.34
33.34
33.34
33.34
33.34
33.34
33.34
33.34
33.34
33.34
33.34
33.34
33.34
33.34
33.34
33.34
33.35
33.35
33.35
33.35
33.35
33.35
33.35
33.35
33.35
33.35
33.35
33.35
33.35
33.36
33.36
33.36
33.36
33.36
33.36
33.36
33.36
33.36
33.37
33.37
33.37
33.37
33.37
33.37
33.37
33.37
33.37
33.37
33.37
33.37
33.37
33.37
33.37
33.37
33.37
33.37
33.37
33.37
33.37
33.37
33.37
33.37
33.37
33.37
33.37
33.37
33.37
33.37
33.37
33.37
33.37
33.37
33.37
33.37
33.37
33.37
33.37
33.37
33.37
33.37
33.37
33.37
33.37
33.37
33.37
33.37
33.37
33.37
33.37
33.37
33.37
33.37
33.37
33.36
33.36
33.36
33.36
33.36
33.35
33.35
33.35
33.35
33.35
33.34
33.34
33.34
33.34
33.34
33.34
33.34
33.34
33.34
33.34
33.34
33.34
33.35
33.35
33.35
33.35
33.35
33.35
33.35
33.35
33.35
33.35
33.35
33.35
33.35
33.35
33.35
33.34
33.34
33.34
33.34
33.34
33.34
33.33
33.33
33.33
33.32
33.32
33.32
33.32
33.32
33.31
33.31
33.31
33.31
33.31
33.31
33.31
33.31
33.31
33.31
33.31
33.32
33.32
33.32
33.32
33.32
33.32
33.32
33.32
33.32
33.32
33.32
33.32
33.32
33.32
33.32
33.32
33.33
33.33
33.33
33.33
33.33
33.34
33.34
33.34
33.34
33.34
33.34
33.34
33.34
33.34
33.34
33.34
33.34
33.34
33.34
33.34
33.34
33.34
33.34
33.34
33.34
33.34
33.34
33.34
33.34
33.34
33.34
33.34
33.34
33.34
33.34
33.34
33.34
33.34
33.34
33.34
33.34
33.34
33.34
33.34
33.34
33.34
33.34
33.34
33.34
33.34
33.33
33.33
33.33
33.33
33.33
33.33
33.32
33.32
33.32
33.32
33.32
33.32
33.31
33.31
33.31
33.31
33.31
33.31
33.31
33.31
33.31
33.31
33.31
33.31
33.31
33.31
33.31
33.32
33.32
33.32
33.32
33.32
33.32
33.33
33.33
33.33
33.33
33.33
33.34
33.34
33.34
33.34
33.34
33.34
33.34
33.34
33.34
33.34
33.34
33.33
33.33
33.33
33.33
33.33
33.33
33.33
33.33
33.33
33.33
33.33
33.33
33.33
33.33
33.33
33.33
33.33
33.33
33.33
33.34
33.34
33.34
33.34
33.34
33.34
33.34
33.34
33.34
33.34
33.34
33.34
33.35
33.35
33.35
33.35
33.35
33.35
33.35
33.35
33.35
33.35
33.35
33.35
33.35
33.35
33.35
33.35
33.34
33.34
33.34
33.34
33.34
33.33
33.33
33.33
33.32
33.32
33.32
33.32
33.32
33.32
33.32
33.32
33.32
33.32
33.32
33.32
33.32
33.33
33.33
33.33
33.33
33.33
33.34
33.34
33.34
33.34
33.34
33.34
33.34
33.35
33.35
33.35
33.35
33.35
33.35
33.35
33.35
33.35
33.35
33.35
33.35
33.35
33.35
33.35
33.34
33.34
33.34
33.34
33.34
33.34
33.34
33.34
33.34
33.34
33.34
33.34
33.34
33.34
33.34
33.34
33.35
33.35
33.35
33.35
33.36
33.36
33.36
33.37
33.37
33.37
33.37
33.37
33.37
33.37
33.37
33.37
33.37
33.36
33.36
33.36
33.36
33.36
33.36
33.36
33.35
33.35
33.35
33.35
33.35
33.35
33.35
33.35
33.35
33.35
33.35
33.35
33.34
33.34
33.34
33.33
33.33
33.33
33.32
33.32
33.32
33.31
33.31
33.31
33.30
33.30
33.30
33.30
33.30
33.30
33.30
33.30
33.31
33.31
33.31
33.32
33.32
33.32
33.32
33.33
33.33
33.33
33.33
33.33
33.33
33.33
33.33
33.33
33.33
33.33
33.33
33.33
33.33
33.33
33.32
33.32
33.32
33.32
33.32
33.32
33.32
33.32
33.32
33.32
33.33
33.33
33.33
33.33
33.33
33.33
33.33
33.33
33.33
33.33
33.33
33.34
33.34
33.34
33.34
33.34
33.34
33.34
33.34
33.34
33.34
33.34
33.34
33.35
33.35
33.35
33.35
33.35
33.35
33.35
33.35
33.35
33.35
33.35
33.35
33.35
33.35
33.36
33.36
33.36
33.36
33.36
33.36
33.36
33.36
33.36
33.36
33.36
33.36
33.36
33.36
33.36
33.36
33.36
33.36
33.36
33.36
33.36
33.36
33.36
33.36
33.36
33.36
33.36
33.36
33.36
33.36
33.36
33.36
33.36
33.36
33.36
33.36
33.36
33.36
33.36
33.37
33.37
33.37
33.37
33.37
33.37
33.37
33.37
33.37
33.37
33.37
33.37
33.38
33.38
33.38
33.38
33.38
33.38
33.38
33.38
33.38
33.38
33.37
33.37
33.37
33.37
33.37
33.37
33.37
33.37
33.37
33.37
33.36
33.36
33.36
33.36
33.36
33.35
33.35
33.35
33.35
33.34
33.34
33.34
33.34
33.34
33.33
33.33
33.33
33.33
33.32
33.32
33.32
33.31
33.31
33.31
33.31
33.30
33.30
33.30
33.30
33.29
33.29
33.29
33.29
33.28
33.28
33.28
33.28
33.28
33.28
33.28
33.28
33.28
33.28
33.28
33.28
33.28
33.28
33.28
33.29
33.29
33.29
33.29
33.29
33.30
33.30
33.30
33.30
33.31
33.31
33.31
33.31
33.31
33.32
33.32
33.32
33.32
33.33
33.33
33.33
33.34
33.34
33.34
33.34
33.34
33.34
33.34
33.34
33.34
33.34
33.34
33.34
33.34
33.34
33.34
33.34
33.33
33.33
33.33
33.33
33.33
33.33
33.33
33.33
33.33
33.33
33.33
33.33
33.33
33.33
33.34
33.34
33.34
33.34
33.34
33.34
33.34
33.35
33.35
33.35
33.35
33.35
33.35
33.36
33.36
33.36
33.36
33.36
33.37
33.37
33.37
33.37
33.37
33.37
33.38
33.38
33.38
33.38
33.38
33.38
33.38
33.39
33.39
33.39
33.39
33.39
33.39
33.39
33.39
33.39
33.39
33.39
33.40
33.40
33.40
33.40
33.40
33.40
33.40
33.40
33.40
33.40
33.40
33.40
33.40
33.40
33.40
33.40
33.40
33.40
33.40
33.40
33.40
33.40
33.40
33.40
33.40
33.39
33.39
33.39
33.39
33.38
33.38
33.37
33.37
33.36
33.36
33.36
33.35
33.35
33.34
33.34
33.33
33.32
33.32
33.31
33.30
33.30
33.29
33.28
33.27
33.26
33.26
33.25
33.24
33.23
33.22
33.21
33.20
33.19
33.18
33.17
33.16
33.15
33.14
33.13
33.12
33.10
33.09
33.08
33.07
33.05
33.04
33.03
33.01
33.00
32.99
32.98
32.96
32.95
32.93
32.92
32.91
32.89
32.88
32.86
32.84
32.83
32.81
32.79
32.78
32.76
32.74
32.72
32.70
32.69
32.66
32.64
32.62
32.60
32.58
32.56
32.54
32.51
32.49
32.47
32.44
32.41
32.39
32.36
32.33
32.30
32.28
32.25
32.22
32.19
32.16
32.13
32.09
32.06
32.03
32.00
31.96
31.93
31.89
31.86
31.83
31.79
31.76
31.72
31.69
31.65
31.62
31.59
31.55
31.51
31.48
31.44
31.41
31.37
31.33
31.30
31.26
31.22
31.18
31.15
31.11
31.07
31.03
30.99
30.95
30.91
30.87
30.83
30.79
30.75
30.71
30.67
30.63
30.59
30.55
30.51
30.47
30.42
30.38
30.34
30.30
30.25
30.21
30.17
30.12
30.08
30.04
29.99
29.95
29.91
29.86
29.82
29.77
29.73
29.68
29.64
29.59
29.55
29.50
29.46
29.41
29.36
29.32
29.27
29.23
29.18
29.14
29.09
29.05
29.00
28.96
28.91
28.87
28.82
28.78
28.74
28.69
28.65
28.60
28.56
28.52
28.47
28.43
28.39
28.35
28.30
28.26
28.22
28.18
28.14
28.09
28.05
28.01
27.97
27.93
27.89
27.85
27.81
27.77
27.73
27.69
27.65
27.61
27.57
27.53
27.49
27.45
27.41
27.37
27.33
27.29
27.25
27.22
27.18
27.14
27.10
27.06
27.02
26.98
26.94
26.91
26.87
26.83
26.79
26.75
26.71
26.68
26.64
26.61
26.57
26.53
26.50
26.46
26.43
26.39
26.36
26.32
26.29
26.25
26.22
26.19
26.15
26.12
26.09
26.05
26.02
25.99
25.95
25.92
25.88
25.85
25.82
25.78
25.75
25.72
25.68
25.65
25.62
25.59
25.55
25.52
25.49
25.46
25.43
25.39
25.36
25.33
25.30
25.27
25.24
25.20
25.17
25.14
25.11
25.08
25.05
25.02
24.99
24.96
24.93
24.90
24.87
24.84
24.81
24.78
24.75
24.72
24.69
24.66
24.63
24.60
24.57
24.55
24.52
24.49
24.46
24.43
24.40
24.38
24.35
24.32
24.29
24.26
24.23
24.21
24.18
24.15
24.12
24.09
24.07
24.04
24.01
23.98
23.96
23.93
23.90
23.87
23.84
23.82
23.79
23.76
23.74
23.71
23.69
23.66
23.64
23.61
23.59
23.56
23.54
23.51
23.49
23.46
23.43
23.41
23.39
23.36
23.34
23.32
23.29
23.27
23.25
23.22
23.20
23.18
23.15
23.13
23.11
23.09
23.06
23.04
23.02
23.00
22.98
22.95
22.93
22.91
22.89
22.87
22.85
22.83
22.81
22.79
22.77
22.75
22.73
22.71
22.69
22.67
22.65
22.64
22.62
22.60
22.59
22.57
22.56
22.55
22.53
22.52
22.51
22.49
22.48
22.47
22.47
22.46
22.45
22.44
22.44
22.43
22.43
22.43
22.42
22.42
22.42
22.42
22.42
22.42
22.43
22.43
22.43
22.44
22.45
22.45
22.46
22.47
22.48
22.49
22.51
22.52
22.54
22.56
22.58
22.60
22.62
22.64
22.66
22.68
22.70
22.72
22.74
22.76
22.78
22.81
22.84
22.87
22.91
22.95
23.00
23.05
23.11
23.17
23.23
23.29
23.35
23.41
23.47
23.53
23.59
23.65
23.71
23.77
23.82
23.88
23.94
23.99
24.05
24.11
24.17
24.22
24.28
24.34
24.40
24.45
24.51
24.57
24.63
24.69
24.75
24.80
24.86
24.92
24.98
25.03
25.09
25.15
25.20
25.26
25.32
25.37
25.43
25.49
25.54
25.60
25.66
25.71
25.77
25.82
25.88
25.93
25.99
26.04
26.09
26.15
26.20
26.25
26.30
26.36
26.41
26.46
26.51
26.56
26.61
26.67
26.72
26.77
26.82
26.87
26.92
26.97
27.02
27.07
27.11
27.16
27.21
27.26
27.30
27.35
27.40
27.44
27.49
27.53
27.58
27.62
27.67
27.71
27.75
27.80
27.84
27.88
27.92
27.96
28.01
28.05
28.09
28.13
28.17
28.21
28.25
28.29
28.33
28.37
28.40
28.44
28.48
28.52
28.55
28.59
28.62
28.66
28.69
28.73
28.76
28.80
28.83
28.87
28.90
28.94
28.97
29.00
29.04
29.07
29.10
29.14
29.17
29.20
29.23
29.26
29.29
29.32
29.35
29.38
29.41
29.44
29.47
29.50
29.53
29.56
29.60
29.62
29.65
29.68
29.71
29.74
29.77
29.80
29.82
29.85
29.88
29.91
29.93
29.96
29.99
30.01
30.04
30.07
30.09
30.12
30.14
30.17
30.19
30.22
30.24
30.27
30.29
30.32
30.34
30.37
30.39
30.41
30.44
30.46
30.48
30.50
30.52
30.54
30.56
30.59
30.61
30.63
30.65
30.67
30.69
30.71
30.73
30.75
30.78
30.80
30.82
30.84
30.86
30.88
30.90
30.92
30.94
30.95
30.97
30.99
31.01
31.03
31.04
31.06
31.08
31.10
31.11
31.13
31.15
31.16
31.18
31.19
31.21
31.23
31.24
31.26
31.27
31.28
31.30
31.31
31.33
31.34
31.35
31.36
31.38
31.39
31.40
31.42
31.43
31.44
31.46
31.47
31.48
31.50
31.51
31.52
31.54
31.55
31.57
31.58
31.59
31.61
31.62
31.63
31.65
31.66
31.67
31.69
31.70
31.71
31.72
31.74
31.75
31.76
31.77
31.78
31.80
31.81
31.82
31.83
31.84
31.85
31.86
31.88
31.89
31.90
31.91
31.92
31.93
31.94
31.95
31.96
31.97
31.97
31.98
31.99
32.00
32.01
32.01
32.02
32.03
32.04
32.04
32.05
32.06
32.07
32.07
32.08
32.09
32.09
32.10
32.11
32.12
32.13
32.14
32.15
32.15
32.16
32.17
32.18
32.18
32.19
32.20
32.20
32.21
32.21
32.22
32.23
32.23
32.24
32.24
32.25
32.26
32.26
32.27
32.28
32.28
32.29
32.30
32.30
32.31
32.31
32.32
32.32
32.33
32.33
32.34
32.34
32.34
32.35
32.35
32.36
32.36
32.36
32.36
32.37
32.37
32.37
32.37
32.38
32.38
32.38
32.38
32.37
32.37
32.37
32.37
32.37
32.36
32.36
32.35
32.35
32.35
32.34
32.34
32.34
32.33
32.33
32.33
32.32
32.32
32.32
32.32
32.32
32.32
32.32
32.33
32.33
32.34
32.34
32.35
32.35
32.36
32.36
32.37
32.38
32.38
32.39
32.39
32.40
32.41
32.41
32.42
32.42
32.43
32.44
32.44
32.45
32.45
32.46
32.46
32.47
32.47
32.47
32.48
32.48
32.48
32.49
32.49
32.49
32.50
32.50
32.50
32.51
32.51
32.51
32.52
32.52
32.53
32.53
32.53
32.54
32.54
32.55
32.55
32.56
32.56
32.56
32.57
32.57
32.58
32.58
32.59
32.59
32.60
32.60
32.61
32.61
32.61
32.62
32.62
32.62
32.63
32.63
32.63
32.64
32.64
32.64
32.65
32.65
32.65
32.66
32.66
32.66
32.67
32.67
32.67
32.68
32.68
32.68
32.68
32.69
32.69
32.69
32.69
32.70
32.70
32.70
32.70
32.70
32.70
32.70
32.71
32.71
32.71
32.71
32.71
32.72
32.72
32.72
32.72
32.72
32.73
32.73
32.73
32.73
32.73
32.74
32.74
32.74
32.75
32.75
32.75
32.75
32.75
32.75
32.76
32.76
32.76
32.76
32.76
32.76
32.76
32.76
32.76
32.76
32.76
32.76
32.76
32.76
32.76
32.77
32.77
32.77
32.77
32.77
32.78
32.78
32.78
32.78
32.78
32.79
32.79
32.79
32.79
32.79
32.79
32.79
32.80
32.80
32.80
32.80
32.80
32.80
32.80
32.80
32.80
32.80
32.80
32.80
32.80
32.80
32.80
32.79
32.79
32.79
32.79
32.80
32.80
32.80
32.80
32.80
32.80
32.80
32.80
32.81
32.81
32.81
32.81
32.81
32.81
32.82
32.82
32.82
32.82
32.82
32.82
32.82
32.82
32.82
32.82
32.82
32.82
32.82
32.82
32.82
32.82
32.83
32.83
32.83
32.83
32.83
32.84
32.84
32.84
32.84
32.84
32.85
32.85
32.85
32.85
32.85
32.85
32.85
32.85
32.85
32.85
32.84
32.84
32.84
32.84
32.83
32.83
32.83
32.83
32.82
32.82
32.82
32.81
32.81
32.80
32.80
32.79
32.79
32.78
32.78
32.77
32.77
32.76
32.76
32.76
32.76
32.75
32.75
32.75
32.75
32.75
32.75
32.75
32.75
32.75
32.75
32.75
32.75
32.74
32.74
32.73
32.73
32.72
32.71
32.70
32.69
32.68
32.66
32.65
32.64
32.63
32.61
32.60
32.59
32.58
32.57
32.56
32.55
32.54
32.53
32.52
32.52
32.51
32.51
32.51
32.50
32.50
32.51
32.51
32.51
32.51
32.52
32.52
32.52
32.52
32.52
32.53
32.53
32.53
32.53
32.54
32.54
32.54
32.54
32.55
32.55
32.55
32.55
32.55
32.55
32.55
32.55
32.56
32.56
32.56
32.56
32.56
32.57
32.57
32.57
32.58
32.58
32.58
32.58
32.59
32.59
32.59
32.59
32.59
32.59
32.60
32.60
32.60
32.60
32.61
32.61
32.61
32.62
32.62
32.63
32.63
32.64
32.64
32.65
32.65
32.65
32.66
32.66
32.67
32.67
32.67
32.67
32.67
32.67
32.67
32.67
32.67
32.67
32.67
32.67
32.67
32.66
32.66
32.65
32.65
32.65
32.64
32.64
32.63
32.63
32.63
32.63
32.63
32.63
32.63
32.63
32.63
32.63
32.64
32.64
32.65
32.65
32.66
32.66
32.66
32.66
32.67
32.67
32.67
32.67
32.67
32.67
32.67
32.67
32.68
32.68
32.68
32.69
32.69
32.69
32.69
32.70
32.70
32.70
32.70
32.70
32.70
32.70
32.70
32.70
32.70
32.70
32.70
32.71
32.71
32.71
32.71
32.71
32.72
32.72
32.72
32.72
32.73
32.73
32.73
32.73
32.73
32.74
32.74
32.74
32.75
32.75
32.76
32.76
32.77
32.77
32.77
32.78
32.78
32.79
32.79
32.79
32.80
32.80
32.81
32.81
32.82
32.82
32.82
32.83
32.83
32.84
32.84
32.84
32.85
32.85
32.86
32.86
32.86
32.86
32.87
32.87
32.87
32.87
32.88
32.88
32.88
32.88
32.88
32.88
32.89
32.89
32.89
32.89
32.89
32.89
32.89
32.90
32.90
32.90
32.90
32.90
32.90
32.90
32.90
32.90
32.90
32.90
32.90
32.90
32.90
32.90
32.90
32.91
32.91
32.91
32.91
32.91
32.91
32.91
32.92
32.92
32.92
32.92
32.92
32.93
32.93
32.93
32.93
32.94
32.94
32.94
32.94
32.94
32.94
32.94
32.95
32.95
32.95
32.95
32.95
32.95
32.95
32.95
32.95
32.95
32.96
32.96
32.96
32.96
32.97
32.97
32.97
32.97
32.97
32.98
32.98
32.98
32.98
32.98
32.98
32.98
32.98
32.98
32.98
32.98
32.98
32.98
32.98
32.98
32.98
32.98
32.98
32.99
32.99
32.99
32.99
32.99
32.99
32.99
32.99
32.99
32.99
32.99
32.99
32.99
32.99
32.99
32.99
32.99
32.99
32.99
32.99
32.99
32.99
32.99
32.99
32.98
32.98
32.98
32.98
32.98
32.98
32.97
32.97
32.97
32.97
32.96
32.96
32.96
32.96
32.96
32.96
32.96
32.96
32.96
32.96
32.95
32.95
32.95
32.95
32.95
32.95
32.95
32.95
32.95
32.95
32.95
32.95
32.95
32.95
32.96
32.96
32.96
32.96
32.96
32.96
32.96
32.96
32.97
32.97
32.97
32.97
32.97
32.97
32.97
32.97
32.97
32.97
32.97
32.97
32.97
32.97
32.97
32.97
32.97
32.97
32.97
32.97
32.97
32.97
32.97
32.98
32.98
32.98
32.98
32.98
32.98
32.99
32.99
32.99
33.00
33.00
33.00
33.01
33.01
33.01
33.01
33.02
33.02
33.02
33.02
33.02
33.03
33.03
33.03
33.03
33.03
33.03
33.03
33.04
33.04
33.04
33.04
33.04
33.04
33.04
33.04
33.05
33.05
33.05
33.05
33.05
33.05
33.05
33.05
33.05
33.05
33.05
33.05
33.04
33.04
33.04
33.04
33.04
33.04
33.04
33.04
33.04
33.03
33.03
33.03
33.03
33.03
33.03
33.03
33.03
33.03
33.03
33.03
33.03
33.03
33.03
33.03
33.03
33.03
33.03
33.03
33.02
33.02
33.02
33.02
33.01
33.01
33.01
33.01
33.01
33.01
33.01
33.01
33.01
33.01
33.01
33.01
33.01
33.01
33.01
33.01
33.01
33.01
33.01
33.01
33.01
33.01
33.01
33.01
33.01
33.01
33.01
33.01
33.01
33.01
33.01
33.01
33.01
33.01
33.01
33.01
33.02
33.02
33.02
33.02
33.02
33.03
33.03
33.03
33.03
33.03
33.03
33.03
33.03
33.03
33.03
33.03
33.03
33.03
33.02
33.02
33.02
33.02
33.02
33.02
33.01
33.01
33.01
33.01
33.01
33.01
33.01
33.02
33.02
33.02
33.02
33.02
33.02
33.03
33.03
33.03
33.03
33.03
33.03
33.03
33.03
33.03
33.03
33.03
33.03
33.02
33.02
33.02
33.02
33.02
33.02
33.01
33.01
33.01
33.01
33.01
33.01
33.01
33.01
33.01
33.01
33.01
33.01
33.01
33.01
33.02
33.02
33.02
33.02
33.02
33.03
33.03
33.03
33.03
33.03
33.03
33.03
33.03
33.03
33.03
33.03
33.03
33.03
33.03
33.03
33.03
33.03
33.03
33.03
33.04
33.04
33.04
33.04
33.04
33.04
33.05
33.05
33.05
33.05
33.05
33.06
33.06
33.06
33.06
33.06
33.06
33.06
33.06
33.06
33.05
33.06
33.06
33.05
33.05
33.05
33.05
33.05
33.05
33.05
33.05
33.05
33.04
33.04
33.04
33.04
33.04
33.04
33.03
33.03
33.03
33.03
33.02
33.02
33.02
33.02
33.01
33.01
33.01
33.01
33.01
33.01
33.01
33.01
33.01
33.01
33.01
33.02
33.02
33.02
33.02
33.02
33.02
33.02
33.03
33.03
33.03
33.03
33.03
33.03
33.03
33.03
33.04
33.04
33.04
33.04
33.04
33.05
33.05
33.05
33.05
33.06
33.06
33.06
33.06
33.07
33.07
33.07
33.07
33.08
33.08
33.08
33.09
33.09
33.09
33.10
33.10
33.10
33.10
33.11
33.11
33.11
33.12
33.12
33.12
33.12
33.13
33.13
33.13
33.13
33.13
33.14
33.14
33.14
33.15
33.15
33.15
33.15
33.16
33.16
33.17
33.17
33.18
33.18
33.18
33.19
33.19
33.19
33.20
33.20
33.20
33.20
33.21
33.21
33.21
33.21
33.22
33.22
33.22
33.22
33.23
33.23
33.23
33.23
33.23
33.23
33.24
33.24
33.24
33.24
33.24
33.24
33.24
33.24
33.24
33.24
33.24
33.24
33.24
33.23
33.23
33.23
33.23
33.23
33.23
33.23
33.23
33.23
33.22
33.22
33.22
33.22
33.22
33.22
33.21
33.21
33.21
33.21
33.21
33.20
33.20
33.20
33.20
33.19
33.19
33.19
33.19
33.19
33.19
33.19
33.19
33.19
33.19
33.18
33.18
33.18
33.18
33.18
33.18
33.17
33.17
33.17
33.17
33.16
33.16
33.15
33.15
33.14
33.14
33.13
33.13
33.12
33.11
33.11
33.11
33.11
33.10
33.10
33.10
33.10
33.10
33.10
33.10
33.10
33.10
33.10
33.10
33.10
33.10
33.09
33.09
33.09
33.09
33.08
33.08
33.07
33.07
33.06
33.06
33.05
33.04
33.04
33.03
33.02
33.02
33.02
33.01
33.01
33.01
33.01
33.01
33.01
33.01
33.01
33.01
33.01
33.01
33.01
33.01
33.01
33.01
33.01
33.01
33.00
33.00
33.00
33.00
33.00
33.00
33.00
33.00
33.00
33.01
33.01
33.01
33.01
33.02
33.02
33.02
33.02
33.02
33.02
33.02
33.02
33.02
33.02
33.02
33.02
33.02
33.02
33.02
33.02
33.03
33.03
33.03
33.03
33.03
33.03
33.03
33.04
33.04
33.04
33.04
33.04
33.04
33.04
33.04
33.04
33.04
33.04
33.04
33.04
33.04
33.04
33.04
33.04
33.04
33.04
33.04
33.04
33.04
33.04
33.04
33.04
33.04
33.04
33.04
33.04
33.04
33.04
33.04
33.03
33.03
33.02
33.02
33.01
33.01
33.00
32.99
32.99
32.98
32.98
32.97
32.97
32.97
32.96
32.96
32.95
32.95
32.94
32.94
32.94
32.93
32.93
32.93
32.92
32.92
32.92
32.92
32.92
32.92
32.92
32.92
32.92
32.92
32.92
32.93
32.93
32.93
32.94
32.94
32.95
32.95
32.96
32.96
32.97
32.97
32.98
32.98
32.99
32.99
32.99
32.99
32.99
32.99
33.00
33.00
33.00
33.00
33.00
32.99
32.99
32.99
32.99
32.99
32.99
32.98
32.98
32.98
32.97
32.97
32.97
32.97
32.96
32.96
32.96
32.96
32.95
32.95
32.95
32.95
32.95
32.95
32.95
32.95
32.96
32.96
32.96
32.96
32.97
32.97
32.98
32.98
32.99
32.99
32.99
33.00
33.01
33.01
33.02
33.02
33.03
33.03
33.04
33.05
33.05
33.06
33.06
33.07
33.07
33.08
33.08
33.08
33.09
33.09
33.09
33.09
33.09
33.10
33.10
33.10
33.10
33.10
33.10
33.10
33.11
33.11
33.11
33.11
33.12
33.12
33.12
33.12
33.13
33.13
33.13
33.13
33.14
33.14
33.14
33.14
33.14
33.15
33.15
33.15
33.15
33.15
33.16
33.16
33.16
33.16
33.16
33.16
33.16
33.16
33.16
33.16
33.16
33.16
33.16
33.16
33.16
33.16
33.16
33.16
33.16
33.16
33.16
33.16
33.16
33.16
33.16
33.16
33.16
33.16
33.16
33.16
33.16
33.16
33.16
33.16
33.16
33.17
33.17
33.17
33.17
33.17
33.17
33.18
33.18
33.18
33.18
33.18
33.18
33.18
33.18
33.18
33.19
33.19
33.19
33.19
33.19
33.19
33.19
33.19
33.19
33.19
33.19
33.19
33.19
33.19
33.19
33.19
33.19
33.19
33.19
33.19
33.19
33.19
33.19
33.19
33.19
33.19
33.19
33.19
33.19
33.19
33.19
33.19
33.19
33.19
33.19
33.19
33.19
33.19
33.19
33.19
33.19
33.19
33.19
33.19
33.19
33.19
33.19
33.19
33.19
33.19
33.19
33.19
33.19
33.19
33.19
33.19
33.19
33.19
33.20
33.20
33.20
33.20
33.20
33.20
33.20
33.21
33.21
33.21
33.21
33.21
33.21
33.22
33.22
33.22
33.22
33.22
33.22
33.22
33.22
33.22
33.22
33.23
33.23
33.23
33.23
33.23
33.24
33.24
33.24
33.24
33.24
33.25
33.25
33.25
33.25
33.25
33.25
33.25
33.25
33.25
33.25
33.25
33.25
33.25
33.25
33.25
33.25
33.25
33.25
33.25
33.25
33.25
33.25
33.25
33.25
33.25
33.25
33.25
33.25
33.25
33.25
33.25
33.25
33.25
33.26
33.26
33.26
33.26
33.26
33.26
33.26
33.26
33.26
33.27
33.27
33.27
33.27
33.27
33.27
33.28
33.28
33.28
33.28
33.28
33.28
33.28
33.28
33.28
33.28
33.28
33.28
33.29
33.29
33.29
33.29
33.29
33.29
33.30
33.30
33.30
33.30
33.30
33.30
33.30
33.30
33.30
33.30
33.31
33.31
33.31
33.31
33.31
33.31
33.31
33.31
33.31
33.31
33.31
33.31
33.31
33.31
33.31
33.31
33.31
33.31
33.31
33.31
33.31
33.31
33.31
33.31
33.31
33.31
33.31
33.31
33.31
33.31
33.31
33.31
33.31
33.31
33.31
33.31
33.31
33.31
33.31
33.31
33.31
33.31
33.31
33.31
33.31
33.31
33.31
33.30
33.30
33.30
33.30
33.30
33.30
33.29
33.29
33.29
33.29
33.29
33.28
33.28
33.28
33.28
33.28
33.28
33.28
33.28
33.27
33.27
33.27
33.27
33.26
33.26
33.26
33.25
33.25
33.24
33.24
33.24
33.23
33.23
33.23
33.23
33.22
33.22
33.22
33.22
33.21
33.21
33.21
33.21
33.21
33.21
33.21
33.21
33.21
33.21
33.21
33.21
33.21
33.22
33.22
33.22
33.22
33.22
33.22
33.22
33.22
33.22
33.22
33.22
33.22
33.23
33.23
33.23
33.23
33.23
33.24
33.24
33.24
33.24
33.25
33.25
33.25
33.25
33.25
33.25
33.25
33.24
33.24
33.24
33.24
33.24
33.24
33.23
33.23
33.23
33.23
33.23
33.23
33.23
33.23
33.22
33.22
33.22
33.22
33.22
33.22
33.21
33.21
33.21
33.20
33.20
33.20
33.19
33.19
33.18
33.18
33.17
33.17
33.17
33.17
33.16
33.16
33.16
33.16
33.16
33.16
33.16
33.16
33.16
33.16
33.16
33.16
33.16
33.16
33.17
33.17
33.17
33.17
33.17
33.17
33.17
33.17
33.17
33.17
33.17
33.17
33.17
33.16
33.16
33.16
33.16
33.16
33.16
33.16
33.16
33.16
33.16
33.16
33.17
33.17
33.17
33.18
33.18
33.18
33.19
33.19
33.20
33.20
33.21
33.21
33.21
33.22
33.22
33.22
33.22
33.23
33.23
33.23
33.23
33.23
33.23
33.23
33.23
33.24
33.24
33.24
33.24
33.24
33.24
33.24
33.24
33.24
33.24
33.24
33.24
33.24
33.24
33.24
33.24
33.24
33.24
33.24
33.24
33.24
33.24
33.24
33.24
33.24
33.25
33.25
33.25
33.25
33.25
33.25
33.25
33.25
33.25
33.25
33.25
33.25
33.25
33.25
33.25
33.25
33.25
33.25
33.25
33.25
33.25
33.25
33.25
33.25
33.25
33.25
33.25
33.25
33.25
33.25
33.25
33.25
33.25
33.25
33.25
33.25
33.25
33.25
33.25
33.25
33.25
33.25
33.25
33.25
33.25
33.25
33.25
33.25
33.25
33.25
33.25
33.25
33.25
33.25
33.25
33.25
33.25
33.25
33.24
33.24
33.24
33.24
33.24
33.23
33.23
33.23
33.23
33.23
33.23
33.22
33.22
33.22
33.22
33.22
33.22
33.22
33.22
33.22
33.22
33.22
33.22
33.22
33.21
33.21
33.21
33.21
33.21
33.21
33.21
33.21
33.21
33.22
33.22
33.22
33.22
33.22
33.22
33.22
33.22
33.22
33.22
33.22
33.22
33.22
33.22
33.22
33.22
33.22
33.22
33.22
33.22
33.22
33.23
33.22
33.22
33.22
33.22
33.22
33.22
33.22
33.22
33.21
33.21
33.21
33.21
33.20
33.20
33.20
33.20
33.20
33.20
33.19
33.19
33.19
33.19
33.19
33.19
33.19
33.19
33.19
33.19
33.19
33.19
33.19
33.19
33.19
33.19
33.19
33.20
33.20
33.20
33.20
33.20
33.20
33.21
33.21
33.21
33.21
33.21
33.21
33.21
33.21
33.21
33.21
33.21
33.22
33.21
33.21
33.21
33.21
33.21
33.21
33.21
33.21
33.21
33.21
33.21
33.21
33.22
33.22
33.22
33.22
33.22
33.22
33.22
33.22
33.22
33.22
33.22
33.22
33.22
33.22
33.22
33.22
33.22
33.22
33.22
33.22
33.22
33.22
33.22
33.22
33.22
33.22
33.22
33.22
33.22
33.22
33.22
33.23
33.23
33.23
33.23
33.23
33.23
33.23
33.24
33.24
33.24
33.24
33.24
33.24
33.24
33.24
33.24
33.24
33.24
33.24
33.24
33.24
33.24
33.24
33.24
33.24
33.25
33.25
33.25
33.25
33.25
33.25
33.25
33.25
33.25
33.25
33.25
33.25
33.26
33.26
33.26
33.26
33.26
33.26
33.26
33.26
33.26
33.26
33.26
33.26
33.26
33.26
33.26
33.26
33.26
33.26
33.26
33.26
33.26
33.26
33.26
33.25
33.25
33.25
33.25
33.25
33.25
33.25
33.25
33.25
33.24
33.24
33.24
33.24
33.24
33.24
33.24
33.23
33.23
33.23
33.23
33.23
33.23
33.23
33.23
33.23
33.23
33.23
33.24
33.24
33.24
33.24
33.24
33.24
33.24
33.24
33.24
33.24
33.24
33.24
33.24
33.25
33.25
33.25
33.25
33.25
33.25
33.25
33.25
33.26
33.26
33.26
33.26
33.26
33.26
33.26
33.26
33.26
33.26
33.26
33.26
33.26
33.26
33.26
33.26
33.26
33.26
33.26
33.26
33.26
33.26
33.26
33.26
33.26
33.26
33.26
33.26
33.26
33.26
33.26
33.26
33.26
33.27
33.27
33.27
33.27
33.28
33.28
33.28
33.28
33.28
33.28
33.28
33.28
33.28
33.28
33.28
33.28
33.28
33.28
33.28
33.29
33.29
33.29
33.29
33.29
33.29
33.29
33.29
33.29
33.29
33.30
33.30
33.30
33.30
33.30
33.30
33.31
33.31
33.31
33.31
33.31
33.31
33.31
33.31
33.31
33.31
33.31
33.31
33.31
33.31
33.31
33.31
33.31
33.32
33.32
33.32
33.32
33.32
33.32
33.33
33.33
33.33
33.33
33.33
33.33
33.33
33.33
33.33
33.33
33.33
33.33
33.33
33.33
33.33
33.33
33.33
33.33
33.33
33.32
33.32
33.32
33.32
33.32
33.33
33.33
33.33
33.33
33.33
33.33
33.33
33.34
33.34
33.34
33.34
33.34
33.34
33.34
33.34
33.34
33.34
33.34
33.34
33.34
33.34
33.34
33.34
33.34
33.34
33.34
33.34
33.34
33.34
33.34
33.34
33.34
33.34
33.34
33.34
33.34
33.34
33.34
33.34
33.34
33.34
33.34
33.34
33.34
33.34
33.34
33.34
33.34
33.34
33.34
33.34
33.34
33.33
33.33
33.33
33.33
33.33
33.33
33.32
33.32
33.32
33.32
33.31
33.31
33.31
33.30
33.30
33.30
33.29
33.29
33.29
33.29
33.29
33.28
33.28
33.28
33.28
33.29
33.29
33.29
33.29
33.29
33.29
33.29
33.29
33.30
33.30
33.30
33.30
33.30
33.30
33.30
33.30
33.30
33.30
33.30
33.30
33.31
33.31
33.31
33.31
33.31
33.31
33.31
33.31
33.31
33.31
33.31
33.31
33.31
33.31
33.31
33.31
33.31
33.31
33.31
33.31
33.31
33.31
33.31
33.31
33.31
33.30
33.30
33.30
33.30
33.30
33.30
33.30
33.30
33.30
33.30
33.30
33.30
33.30
33.30
33.31
33.31
33.31
33.31
33.31
33.31
33.31
33.31
33.31
33.31
33.31
33.31
33.31
33.31
33.31
33.31
33.30
33.30
33.30
33.30
33.30
33.30
33.30
33.30
33.30
33.31
33.31
33.31
33.31
33.31
33.31
33.31
33.31
33.31
33.31
33.31
33.31
33.31
33.31
33.31
33.31
33.31
33.31
33.31
33.31
33.31
33.32
33.32
33.32
33.32
33.32
33.32
33.33
33.33
33.33
33.33
33.33
33.33
33.33
33.33
33.34
33.34
33.34
33.34
33.34
33.34
33.34
33.34
33.34
33.34
33.34
33.35
33.34
33.34
33.35
33.35
33.35
33.35
33.35
33.35
33.35
33.35
33.35
33.35
33.35
33.35
33.35
33.34
33.34
33.34
33.34
33.34
33.34
33.34
33.34
33.34
33.34
33.34
33.34
33.34
33.34
33.34
33.33
33.33
33.33
33.33
33.33
33.32
33.32
33.32
33.32
33.32
33.32
33.32
33.32
33.31
33.31
33.31
33.31
33.31
33.31
33.31
33.31
33.31
33.31
33.31
33.31
33.31
33.31
33.31
33.31
33.31
33.31
33.31
33.31
33.31
33.31
33.31
33.31
33.31
33.31
33.31
33.31
33.31
33.31
33.31
33.31
33.31
33.31
33.31
33.31
33.31
33.31
33.31
33.31
33.31
33.31
33.31
33.31
33.31
33.31
33.31
33.31
33.31
33.31
33.31
33.31
33.31
33.31
33.31
33.31
33.31
33.30
33.30
33.30
33.30
33.29
33.29
33.29
33.28
33.28
33.27
33.27
33.27
33.26
33.26
33.26
33.26
33.25
33.25
33.25
33.25
33.25
33.25
33.25
33.25
33.25
33.25
33.26
33.26
33.26
33.26
33.26
33.26
33.26
33.27
33.27
33.27
33.27
33.27
33.27
33.27
33.27
33.28
33.28
33.28
33.28
33.28
33.28
33.28
33.28
33.28
33.28
33.28
33.28
33.28
33.28
33.27
33.27
33.27
33.27
33.27
33.26
33.25
33.25
33.24
33.23
33.22
33.21
33.20
33.18
33.17
33.15
33.14
33.13
33.11
33.10
33.09
33.08
33.07
33.06
33.06
33.06
33.06
33.06
33.06
33.06
33.07
33.08
33.08
33.09
33.09
33.10
33.11
33.12
33.12
33.13
33.13
33.14
33.15
33.15
33.15
33.16
33.16
33.17
33.17
33.18
33.18
33.18
33.19
33.19
33.20
33.20
33.21
33.21
33.21
33.22
33.22
33.23
33.23
33.24
33.24
33.24
33.24
33.25
33.25
33.25
33.26
33.26
33.26
33.26
33.27
33.27
33.27
33.27
33.27
33.28
33.28
33.28
33.28
33.28
33.28
33.28
33.28
33.28
33.28
33.28
33.28
33.28
33.28
33.28
33.28
33.28
33.28
33.28
33.28
33.28
33.28
33.27
33.27
33.27
33.27
33.26
33.26
33.26
33.26
33.26
33.26
33.25
33.25
33.25
33.25
33.25
33.25
33.25
33.26
33.26
33.26
33.26
33.26
33.27
33.27
33.27
33.27
33.27
33.28
33.28
33.28
33.29
33.29
33.29
33.29
33.29
33.29
33.29
33.29
33.29
33.29
33.28
33.28
33.28
33.28
33.28
33.28
33.28
33.28
33.28
33.28
33.28
33.28
33.28
33.28
33.28
33.27
33.27
33.27
33.27
33.26
33.26
33.26
33.26
33.26
33.25
33.25
33.25
33.25
33.25
33.25
33.25
33.25
33.25
33.25
33.25
33.25
33.24
33.24
33.24
33.23
33.23
33.23
33.22
33.22
33.22
33.21
33.21
33.21
33.20
33.20
33.20
33.19
33.19
33.19
33.18
33.18
33.18
33.18
33.17
33.17
33.16
33.16
33.15
33.15
33.14
33.14
33.13
33.13
33.12
33.12
33.11
33.11
33.10
33.09
33.09
33.08
33.07
33.06
33.06
33.05
33.04
33.03
33.02
33.01
33.00
32.99
32.98
32.97
32.96
32.95
32.94
32.93
32.91
32.90
32.89
32.88
32.87
32.85
32.84
32.83
32.82
32.80
32.79
32.78
32.77
32.75
32.74
32.73
32.71
32.70
32.69
32.67
32.66
32.64
32.63
32.62
32.60
32.59
32.57
32.56
32.54
32.53
32.51
32.50
32.48
32.46
32.45
32.43
32.41
32.40
32.38
32.36
32.34
32.32
32.30
32.28
32.26
32.24
32.22
32.19
32.17
32.15
32.12
32.09
32.07
32.04
32.01
31.98
31.95
31.92
31.89
31.86
31.83
31.80
31.76
31.73
31.70
31.66
31.63
31.60
31.56
31.53
31.50
31.46
31.43
31.40
31.36
31.33
31.30
31.26
31.23
31.20
31.17
31.13
31.10
31.07
31.03
31.00
30.96
30.93
30.89
30.86
30.82
30.79
30.75
30.71
30.68
30.64
30.60
30.56
30.53
30.49
30.45
30.41
30.37
30.33
30.29
30.25
30.22
30.18
30.14
30.10
30.06
30.02
29.98
29.94
29.90
29.86
29.82
29.78
29.74
29.70
29.66
29.62
29.57
29.53
29.49
29.45
29.41
29.36
29.32
29.28
29.24
29.20
29.15
29.11
29.07
29.03
28.98
28.94
28.90
28.86
28.81
28.77
28.73
28.69
28.65
28.61
28.57
28.53
28.48
28.44
28.40
28.36
28.32
28.28
28.24
28.20
28.16
28.12
28.08
28.04
28.00
27.96
27.92
27.88
27.84
27.80
27.76
27.72
27.68
27.65
27.61
27.57
27.53
27.50
27.46
27.42
27.38
27.34
27.31
27.27
27.23
27.19
27.15
27.12
27.08
27.04
27.00
26.97
26.93
26.89
26.86
26.82
26.78
26.75
26.71
26.67
26.64
26.60
26.57
26.53
26.50
26.46
26.43
26.39
26.36
26.32
26.29
26.25
26.22
26.19
26.15
26.12
26.08
26.05
26.02
25.98
25.95
25.91
25.88
25.85
25.81
25.78
25.75
25.71
25.68
25.65
25.61
25.58
25.55
25.52
25.48
25.45
25.42
25.39
25.36
25.33
25.29
25.26
25.23
25.20
25.17
25.14
25.11
25.08
25.05
25.02
24.99
24.96
24.93
24.90
24.87
24.84
24.81
24.78
24.76
24.73
24.70
24.67
24.64
24.61
24.59
24.56
24.53
24.50
24.47
24.45
24.42
24.39
24.37
24.34
24.31
24.28
24.26
24.23
24.20
24.17
24.15
24.12
24.09
24.06
24.04
24.01
23.98
23.95
23.93
23.90
23.87
23.85
23.82
23.80
23.77
23.75
23.72
23.69
23.67
23.64
23.62
23.59
23.57
23.54
23.52
23.49
23.47
23.44
23.42
23.40
23.37
23.35
23.33
23.30
23.28
23.26
23.24
23.21
23.19
23.17
23.14
23.12
23.10
23.08
23.06
23.03
23.01
22.99
22.97
22.95
22.93
22.91
22.89
22.87
22.86
22.84
22.82
22.80
22.79
22.77
22.75
22.73
22.72
22.70
22.69
22.67
22.66
22.65
22.63
22.62
22.61
22.60
22.59
22.59
22.58
22.57
22.57
22.56
22.56
22.55
22.55
22.55
22.55
22.55
22.55
22.55
22.55
22.55
22.56
22.57
22.57
22.58
22.59
22.60
22.61
22.62
22.63
22.65
22.67
22.68
22.70
22.71
22.73
22.75
22.77
22.79
22.81
22.83
22.86
22.89
22.92
22.96
23.00
23.04
23.08
23.13
23.19
23.24
23.29
23.35
23.40
23.45
23.51
23.56
23.61
23.66
23.71
23.76
23.81
23.86
23.91
23.96
24.01
24.06
24.11
24.16
24.20
24.25
24.31
24.36
24.41
24.46
24.51
24.56
24.61
24.67
24.72
24.77
24.82
24.88
24.93
24.98
25.04
25.09
25.14
25.19
25.25
25.30
25.35
25.40
25.46
25.51
25.56
25.61
25.66
25.72
25.77
25.82
25.87
25.92
25.97
26.02
26.07
26.12
26.17
26.22
26.26
26.31
26.36
26.40
26.45
26.50
26.55
26.59
26.64
26.69
26.73
26.78
26.83
26.88
26.92
26.97
27.02
27.06
27.11
27.16
27.20
27.25
27.30
27.34
27.39
27.43
27.48
27.52
27.57
27.61
27.65
27.70
27.74
27.78
27.83
27.87
27.91
27.95
27.99
28.03
28.08
28.12
28.16
28.20
28.24
28.28
28.32
28.36
28.40
28.44
28.48
28.52
28.56
28.59
28.63
28.67
28.71
28.74
28.78
28.82
28.85
28.89
28.93
28.96
29.00
29.03
29.07
29.10
29.14
29.17
29.21
29.24
29.28
29.31
29.34
29.38
29.41
29.44
29.48
29.51
29.54
29.57
29.60
29.63
29.66
29.69
29.72
29.75
29.78
29.81
29.84
29.86
29.89
29.92
29.95
29.98
30.01
30.03
30.06
30.09
30.12
30.14
30.17
30.20
30.22
30.25
30.28
30.30
30.33
30.35
30.38
30.40
30.43
30.45
30.48
30.50
30.53
30.55
30.57
30.60
30.62
30.64
30.67
30.69
30.71
30.73
30.76
30.78
30.80
30.82
30.84
30.86
30.88
30.90
30.92
30.94
30.96
30.98
31.00
31.02
31.04
31.06
31.07
31.09
31.11
31.13
31.14
31.16
31.18
31.20
31.21
31.23
31.25
31.27
31.28
31.30
31.32
31.33
31.35
31.36
31.38
31.39
31.41
31.42
31.44
31.45
31.46
31.48
31.49
31.50
31.51
31.53
31.54
31.55
31.57
31.58
31.59
31.61
31.62
31.63
31.65
31.66
31.67
31.69
31.70
31.71
31.73
31.74
31.75
31.76
31.77
31.79
31.80
31.81
31.82
31.83
31.85
31.86
31.87
31.88
31.89
31.90
31.91
31.92
31.93
31.94
31.95
31.96
31.97
31.98
31.99
32.00
32.01
32.02
32.03
32.04
32.05
32.06
32.07
32.08
32.09
32.10
32.11
32.11
32.12
32.13
32.14
32.15
32.15
32.16
32.17
32.18
32.18
32.19
32.19
32.20
32.21
32.21
32.22
32.23
32.23
32.24
32.25
32.25
32.26
32.27
32.27
32.28
32.28
32.29
32.30
32.30
32.31
32.31
32.32
32.32
32.33
32.33
32.34
32.34
32.34
32.35
32.35
32.35
32.36
32.36
32.37
32.37
32.37
32.37
32.37
32.37
32.37
32.37
32.37
32.37
32.37
32.37
32.37
32.37
32.38
32.38
32.38
32.39
32.39
32.39
32.40
32.40
32.40
32.41
32.41
32.42
32.42
32.42
32.42
32.43
32.43
32.43
32.43
32.42
32.42
32.42
32.42
32.41
32.41
32.41
32.41
32.41
32.40
32.41
32.41
32.41
32.41
32.42
32.42
32.43
32.43
32.44
32.44
32.45
32.45
32.46
32.46
32.47
32.47
32.48
32.48
32.49
32.49
32.50
32.50
32.50
32.51
32.51
32.52
32.52
32.53
32.53
32.54
32.55
32.55
32.56
32.56
32.57
32.58
32.58
32.59
32.60
32.60
32.61
32.61
32.62
32.63
32.63
32.63
32.64
32.64
32.65
32.65
32.66
32.66
32.67
32.67
32.68
32.68
32.68
32.69
32.69
32.70
32.70
32.70
32.71
32.71
32.71
32.71
32.72
32.72
32.72
32.72
32.72
32.73
32.73
32.73
32.73
32.73
32.73
32.73
32.73
32.73
32.73
32.73
32.73
32.74
32.74
32.74
32.74
32.75
32.75
32.75
32.75
32.75
32.75
32.75
32.76
32.76
32.76
32.76
32.76
32.76
32.76
32.76
32.76
32.76
32.76
32.76
32.76
32.76
32.76
32.76
32.76
32.76
32.76
32.76
32.77
32.77
32.77
32.77
32.77
32.78
32.78
32.78
32.78
32.79
32.79
32.79
32.79
32.79
32.80
32.80
32.80
32.80
32.80
32.80
32.80
32.80
32.80
32.81
32.81
32.81
32.81
32.81
32.81
32.81
32.82
32.82
32.82
32.82
32.82
32.82
32.82
32.82
32.82
32.82
32.82
32.82
32.82
32.82
32.82
32.82
32.82
32.82
32.82
32.82
32.82
32.82
32.82
32.82
32.82
32.82
32.82
32.82
32.82
32.82
32.82
32.82
32.83
32.83
32.83
32.83
32.83
32.83
32.83
32.83
32.84
32.84
32.84
32.84
32.84
32.84
32.84
32.85
32.85
32.85
32.85
32.85
32.85
32.85
32.86
32.86
32.86
32.86
32.86
32.87
32.87
32.87
32.87
32.87
32.88
32.88
32.88
32.88
32.88
32.88
32.88
32.88
32.88
32.88
32.88
32.88
32.88
32.88
32.88
32.88
32.88
32.88
32.88
32.88
32.88
32.88
32.88
32.88
32.88
32.88
32.88
32.88
32.88
32.88
32.88
32.88
32.88
32.88
32.88
32.88
32.88
32.88
32.88
32.88
32.88
32.88
32.88
32.88
32.88
32.88
32.88
32.88
32.88
32.88
32.88
32.88
32.89
32.89
32.89
32.89
32.89
32.90
32.90
32.90
32.90
32.91
32.91
32.91
32.92
32.92
32.92
32.92
32.92
32.93
32.93
32.93
32.93
32.93
32.93
32.93
32.93
32.93
32.92
32.92
32.92
32.92
32.92
32.92
32.92
32.92
32.92
32.92
32.92
32.92
32.92
32.92
32.92
32.92
32.92
32.92
32.92
32.92
32.93
32.93
32.93
32.93
32.94
32.94
32.94
32.94
32.94
32.94
32.95
32.95
32.95
32.95
32.95
32.95
32.95
32.95
32.95
32.95
32.94
32.94
32.94
32.94
32.94
32.94
32.94
32.94
32.94
32.94
32.94
32.94
32.93
32.93
32.93
32.93
32.93
32.94
32.94
32.94
32.94
32.94
32.94
32.94
32.94
32.95
32.95
32.95
32.95
32.95
32.95
32.95
32.95
32.95
32.96
32.96
32.96
32.96
32.96
32.97
32.97
32.97
32.97
32.97
32.97
32.97
32.97
32.97
32.96
32.96
32.96
32.96
32.95
32.95
32.95
32.95
32.95
32.95
32.96
32.96
32.96
32.96
32.97
32.97
32.97
32.97
32.97
32.97
32.97
32.97
32.97
32.97
32.96
32.96
32.96
32.95
32.95
32.95
32.95
32.94
32.94
32.94
32.94
32.94
32.94
32.94
32.94
32.94
32.94
32.94
32.94
32.94
32.94
32.94
32.94
32.94
32.94
32.94
32.94
32.94
32.94
32.94
32.94
32.94
32.94
32.94
32.94
32.94
32.94
32.95
32.95
32.95
32.95
32.95
32.95
32.95
32.96
32.96
32.96
32.96
32.96
32.96
32.97
32.97
32.97
32.97
32.97
32.97
32.97
32.97
32.98
32.98
32.98
32.98
32.98
32.98
32.98
32.98
32.98
32.98
32.98
32.99
32.99
32.99
32.99
32.99
33.00
33.00
33.00
33.00
33.01
33.01
33.01
33.01
33.02
33.02
33.02
33.02
33.03
33.03
33.03
33.04
33.04
33.04
33.04
33.05
33.05
33.05
33.05
33.06
33.06
33.06
33.06
33.06
33.07
33.07
33.07
33.07
33.07
33.07
33.08
33.08
33.08
33.08
33.09
33.09
33.09
33.09
33.09
33.10
33.10
33.10
33.10
33.10
33.10
33.10
33.10
33.09
33.09
33.09
33.09
33.08
33.08
33.08
33.07
33.07
33.07
33.07
33.06
33.06
33.06
33.06
33.06
33.05
33.05
33.05
33.05
33.05
33.05
33.05
33.05
33.04
33.04
33.05
33.05
33.05
33.05
33.05
33.05
33.05
33.05
33.05
33.05
33.05
33.06
33.06
33.06
33.06
33.06
33.06
33.06
33.07
33.07
33.07
33.07
33.07
33.07
33.07
33.07
33.07
33.07
33.07
33.07
33.07
33.07
33.07
33.07
33.07
33.06
33.06
33.06
33.06
33.06
33.06
33.06
33.06
33.06
33.06
33.06
33.06
33.06
33.07
33.06
33.06
33.06
33.06
33.06
33.06
33.06
33.06
33.06
33.06
33.06
33.06
33.06
33.07
33.07
33.07
33.07
33.07
33.07
33.07
33.07
33.07
33.08
33.08
33.08
33.08
33.08
33.09
33.09
33.09
33.09
33.09
33.10
33.10
33.10
33.10
33.10
33.10
33.11
33.11
33.11
33.11
33.11
33.11
33.11
33.11
33.11
33.11
33.11
33.12
33.12
33.12
33.11
33.11
33.11
33.11
33.11
33.11
33.11
33.11
33.11
33.11
33.11
33.11
33.10
33.10
33.10
33.10
33.10
33.09
33.09
33.09
33.09
33.09
33.09
33.09
33.08
33.08
33.08
33.08
33.08
33.08
33.07
33.07
33.07
33.07
33.07
33.07
33.07
33.07
33.07
33.07
33.07
33.07
33.07
33.07
33.07
33.07
33.07
33.07
33.07
33.07
33.07
33.07
33.07
33.07
33.08
33.08
33.08
33.08
33.09
33.09
33.09
33.09
33.09
33.10
33.10
33.10
33.10
33.10
33.10
33.10
33.10
33.11
33.11
33.11
33.11
33.11
33.11
33.11
33.12
33.12
33.12
33.12
33.12
33.13
33.13
33.13
33.13
33.13
33.13
33.13
33.13
33.13
33.13
33.13
33.13
33.13
33.13
33.13
33.13
33.13
33.13
33.13
33.13
33.13
33.13
33.13
33.13
33.13
33.13
33.13
33.13
33.13
33.13
33.13
33.13
33.13
33.13
33.13
33.13
33.13
33.13
33.13
33.13
33.13
33.13
33.13
33.13
33.13
33.13
33.13
33.13
33.13
33.13
33.13
33.13
33.13
33.13
33.13
33.13
33.13
33.14
33.14
33.14
33.14
33.14
33.14
33.14
33.15
33.15
33.15
33.15
33.15
33.15
33.15
33.16
33.16
33.16
33.16
33.16
33.16
33.16
33.16
33.16
33.16
33.16
33.16
33.16
33.16
33.15
33.15
33.15
33.15
33.14
33.14
33.14
33.13
33.13
33.12
33.12
33.12
33.12
33.12
33.12
33.12
33.12
33.12
33.12
33.12
33.12
33.13
33.13
33.13
33.13
33.14
33.14
33.14
33.14
33.15
33.15
33.15
33.15
33.15
33.15
33.15
33.15
33.15
33.15
33.15
33.15
33.15
33.14
33.14
33.14
33.14
33.14
33.15
33.15
33.15
33.15
33.15
33.15
33.15
33.15
33.15
33.15
33.15
33.15
33.15
33.14
33.14
33.14
33.14
33.14
33.14
33.14
33.14
33.14
33.14
33.14
33.13
33.13
33.12
33.11
33.10
33.09
33.08
33.07
33.06
33.04
33.03
33.02
33.01
33.00
32.99
32.97
32.96
32.95
32.94
32.94
32.93
32.93
32.92
32.92
32.91
32.91
32.91
32.91
32.91
32.91
32.91
32.91
32.91
32.91
32.91
32.91
32.90
32.90
32.90
32.91
32.91
32.91
32.91
32.92
32.92
32.93
32.93
32.94
32.94
32.94
32.95
32.95
32.95
32.96
32.96
32.96
32.96
32.96
32.96
32.96
32.96
32.97
32.97
32.97
32.97
32.97
