# Supplementary material for: TRPM8-Dependent Dynamic Response in a Mathematical Model of Cold Thermoreceptor
Source: PLoS One. 2015 Oct 1;10(10):e0139314. doi: 10.1371/journal.pone.0139314 (PMC4591370; doi:10.1371/journal.pone.0139314)
Supplement: S1 Experimental Data — Includes figures and summary table. (ZIP) [file pone.0139314.s001.zip › SupplMat1/data_files/150430000_s.txt]

1.294020
1.700790
2.261130
2.660700
2.767980
3.217050
3.949320
4.476030
5.037810
5.481360
6.054120
6.722520
6.923190
7.200960
8.688180
8.866650
9.983010
10.794810
12.095310
14.562750
16.042380
17.164410
17.801130
18.974760
19.609080
19.942140
20.369520
20.736720
21.392010
21.580200
21.997980
22.152720
22.819380
24.073920
24.337530
24.521160
24.951240
25.580850
25.870050
26.665980
27.303120
27.431220
29.014860
29.434290
29.744340
30.081810
30.259680
31.712220
31.763490
32.328270
33.042660
33.528480
33.697770
34.168320
34.626750
35.050620
35.462640
36.021090
36.436680
37.016190
37.295160
37.479270
38.057790
38.363160
38.904390
39.213210
39.565980
39.755550
40.403130
41.190660
41.655990
42.264600
42.848280
43.539630
44.117970
44.732580
45.115050
45.599460
46.029330
46.179420
46.826370
47.381430
47.898960
48.240150
48.789510
49.385340
49.661190
50.087310
50.618400
50.925840
51.310740
51.641310
52.378800
52.593120
52.912560
53.969790
54.083850
54.326670
54.611520
55.208520
55.545540
55.740330
56.136930
56.295840
57.574440
58.026330
58.414020
58.954740
59.164470
59.339400
59.942100
60.380370
60.971070
61.199100
61.496910
61.781430
61.911570
62.643780
63.305820
63.585720
63.773790
64.020330
64.602240
65.056980
65.452590
65.722470
66.049260
66.480540
66.685650
67.102620
67.470000
67.648830
67.942440
68.334780
68.499180
68.667900
68.918760
69.770880
70.524930
70.972980
71.333760
71.722080
71.995020
72.289350
72.692880
72.845070
73.531080
73.886820
74.240040
74.783430
75.016650
76.008960
76.317060
76.652160
76.914360
78.044820
78.649380
79.446270
79.559520
80.081100
80.454930
80.796840
81.312720
81.499620
81.683220
82.134540
82.293270
82.478400
82.737900
83.119830
83.560110
83.954850
84.546750
85.064970
85.151790
85.498290
86.113170
86.326590
86.580060
86.874360
87.308970
87.762780
88.609320
88.894650
89.182260
89.739600
89.927160
90.283410
90.662760
91.150620
91.530990
92.149890
92.274120
92.842650
93.080220
93.273780
93.778860
94.166880
94.662390
95.283210
95.623470
95.889540
96.323040
97.080510
97.664340
97.922550
98.384190
99.191460
99.470040
99.686880
100.077990
100.729530
100.890030
101.501190
101.835120
101.950350
102.579840
103.047780
103.679790
103.762020
104.508720
105.045210
105.278220
105.702750
106.045680
106.330320
106.661430
106.936200
107.271720
107.696850
108.026010
108.473040
109.091940
109.186230
109.461150
109.941330
110.240790
110.543460
111.006420
111.466200
111.645720
111.846240
112.349160
112.987770
113.112210
114.682500
114.969180
115.310490
116.129580
116.599320
116.903280
117.360060
117.503100
117.858240
118.046610
118.386390
118.873680
119.097660
119.370510
119.889900
120.352410
120.931230
121.256700
122.025990
122.303010
122.511480
122.657040
123.270000
123.582240
123.863670
123.988710
124.292460
124.765350
124.928400
124.969890
125.587380
125.802510
126.146310
126.373140
126.615750
127.086510
127.179330
127.653630
128.238240
128.404200
128.471790
129.238350
129.750930
129.888690
130.212210
130.502130
130.859790
131.241390
131.581410
132.094410
132.399000
133.478730
133.716030
134.019420
134.298120
134.543910
134.982510
135.128100
135.804780
136.257180
136.787370
136.915200
137.285640
137.537400
138.139410
138.590790
139.020150
139.217970
139.586970
140.074560
140.413020
141.302010
141.334650
142.137000
142.607160
143.110200
143.268420
143.506080
144.308730
144.512580
144.748650
145.279350
145.344390
145.642080
146.012310
146.800980
146.886120
147.282390
148.094220
148.487970
148.627740
149.067300
149.271270
149.717460
150.237630
150.594990
151.249380
151.359360
152.322660
153.075090
153.214770
153.328920
154.222920
154.459110
154.912680
155.173530
155.506980
155.770950
156.165600
156.627840
156.972420
157.253100
157.648200
158.274840
158.613030
159.042720
159.663270
159.804990
160.489230
161.051280
161.348250
161.624820
162.280020
163.305780
163.425240
163.818270
164.143650
164.585070
164.973180
165.108750
165.347550
165.732960
166.281690
166.759890
167.165670
167.315340
167.492850
167.927370
168.594390
168.959970
169.347870
169.995960
170.036370
170.580780
171.137820
171.189240
171.426000
171.912600
172.139250
172.492290
173.219820
174.117450
174.378060
174.707880
175.523580
175.797810
176.352780
176.688270
176.897010
177.178800
177.841440
178.148220
178.752270
179.147610
179.405220
179.672310
180.545430
180.640830
181.104900
181.215000
181.577370
182.095380
182.661420
183.654000
184.345920
184.525800
185.013480
185.237430
185.695170
185.961300
186.481980
186.789360
187.038900
187.156200
187.279050
187.383990
187.480410
187.584630
187.666620
187.712970
187.866240
187.887240
187.902870
187.922010
188.002110
188.077350
188.118180
188.251050
188.407170
188.447310
188.559120
188.587020
188.670420
188.705010
188.812680
188.834280
188.914980
188.978940
189.016110
189.029220
189.163290
189.178020
189.197580
189.218220
189.301590
189.335940
189.400800
189.418320
189.454410
189.520710
189.607140
189.635730
189.651240
189.660480
189.776310
189.793770
189.804660
189.928560
190.023450
190.043370
190.060080
190.075380
190.185720
190.243770
190.268940
190.286310
190.301730
190.317510
190.461360
190.485690
190.501530
190.574190
190.596180
190.696560
190.713180
190.746420
190.758030
190.827540
190.848780
190.911900
190.927950
190.942560
190.969170
191.069280
191.086800
191.101230
191.195100
191.221230
191.239140
191.292600
191.314830
191.406150
191.426730
191.449470
191.468160
191.563440
191.578590
191.662500
191.673750
191.756730
191.791290
191.828580
191.848290
191.951970
191.966610
191.987190
192.000390
192.077340
192.140820
192.160170
192.177690
192.195870
192.226020
192.299010
192.330990
192.349710
192.361500
192.453090
192.483870
192.499740
192.510990
192.535260
192.558750
192.672360
192.715080
192.763620
192.775170
192.787560
192.798180
192.810870
192.846870
192.957810
192.982410
192.996360
193.010370
193.025610
193.060770
193.098180
193.133400
193.154400
193.193280
193.238220
193.257900
193.272420
193.288110
193.316580
193.362570
193.439310
193.440450
193.464420
193.480170
193.493310
193.538160
193.558080
193.580160
193.645410
193.662510
193.680540
193.692300
193.707810
193.739910
193.797030
193.818060
193.846770
193.862340
193.873620
193.888260
193.900860
193.990560
194.015220
194.039430
194.061600
194.071530
194.084310
194.144760
194.160030
194.177610
194.212590
194.300820
194.316300
194.328120
194.341680
194.356500
194.358510
194.388840
194.431170
194.470230
194.497830
194.512230
194.529270
194.542170
194.648070
194.664030
194.678910
194.692470
194.700780
194.722800
194.758920
194.779650
194.793120
194.825970
194.840400
194.856450
194.972010
194.987160
195.001530
195.047370
195.065760
195.082530
195.095400
195.114720
195.140550
195.166560
195.187140
195.218460
195.239310
195.264600
195.291990
195.308730
195.321360
195.357720
195.374130
195.389430
195.409080
195.443310
195.458550
195.481080
195.504300
195.526620
195.542190
195.556140
195.581880
195.601500
195.642090
195.670470
195.687090
195.703950
195.741270
195.766470
195.787890
195.800280
195.819930
195.836760
195.853860
195.876780
195.895860
195.953040
195.965130
196.013370
196.030560
196.051920
196.085400
196.114110
196.141320
196.165320
196.182930
196.209210
196.230390
196.248120
196.266750
196.288560
196.308990
196.328940
196.352880
196.378710
196.400160
196.421400
196.456020
196.478460
196.494750
196.515570
196.541550
196.567080
196.578270
196.593900
196.618950
196.623690
196.649550
196.665600
196.683930
196.687590
196.707870
196.729260
196.762590
196.784100
196.802160
196.830870
196.832850
196.862400
196.886700
196.918980
196.945020
196.986000
197.010690
197.122590
197.175090
197.271120
197.301180
197.368620
197.398140
197.524620
197.768580
197.832360
198.132990
241.948050
242.797980
245.285850
248.383860
249.997140
252.369780
253.045050
253.286070
253.959120
254.109390
254.664120
255.332640
255.716880
257.024370
257.140170
257.338380
260.161080
262.101420
262.771020
263.064780
263.957070
264.410130
265.066380
266.819580
267.414600
267.933780
268.996590
269.857860
270.712320
272.636820
273.120690
273.818670
274.919520
275.184480
275.891910
276.280620
277.766550
278.586750
280.505610
281.101200
281.370360
281.633040
282.819630
284.155290
285.247770
285.787500
286.083240
286.469880
287.310240
288.262950
288.754170
289.392450
289.716690
290.433060
291.013260
291.354150
292.568370
294.531090
294.877860
295.326090
295.487550
295.807980
296.332710
296.847690
297.707250
298.147050
298.577760
299.016030
299.704200
300.185580
300.532950
300.986430
301.168170
301.826550
302.158830
302.602800
302.864310
303.086190
303.454800
303.604320
304.203330
304.330320
304.880010
305.115240
305.529450
305.751960
306.110730
306.183030
306.425940
306.665520
306.764370
307.184250
307.417140
307.627350
307.811400
307.961070
308.307120
308.580030
308.694420
309.099510
309.417180
309.571860
309.841110
310.038930
310.182750
310.356330
310.637820
310.777140
311.048790
311.278470
311.538090
311.799540
312.177600
312.266160
312.534720
312.690090
312.930630
313.313160
313.509420
313.810080
313.948200
314.118090
314.446920
314.617920
314.774550
314.832090
315.074430
315.343440
315.492690
315.577680
315.821730
316.002900
316.249200
316.397490
316.549980
316.854540
317.076570
317.159310
317.436960
317.573940
317.757600
317.953890
318.159270
318.409680
318.508980
318.803190
318.898170
319.061580
319.243950
319.509720
319.768020
319.858590
320.175600
320.327940
320.487750
320.654400
320.803290
321.029640
321.268050
321.504900
321.784200
321.926100
322.233600
322.350060
322.459800
322.760820
322.930890
323.188350
323.499360
323.707620
323.971800
324.236250
324.490620
324.643590
324.846810
325.091970
325.256730
325.522950
325.681440
326.083110
326.419350
326.629410
326.878710
327.074460
327.161310
327.392790
327.573000
327.810660
328.229310
328.477890
328.563210
328.860600
329.018310
329.112240
329.272350
329.766960
329.972580
330.269370
330.562620
330.723360
330.934590
331.110330
331.404360
331.664340
331.928640
332.071800
332.268690
332.484090
332.819850
333.028050
333.308430
333.506580
333.686550
333.886110
334.086300
334.335450
334.597650
334.994970
335.263740
335.525910
335.618010
335.833170
336.152940
336.271650
336.537000
336.777690
337.140360
337.517670
337.649340
338.132190
338.457660
338.783790
338.975640
339.422970
339.645240
339.851940
340.145400
340.435140
340.533420
340.924410
341.157510
341.382000
341.529000
341.655270
342.263760
342.517590
342.923940
343.171620
343.296000
343.558950
343.804980
343.963440
344.142960
344.476050
345.020730
345.304590
345.771120
346.070070
346.326300
346.557900
346.655550
346.843800
347.081880
347.305410
347.524620
347.928840
348.090780
348.584670
348.850620
348.898170
349.352850
349.508610
349.925520
350.148150
350.307420
350.663100
350.848320
351.217020
351.350790
351.530370
351.709380
351.966240
352.319940
352.715370
353.118480
353.372430
353.754630
354.065370
354.302190
354.531030
354.578100
354.844020
355.207590
355.540620
355.908720
356.213280
356.380020
356.616810
357.024960
357.343050
357.539400
357.772320
357.982710
358.077720
358.232160
358.437570
358.675710
358.974900
359.201340
359.585400
359.735250
359.844780
360.257100
360.437220
360.545760
360.754350
361.125510
361.254510
361.576380
361.708290
361.960170
362.110530
362.418960
362.620170
362.973660
363.053730
363.343590
363.628650
363.889470
364.231020
364.712310
364.951470
365.194590
365.282700
365.562720
366.300450
366.526320
366.910770
367.275690
367.345380
367.506270
367.980330
368.171850
368.385300
368.801700
369.038400
369.217080
369.487230
369.777390
370.191840
370.420110
370.646610
370.887630
371.009700
371.378340
371.573790
371.970750
372.302850
372.544320
372.775560
373.139220
373.401210
373.698540
373.949160
374.242590
374.472210
374.953260
375.150780
375.335370
375.615840
375.827400
376.099530
376.345920
376.689510
376.982970
377.259210
377.577450
377.683080
377.897310
378.157020
378.472290
378.710190
378.895290
379.148550
379.351140
379.747890
379.993230
380.421300
380.528940
380.881860
380.998860
381.109680
381.382350
381.589500
381.891270
382.246710
382.321050
382.580820
382.780680
382.973490
383.202510
383.298150
383.723040
384.015660
384.135750
384.555240
384.782670
385.101600
385.303860
385.485960
385.684290
386.409180
386.840700
386.970870
387.216030
387.511440
387.799410
388.070190
388.173420
388.380690
388.791660
389.138310
389.364720
389.705820
390.010200
390.333120
390.634650
390.987990
391.419450
391.605510
391.871160
392.288850
392.803620
393.015090
393.465240
393.740910
394.162680
394.289130
394.526490
394.988460
395.204820
395.549160
395.679960
395.912130
396.496800
396.767940
397.019760
397.434030
397.499010
398.222850
398.592870
399.007590
399.194850
399.538800
399.869880
400.253460
400.390170
400.651290
400.995990
401.231160
401.437470
401.887920
402.116940
402.355620
402.595830
402.972150
403.113870
403.256310
403.536570
403.760070
404.144760
404.259960
404.555460
404.749080
405.102060
405.392850
405.809520
406.088700
406.242360
406.753440
406.932810
407.400600
407.477460
407.764620
408.289650
408.634560
408.840450
409.219260
409.457040
409.682460
409.948920
410.178270
410.447100
410.721480
410.850240
411.179730
411.540510
411.642450
411.995910
412.310130
412.627860
412.884900
413.225400
413.384340
413.824620
414.049440
414.393060
414.683910
414.956700
415.080360
415.293630
415.677390
415.802160
416.397480
416.518890
416.859300
417.273900
417.562200
417.841080
418.292340
418.698300
418.979520
419.209350
419.429310
419.579490
419.773800
419.847090
420.243120
420.812430
421.214010
421.373640
421.545540
421.832070
422.150790
422.336250
422.468520
422.724840
423.062220
423.232440
423.399720
423.743160
424.036770
424.250790
424.401360
424.825050
425.006820
425.027430
425.445240
425.841030
425.955630
426.219570
426.429900
426.926820
427.313010
427.561110
427.737180
427.995240
428.122590
428.295060
428.797440
428.980830
429.415440
429.554670
429.711900
429.902340
430.281810
430.529880
430.887840
431.235870
431.520210
431.964210
432.285870
432.531810
432.654360
432.864660
433.130670
433.300860
433.789500
433.995210
434.172660
434.374830
434.676600
434.971500
435.113190
435.263100
435.486120
435.689730
435.851880
436.179990
436.468320
436.732920
437.025690
437.216040
437.643330
437.989770
438.265110
438.683550
439.049490
439.214310
439.461960
439.705140
440.093580
440.490060
440.619210
441.032550
441.345240
441.639030
441.922980
442.210800
442.343550
442.501920
443.009610
443.187060
443.505630
443.705370
443.971080
444.139890
444.392700
444.602820
444.620610
445.174140
445.360500
445.641810
445.734360
446.221410
446.466450
446.611050
446.825130
446.956800
447.106470
447.360570
447.622590
447.894450
448.085070
448.201710
448.371750
448.656570
448.935930
449.096550
449.377140
449.653290
449.849310
449.996760
450.162420
450.189210
450.531390
450.727890
450.897150
451.150260
451.467000
451.753320
451.771620
452.156790
452.407110
452.517210
452.649810
452.942850
453.249360
453.419490
453.643410
453.735240
454.092120
454.274550
454.482180
454.742970
455.016630
455.386260
455.631690
455.875680
456.035550
456.222540
456.348120
456.599520
456.690450
457.084860
457.298910
457.577910
457.758420
457.907730
458.305950
458.470380
458.605470
458.926980
459.093150
459.413370
459.627630
459.793770
459.999030
460.266390
460.387290
460.596300
460.789200
461.031720
461.402610
461.715450
461.963100
462.087660
462.449340
462.779700
462.871410
463.220280
463.705770
463.782090
464.033250
464.226180
464.554770
464.848410
465.070110
465.301440
465.468570
465.742560
466.039290
466.245210
466.525950
466.698780
466.815900
467.037300
467.434020
467.733030
468.038130
468.216390
468.459810
468.778290
468.962580
469.321980
469.466280
469.817160
470.212050
470.233650
470.533110
470.670930
470.862690
471.114030
471.383520
471.668250
471.800430
471.959670
472.286280
472.570980
472.779090
473.039850
473.374380
473.801100
474.028470
474.322020
474.612570
474.838920
475.071690
475.674060
475.827780
476.073210
476.321820
476.549220
476.838450
477.076740
477.260580
477.678120
477.887790
478.020600
478.223130
478.691040
478.870710
479.207250
479.556150
479.778060
479.972040
480.088620
480.499110
480.663810
480.835230
480.931770
481.096890
481.388700
481.672620
481.718070
482.147550
482.458470
482.935890
483.125310
483.392460
483.727980
483.897420
484.133250
484.329540
484.678320
484.771680
484.891410
485.092230
485.232210
485.505240
485.519670
485.773470
485.922450
486.045570
486.397620
486.555420
486.694950
486.798030
486.934200
487.124100
487.414980
487.564200
487.679040
487.877580
488.035920
488.196240
488.259030
488.382090
488.561340
488.677350
488.821170
489.068340
489.171690
489.280260
489.445260
489.519750
489.667290
489.729060
489.923100
489.954780
490.000200
490.176270
490.292790
490.430070
490.603620
490.700910
490.884390
491.064510
491.090460
491.233950
491.372040
491.473500
491.662230
491.739180
491.855190
492.004440
492.173670
492.301800
492.410010
492.431130
492.609090
492.778680
492.899550
493.021200
493.190430
493.395720
493.608630
493.633800
493.873110
493.979610
494.013810
494.226180
494.446770
494.568300
494.670870
494.891220
494.945670
495.069600
495.149670
495.313410
495.495780
495.659640
495.739830
495.880560
496.100820
496.250820
496.405680
496.559190
496.727250
496.782060
497.054220
497.294880
497.537400
497.651820
497.699550
497.838510
498.001500
498.097050
498.290550
498.504330
498.647730
498.712740
498.840270
498.861660
499.033320
499.108230
499.235670
499.334730
499.519680
499.664250
499.793250
499.977090
500.132010
500.162670
500.292960
500.423550
500.542650
500.694000
500.743440
500.985420
501.001530
501.243000
501.404100
501.566130
501.691350
501.927570
502.044090
502.254060
502.364280
502.516230
502.601460
502.681470
502.833870
503.022960
503.198340
503.364870
503.402100
503.619870
503.767710
503.831550
504.009360
504.097800
504.269010
504.412350
504.500610
504.700590
504.733440
504.767640
504.951360
505.101390
505.132230
505.387380
505.609110
505.731720
505.857450
505.957680
506.197710
506.364270
506.533380
506.626650
506.767950
506.922240
507.147390
507.210000
507.448920
507.580920
507.716430
507.730830
507.780180
507.982830
508.091010
508.223580
508.430400
508.595520
508.803150
509.000700
509.060730
509.163090
509.434260
509.462400
509.627970
509.843820
509.999730
510.144570
510.301680
510.461520
510.606690
510.746190
510.959070
511.019160
511.173270
511.376850
511.573890
511.810740
511.914210
512.111340
512.221530
512.474220
512.579430
512.804430
513.006750
513.211380
513.521640
513.549180
513.723780
513.877140
514.070190
514.231230
514.411200
514.605960
514.792650
514.980450
515.015190
515.221020
515.465790
515.551710
515.593980
515.880540
516.001080
516.132210
516.164820
516.395280
516.493770
516.643440
516.776040
516.933420
516.975990
517.086870
517.224000
517.337970
517.356180
517.561980
517.741710
517.933770
518.096160
518.280450
518.402010
518.450280
518.649960
518.826270
518.971200
519.001770
519.172860
519.255690
519.426270
519.627270
519.739590
519.824160
519.863460
520.117380
520.280940
520.387320
520.564650
520.716840
520.808460
520.944480
521.147820
521.295420
521.437710
521.481750
521.622240
521.805960
521.895930
522.145740
522.333630
522.364440
522.606870
522.764280
522.866130
523.048770
523.244670
523.315140
523.445790
523.561500
523.799490
523.942050
524.103300
524.270160
524.457000
524.668590
524.691210
524.831850
524.930010
524.961360
525.111090
525.341280
525.511920
525.641340
525.668970
525.836280
526.030050
526.156110
526.274100
526.407000
526.438530
526.592130
526.822290
527.053440
527.073690
527.357370
527.546760
527.673270
527.889630
528.085530
528.237240
528.490800
528.716340
528.797340
528.977160
529.228530
529.394820
529.563090
529.720380
529.968840
530.169420
530.425260
530.579700
530.697780
530.851170
531.017280
531.126060
531.222030
531.424320
531.689850
531.854670
531.966150
532.092210
532.317630
532.591200
532.750710
532.981080
533.122770
533.242830
533.393820
533.663070
533.978520
534.106140
534.271440
534.371430
534.553620
534.644430
534.936600
534.954810
535.158510
535.470840
535.764840
535.805010
536.011650
536.482470
536.759550
537.009180
537.167730
537.361680
537.464760
537.791700
538.061580
538.249020
538.531770
538.628550
538.825020
539.000310
539.302740
539.325540
539.544570
539.641350
539.826480
539.959140
540.066930
540.230760
540.403530
540.463770
540.652590
540.674010
540.848460
541.026480
541.267140
541.395390
541.468530
541.679880
541.819470
541.946670
542.152860
542.392590
542.541300
542.565270
542.885460
543.073980
543.180330
543.364020
543.503880
543.671580
543.692880
543.880530
543.986880
544.086900
544.236060
544.407900
544.675230
544.781400
544.943940
545.044560
545.134320
545.244720
545.375580
545.495010
545.639970
545.710320
545.921490
546.040200
546.086850
546.228870
546.413460
546.445620
546.531900
546.609270
546.634290
546.848190
546.866910
546.987930
547.143360
547.271340
547.372260
547.495320
547.633410
547.814940
547.910310
548.128440
548.178330
548.302110
548.332290
548.562510
548.709900
548.819940
548.884740
549.089010
549.181590
549.401100
549.511740
549.680280
549.727320
549.755760
550.008060
550.156890
550.202190
550.473780
550.595250
550.758360
550.915620
551.067840
551.161890
551.329920
551.407020
551.636730
551.738580
551.847510
552.008640
552.087030
552.319230
552.466890
552.558060
552.863220
552.904440
553.191540
553.220460
553.420230
553.597500
553.643550
553.861560
553.999590
554.342490
554.530620
554.702100
554.806920
554.993220
555.074670
555.268350
555.441750
555.595140
555.794070
556.056780
556.230360
556.260750
556.517220
556.685310
556.885800
556.945020
557.143890
557.390940
557.419440
557.665260
557.851890
557.957430
558.242730
558.334860
558.541590
558.682830
558.970290
558.996390
559.045140
559.223610
559.488990
559.535850
559.613310
559.628130
559.853790
560.067540
560.239530
560.404830
560.671530
560.893020
560.985450
561.179220
561.235200
561.601980
561.969690
562.292490
562.323480
562.560600
562.785630
562.832130
563.035410
563.171220
563.228070
563.464230
563.601840
563.780340
563.815860
563.942400
564.199410
564.442470
564.779850
564.938250
565.177560
565.372920
565.557780
565.676550
565.723170
565.947420
566.272110
566.384340
566.604030
566.868120
567.098520
567.316440
567.356550
567.581910
567.698880
568.004790
568.113570
568.254660
568.590030
568.698450
568.772880
568.883700
568.953780
569.261460
569.424480
569.752950
569.999460
570.223740
570.498060
570.840210
571.050630
571.260780
571.485930
571.569120
571.833870
571.864200
572.194110
572.444640
572.568720
572.757720
572.983350
573.224430
573.322380
573.757800
574.016640
574.273410
574.437270
574.614450
574.762650
575.052210
575.116260
575.345400
575.472030
575.712120
575.816640
576.115530
576.290340
576.649800
576.922200
577.124370
577.208760
577.364670
577.555260
577.695360
577.944630
577.986360
578.181330
578.276460
578.606550
578.810160
579.113340
579.373740
579.546510
579.746370
579.771480
580.017780
580.307520
580.675440
580.713210
580.996530
581.272020
581.350500
581.606730
581.730870
581.871870
582.051690
582.535380
582.916440
583.088700
583.229310
583.499100
583.730310
583.917600
584.187600
584.451930
584.634210
584.930880
585.180300
585.523260
585.664620
585.888900
585.912150
586.492470
586.794510
586.991280
587.202450
587.327850
587.479590
587.625090
587.911530
588.011790
588.307230
588.883830
588.943680
589.223370
589.492050
589.805550
589.904010
590.327340
590.565090
590.597280
590.738340
590.968200
591.256710
591.482820
591.636690
591.966750
592.190550
592.365900
592.664400
592.891680
593.024460
593.325840
593.542860
593.897490
593.986560
594.078660
594.162930
594.391260
594.545520
594.726690
594.905700
595.191480
595.368060
595.750680
595.954500
596.295960
596.498400
596.594220
596.857920
597.083580
597.108330
597.456240
597.527130
597.709560
598.012290
598.353180
598.755720
599.118900
599.276700
599.423700
599.757270
599.930310
600.024870
600.130380
600.538170
600.699960
601.050060
601.250550
601.479270
601.743360
601.815840
602.112180
602.336550
602.530590
602.576970
602.787630
603.061080
603.274770
603.855210
604.025820
604.224870
604.268340
604.618560
604.982130
605.269890
605.690520
605.899410
606.187950
606.363240
606.599010
606.835080
607.070550
607.217640
607.381980
607.619670
607.839840
608.130990
608.341890
608.488590
608.781780
609.028080
609.242280
609.460830
609.686850
609.921090
610.121520
610.361190
610.768350
610.925700
611.256300
611.473980
611.606310
611.729370
612.059640
612.210060
612.427950
612.506520
612.780900
612.918840
613.265310
613.331640
613.675350
613.807710
614.078370
614.453010
614.521830
614.776530
614.890620
615.235440
615.601830
615.855180
616.228260
616.440210
616.745340
616.865040
617.098650
617.236290
617.287620
617.655750
617.776290
617.919930
618.005340
618.289920
618.492570
618.772050
618.883770
619.134030
619.258890
619.428450
619.742820
619.883130
620.107320
620.310480
620.570850
620.755950
620.994060
621.241890
621.457080
621.632370
621.946080
622.178610
622.437630
622.774800
622.845300
623.007390
623.232840
623.413740
623.577990
623.825310
623.997810
624.243300
624.567930
624.821130
624.985140
625.108020
625.396050
625.569300
625.775040
625.881900
626.064420
626.338800
626.638170
626.672010
626.966610
627.134220
627.349290
627.578640
627.918450
628.179330
628.387800
628.473840
628.884780
629.250210
629.427720
629.733300
629.880780
630.042210
630.233970
630.483870
630.775530
630.871620
631.133070
631.455180
631.764240
631.940520
632.188710
632.282070
632.639010
633.040830
633.243810
633.410820
633.688560
633.996750
634.317180
634.561020
634.596360
634.684890
635.049990
635.087130
635.319030
635.530140
635.751420
635.877900
636.012150
636.274020
636.423450
636.810210
637.290660
637.494540
637.744980
637.930770
638.025000
638.420370
638.753040
639.094260
639.411570
639.604260
639.728760
640.080450
640.344270
640.612860
640.692870
640.834830
640.968060
641.098860
641.427900
641.828400
642.268770
642.499590
642.586020
642.913980
643.154130
643.304070
643.643490
643.688850
644.115570
644.250420
644.497710
644.657370
644.781480
644.941830
645.193020
645.368670
645.758100
645.851340
646.001490
646.212060
646.309440
646.648170
647.070540
647.221800
647.418420
647.606490
647.846520
648.055260
648.321180
648.438180
648.792390
648.957960
649.086690
649.420590
649.734930
650.036940
650.266800
650.459910
650.693370
650.906910
651.169290
651.364860
651.448650
651.776850
651.866130
652.049640
652.371870
652.467240
652.811790
652.975260
652.993680
653.213100
653.332260
653.573640
653.745000
653.970570
654.118050
654.321360
654.539940
654.636300
654.789660
655.112130
655.417140
655.548240
655.686780
655.864140
656.069280
656.311230
656.497230
656.737320
656.759670
657.111180
657.252870
657.293010
657.568770
657.795390
657.978330
658.195050
658.437750
658.675680
658.903710
659.139810
659.285220
659.470530
659.746110
660.018660
660.158940
660.199740
660.432690
660.571860
660.718890
660.873000
661.150320
661.317480
661.577610
661.788600
662.068890
662.274840
662.546130
662.773440
662.967330
663.111690
663.288030
663.551760
663.697560
663.824730
664.086390
664.206630
664.501860
664.646640
664.920870
665.186490
665.272350
665.430120
665.747970
666.007200
666.167700
666.436680
666.556410
666.858900
667.060380
667.201560
667.405380
667.494030
667.750170
667.939830
668.211630
668.434320
668.654430
668.912700
669.082260
669.166290
669.508350
669.721290
669.855420
670.082640
670.321890
670.519050
670.768050
670.892610
670.912320
671.098650
671.270310
671.540130
671.806440
671.958000
672.308700
672.503190
672.581850
672.736710
673.033710
673.437060
673.659630
673.868490
673.947330
674.146680
674.229780
674.568540
674.688720
674.933850
675.269040
675.361320
675.574770
675.758550
676.125720
676.171680
676.411860
676.667910
676.730130
677.057430
677.311830
677.470170
677.712090
677.918760
678.326220
678.448320
678.610710
678.747870
679.059270
679.193040
679.380060
679.572780
679.699560
680.072850
680.263590
680.636640
680.758590
680.976540
681.145320
681.317760
681.604590
681.739740
682.254240
682.351740
682.575150
682.687020
682.964610
683.063760
683.324220
683.562390
683.811690
684.115500
684.289530
684.360420
684.550830
684.730590
685.088220
685.290360
685.478760
685.770900
686.014230
686.081880
686.324910
686.589900
686.780280
686.951280
687.111090
687.406800
687.570870
687.942060
688.053420
688.202940
688.416180
688.799040
688.925790
689.263050
689.469270
689.640330
689.769240
689.972010
690.109410
690.247560
690.396180
690.585750
690.780120
690.926370
691.321350
691.505940
691.844430
692.037060
692.362260
692.545890
692.958300
693.105150
693.286110
693.450450
693.692850
693.830880
693.978720
694.221000
694.473780
694.649730
694.718550
694.895700
695.313660
695.420160
695.601510
696.123120
696.231390
696.462450
696.712440
697.030710
697.178070
697.423080
697.561410
697.839300
698.025660
698.199390
698.420610
698.627430
698.686140
698.976930
699.125280
699.339930
699.677790
699.801810
700.021140
700.316190
700.422630
700.906560
701.077260
701.294490
701.459460
701.638770
701.916690
702.009210
702.271740
702.531690
702.679260
702.872820
703.142940
703.414560
703.682460
703.864590
704.192970
704.338260
704.563230
704.800170
705.130470
705.348360
705.603570
705.790590
706.168260
706.430370
706.482600
706.821330
706.941780
707.171220
707.264070
707.409900
707.924400
708.185400
708.345600
708.496350
708.757200
708.950910
709.211760
709.440630
709.553790
709.710150
709.967400
710.181360
710.368140
710.579820
710.823030
710.993670
711.217260
711.440430
711.655530
711.686490
712.062450
712.228050
712.424070
712.497390
712.742190
712.906230
713.150400
713.537370
713.713140
713.925030
714.196650
714.331350
714.628950
714.764490
714.922290
715.127940
715.187070
715.491900
715.712670
715.845570
716.071350
716.309730
716.447100
716.692620
716.894280
717.089280
717.287880
717.474360
717.759930
717.948480
718.098630
718.318530
718.766310
718.933410
719.114700
719.264640
719.398560
719.495790
719.839920
720.016470
720.151320
720.420660
720.595050
720.851220
721.108440
721.222230
721.681710
721.756860
721.940730
722.093520
722.249070
722.460060
722.576280
722.902470
723.213240
723.439230
723.593790
723.775680
724.187640
724.239960
724.422510
724.667490
724.933380
724.979340
725.233200
725.305110
725.476620
725.663430
725.779500
726.161070
726.545070
726.730980
726.886410
727.034190
727.214370
727.305660
727.407120
727.580370
727.992630
728.299620
728.577600
728.688120
728.912910
729.149940
729.288600
729.350910
729.423150
729.899460
730.112730
730.376670
730.509990
730.717380
730.845510
731.091630
731.248890
731.338830
731.843730
732.111930
732.279420
732.534810
732.758850
732.866970
733.134780
733.493700
733.627650
733.815270
734.042220
734.125530
734.227410
734.466930
734.684640
734.862780
735.148170
735.378300
735.716190
735.925320
735.986580
736.343340
736.639860
736.923000
737.113800
737.270070
737.465940
737.684910
738.043530
738.257070
738.538320
738.663810
738.788400
738.983820
739.272030
739.423440
739.689300
739.786680
739.982460
740.234550
740.527620
740.562210
740.893650
741.106200
741.266190
741.548670
741.783750
742.138110
742.253010
742.431420
742.538100
742.669860
742.932930
743.079510
743.176890
743.619090
743.835600
743.894670
744.088590
744.280050
744.593010
744.910320
745.044600
745.232640
745.495110
745.809930
746.017980
746.160420
746.336100
746.570670
746.885430
747.259860
747.527070
747.590610
747.830850
748.063740
748.193220
748.398690
748.664670
748.910460
749.062950
749.219520
749.395230
749.486910
749.843550
750.028710
750.267540
750.606180
750.766050
750.922860
751.150740
751.277010
751.476210
751.883640
752.059680
752.240190
752.612520
752.914980
753.285570
753.412830
753.865170
753.945630
754.094250
754.298940
754.449780
754.800660
755.058960
755.180130
755.335500
755.809140
755.917980
756.234810
756.382170
756.556290
756.759210
756.823710
757.124250
757.278600
757.530930
757.635210
757.963350
758.119650
758.225730
758.549370
758.868690
759.136980
759.654690
760.072680
760.517550
765.166320
795.143370
795.642900
796.482270
797.949120
798.996990
800.249490
800.826810
802.472160
802.990590
804.218340
808.737930
809.564940
809.897940
810.677400
810.893400
811.213620
812.074200
812.812050
813.131610
814.607850
814.870080
815.111190
815.691210
816.317970
817.055010
817.894680
818.090490
819.309720
820.260510
820.907910
821.886390
822.646530
823.875720
824.242290
825.083490
825.464040
826.052880
826.521780
827.108640
827.345880
827.545620
828.069510
828.553290
829.558800
830.520780
830.893140
831.171210
832.202910
832.666800
833.102670
833.356440
834.023940
834.975060
836.129760
836.877240
837.308550
837.820890
837.997470
839.185590
840.110460
840.324450
840.772680
841.041780
841.511430
841.656840
842.320380
842.742990
843.692610
845.095290
845.262510
846.339000
847.324320
847.752150
848.585610
848.682720
849.113820
849.814470
850.806990
851.706270
852.190500
852.527340
853.600080
856.086240
856.395570
857.559090
857.931810
858.332550
858.600780
859.351470
860.681610
861.282990
861.748470
862.811550
863.332140
863.967930
865.048290
865.688730
866.156850
866.318670
866.918190
867.492540
867.945570
868.557720
869.491770
869.938260
870.298530
870.858360
871.086630
872.659290
872.814150
873.096000
873.508770
873.909300
874.308810
874.782540
875.027400
875.271840
875.663730
876.117840
876.399180
877.366230
878.084280
878.370840
878.700870
879.237420
879.585510
880.014840
880.382520
880.712040
881.000670
881.292060
881.508900
881.961210
882.160350
882.523980
883.022940
883.289580
884.083050
884.385030
885.218790
885.590760
886.161240
886.387350
886.548810
887.109060
887.396520
887.871540
888.387660
888.994980
889.373070
889.461990
889.829070
890.703090
891.218550
891.431370
891.887850
892.011990
892.489350
892.733520
893.370600
894.020760
894.381570
894.877800
895.480380
895.882440
896.208390
896.420310
897.499260
897.686130
898.142670
898.559250
898.912290
899.299740
900.092580
900.421110
900.707010
900.866220
901.301370
901.642530
901.943490
902.576190
902.770800
903.613200
904.090890
904.683750
905.013120
905.530110
905.809800
906.235860
906.563460
906.799050
907.538310
908.039460
908.622000
908.899500
909.267810
909.676230
910.175730
910.881180
911.322120
911.810970
912.274440
912.776460
913.320660
913.560090
913.725690
914.267160
914.645250
915.206760
915.978120
916.520730
916.641390
916.964820
917.671770
917.960670
918.620460
918.979830
919.480170
919.801500
920.393250
920.693190
921.178500
921.723840
921.918480
922.576620
922.917690
923.322450
923.914890
924.299070
924.319230
924.607770
925.037700
925.262130
925.407120
925.798470
926.377410
926.693910
927.039990
927.406530
927.757500
928.209510
928.454730
928.804320
928.929480
929.153250
929.750220
929.944170
930.159990
930.524040
930.904800
931.191780
931.412580
931.771260
931.921980
932.396640
932.845440
933.059940
933.298320
933.585450
933.991830
934.026510
934.382940
934.888620
935.396400
935.637630
936.252540
936.714030
937.139070
937.356330
937.576320
937.809270
938.260140
938.498130
938.638050
939.130140
939.307170
939.769650
940.318800
940.728960
941.031900
941.392500
941.603190
941.941590
942.298830
942.601770
943.235970
943.572000
943.810500
944.178540
944.611020
944.832840
945.002640
945.647760
946.224120
946.533930
946.921590
947.313060
947.575620
947.715210
947.964060
948.601800
948.800190
949.271670
949.572810
949.704000
950.168190
950.424840
950.620350
951.113910
951.400440
951.638790
951.949710
952.039290
952.311450
952.541010
952.875960
953.086800
953.546010
953.876610
954.130590
954.344730
954.606420
954.708060
954.983940
955.161450
955.708110
955.864230
956.152440
956.464290
956.717370
956.911020
957.269580
957.481710
957.612420
957.887310
958.070400
958.190100
958.450350
958.863090
959.027010
959.186190
959.464800
959.624190
959.920470
960.191940
960.456540
960.899610
961.254090
961.636170
961.863660
962.272440
962.648280
962.951130
963.160950
963.609780
963.964500
964.166100
964.345050
964.658100
964.960890
965.124480
965.452050
965.754720
966.212280
966.447450
966.780000
966.917430
967.248930
967.379460
967.829550
968.055810
968.266260
968.565930
968.915700
969.202290
969.382950
969.812280
970.239930
970.560510
970.921410
971.145330
971.832630
972.068700
972.184890
972.339630
972.597000
973.159830
973.539180
973.686150
973.937280
974.082900
974.365230
974.746680
975.135300
975.493740
975.880890
976.354740
976.778490
976.931760
977.245800
977.537370
977.939190
978.005370
978.240810
978.499860
978.695670
978.738480
979.218120
979.568160
979.897920
980.134290
980.226900
980.411820
980.676930
980.936010
981.021420
981.320670
981.414540
981.824100
982.180650
982.359780
982.887900
983.241210
983.564640
983.877240
984.169950
984.532350
984.698340
985.030740
985.196580
985.416270
985.677180
985.944660
986.113410
986.458290
986.918400
987.252930
987.486630
987.626700
987.945510
988.315740
988.769880
989.073720
989.296410
989.912550
990.027570
990.268500
990.650610
990.839610
991.302090
991.519260
991.757010
991.877790
992.142720
992.250840
992.491260
992.679570
992.908470
993.306990
993.589590
993.815310
994.125330
994.314360
994.462110
994.823550
995.053260
995.331630
995.520870
995.938140
996.195420
996.346440
996.432570
996.651120
996.991920
997.308030
997.441860
997.721550
998.007180
998.207520
998.515080
998.672400
998.791890
998.921460
999.230220
999.604230
999.883830
1000.083870
1000.394580
1000.605480
1001.002170
1001.253900
1001.446890
1001.599080
1001.672910
1001.962410
1002.288870
1002.425640
1002.823020
1003.051920
1003.273650
1003.476540
1003.829640
1004.027880
1004.416920
1004.820870
1005.135180
1005.307410
1005.626100
1005.798510
1006.122690
1006.444980
1006.692390
1006.871430
1006.968930
1007.201760
1007.594520
1007.723640
1008.035670
1008.360870
1008.516630
1008.682530
1009.013670
1009.439850
1009.663800
1009.981650
1010.199690
1010.278800
1010.563620
1010.852460
1011.057690
1011.456210
1011.598050
1011.881760
1011.955380
1012.221570
1012.576890
1012.775040
1013.411400
1013.605410
1014.153060
1014.276930
1014.486150
1014.878790
1015.035690
1015.126440
1015.498560
1015.626600
1015.782930
1016.056620
1016.180550
1016.220900
1016.727360
1016.811240
1017.031230
1017.327180
1017.523410
1017.647190
1017.811650
1018.305690
1018.345410
1018.772970
1018.946100
1019.140200
1019.448030
1019.532870
1019.755230
1019.974500
1020.217410
1020.602610
1021.008540
1021.106280
1021.477140
1021.849620
1021.968780
1022.485770
1022.624250
1022.720970
1023.333810
1023.387720
1023.569580
1023.810210
1024.130790
1024.375830
1024.621740
1024.848570
1025.153010
1025.574180
1025.765850
1026.005340
1026.454050
1026.649380
1026.986700
1027.265040
1027.544790
1027.712130
1028.177430
1028.635080
1028.853900
1029.029550
1029.246720
1029.458910
1029.622470
1029.949830
1030.240020
1030.483260
1030.725270
1030.947660
1031.093790
1031.367870
1031.738430
1031.845320
1032.017700
1032.221760
1032.314580
1032.578820
1032.756690
1033.005960
1033.222650
1033.506510
1033.784520
1034.108700
1034.255490
1034.547660
1034.787450
1034.940810
1035.216870
1035.669600
1036.007400
1036.234230
1036.358100
1036.548420
1036.812600
1037.156130
1037.357730
1037.576760
1037.889900
1038.180000
1038.383550
1038.624270
1038.839970
1039.217160
1039.397850
1039.723440
1039.913190
1040.026650
1040.375340
1040.800320
1041.162570
1041.411480
1041.610680
1041.920820
1042.252320
1042.418010
1042.465710
1042.693890
1042.929180
1043.193510
1043.393550
1043.854020
1044.110340
1044.679620
1044.862650
1045.082700
1045.439040
1045.541760
1045.788750
1046.013780
1046.151990
1046.333670
1046.529030
1046.880180
1047.096960
1047.313110
1047.757740
1048.071600
1048.282830
1048.446150
1048.844040
1048.881390
1049.206080
1049.335440
1049.626140
1049.817090
1050.047850
1050.112500
1050.303990
1050.555390
1050.816360
1051.066290
1051.494960
1051.730040
1051.866870
1052.134920
1052.233680
1052.654670
1052.790990
1053.129900
1053.314730
1053.415200
1053.772080
1054.018920
1054.034370
1054.388670
1054.693140
1054.847610
1055.057010
1055.236710
1055.423700
1055.514870
1055.839080
1056.195390
1056.293340
1056.454920
1056.808830
1056.950430
1057.216590
1057.400640
1057.553880
1057.752690
1058.141400
1058.394360
1058.599200
1058.961390
1059.138960
1059.411090
1059.599100
1059.782970
1059.880800
1060.132290
1060.485720
1060.827570
1061.015520
1061.259180
1061.491530
1061.704710
1061.795730
1062.012240
1062.236610
1062.552600
1062.616380
1062.985650
1063.172400
1063.396530
1063.703520
1063.854600
1064.120640
1064.286900
1064.646390
1064.782680
1064.994360
1065.201330
1065.432810
1065.634800
1065.857490
1066.025640
1066.254540
1066.395330
1066.708620
1066.880700
1067.117640
1067.386110
1067.739750
1067.819070
1068.293130
1068.484980
1068.550530
1068.774510
1069.008780
1069.292610
1069.469040
1069.809570
1069.996320
1070.142420
1070.494560
1070.629290
1070.730690
1071.224730
1071.294570
1071.606750
1072.012920
1072.201890
1072.478790
1072.684830
1072.863000
1073.055900
1073.301540
1073.448660
1073.546160
1073.624040
1074.050700
1074.271950
1074.378420
1074.767580
1075.090260
1075.271700
1075.415460
1075.594950
1075.855050
1076.082570
1076.331960
1076.611410
1076.883810
1076.967870
1077.209370
1077.599340
1077.783300
1078.174530
1078.334280
1078.685220
1078.798320
1079.028510
1079.184780
1079.483370
1079.665680
1079.837760
1080.031620
1080.301710
1080.437010
1080.709020
1081.005570
1081.153800
1081.335690
1081.661250
1081.876440
1082.082480
1082.312220
1082.542530
1082.762430
1082.840280
1083.045540
1083.220890
1083.369780
1083.756930
1083.847830
1084.090470
1084.324620
1084.584540
1084.845960
1084.955490
1085.239710
1085.543190
1085.785200
1085.928690
1086.160740
1086.322350
1086.527580
1086.713040
1087.097940
1087.212300
1087.402860
1087.701150
1087.885440
1087.989120
1088.259810
1088.559750
1088.735280
1089.011520
1089.200130
1089.443880
1089.564900
1089.929010
1090.053840
1090.135920
1090.450200
1090.609350
1091.003640
1091.245560
1091.405790
1091.646120
1091.821470
1092.013110
1092.117510
1092.351570
1092.512640
1092.722940
1092.989790
1093.127640
1093.366410
1093.556430
1093.656270
1093.780560
1093.958880
1094.080110
1094.176860
1094.335920
1094.421240
1094.557740
1094.643150
1094.674920
1094.717220
1094.770140
1094.830560
1094.881530
1094.900310
1094.945370
1095.031200
1095.051540
1095.184230
1095.228030
1095.303720
1095.423930
1095.481920
1095.562260
1095.637890
1095.716850
1095.766680
1095.789540
1095.804510
1095.911940
1095.968610
1096.048410
1096.056750
1096.071270
1096.081740
1096.228080
1096.284300
1096.307370
1096.389060
1096.403670
1096.477590
1096.504110
1096.533780
1096.634460
1096.643490
1096.669230
1096.687500
1096.750080
1096.847970
1096.862220
1096.938660
1096.976160
1097.020410
1097.044110
1097.057310
1097.074380
1097.138430
1097.158080
1097.268570
1097.298630
1097.319330
1097.333520
1097.352000
1097.433960
1097.462340
1097.485500
1097.500260
1097.511270
1097.589000
1097.612550
1097.622750
1097.673870
1097.774520
1097.787960
1097.868810
1097.893560
1097.913960
1097.945550
1097.976300
1097.987760
1098.058230
1098.071370
1098.101070
1098.115890
1098.138390
1098.246030
1098.254310
1098.268200
1098.286500
1098.332130
1098.346740
1098.391620
1098.402180
1098.428250
1098.479550
1098.499470
1098.535050
1098.587370
1098.604350
1098.616200
1098.642960
1098.653160
1098.699630
1098.711300
1098.721170
1098.780510
1098.798390
1098.823620
1098.835470
1098.904860
1098.935100
1098.954030
1098.993390
1099.008720
1099.023120
1099.040910
1099.080330
1099.110900
1099.124070
1099.178580
1099.208880
1099.218960
1099.228500
1099.237620
1099.268580
1099.285860
1099.334700
1099.380780
1099.400490
1099.458480
1099.478700
1099.488870
1099.499970
1099.517370
1099.548690
1099.559970
1099.647630
1099.658220
1099.670880
1099.682730
1099.695930
1099.753200
1099.764780
1099.840920
1099.874940
1099.911450
1099.921830
1099.937370
1100.008770
1100.020260
1100.031990
1100.085750
1100.123460
1100.133270
1100.142990
1100.151990
1100.168130
1100.265510
1100.276760
1100.299920
1100.315970
1100.330640
1100.420940
1100.434680
1100.442420
1100.450760
1100.460810
1100.529060
1100.568210
1100.586180
1100.608320
1100.622030
1100.635530
1100.699970
1100.721660
1100.735760
1100.777670
1100.795160
1100.839800
1100.872020
1100.884470
1100.898600
1100.912310
1101.012030
1101.025020
1101.036930
1101.057570
1101.143460
1101.156720
1101.193200
1101.266160
1101.275310
1101.296790
1101.339570
1101.351810
1101.361740
1101.376470
1101.397950
1101.409680
1101.486210
1101.501900
1101.516990
1101.540540
1101.615630
1101.637860
1101.663510
1101.684780
1101.703500
1101.724050
1101.742410
1101.826560
1101.836460
1101.850920
1101.884910
1101.929850
1101.958800
1101.974880
1102.026840
1102.049190
1102.059300
1102.067970
1102.114050
1102.141440
1102.151250
1102.169850
1102.180350
1102.219410
1102.244340
1102.262880
1102.299630
1102.326480
1102.337640
1102.357950
1102.374060
1102.390260
1102.405920
1102.486200
1102.500930
1102.511370
1102.519350
1102.530900
1102.606470
1102.620840
1102.647300
1102.658010
1102.688910
1102.700490
1102.747620
1102.763790
1102.775820
1102.813380
1102.827360
1102.847280
1102.857300
1102.867650
1102.939530
1102.949370
1102.960530
1102.971480
1102.981110
1103.023380
1103.038740
1103.046690
1103.058510
1103.079630
1103.104110
1103.138130
1103.164140
1103.176410
1103.187480
1103.232510
1103.242830
1103.261970
1103.276220
1103.285850
1103.303280
1103.312580
1103.339100
1103.350380
1103.366130
1103.406660
1103.438310
1103.458080
1103.473440
1103.485530
1103.524920
1103.546670
1103.569530
1103.578770
1103.596680
1103.608020
1103.636070
1103.653410
1103.682930
1103.695470
1103.706720
1103.735520
1103.749920
1103.794020
1103.801220
1103.813700
1103.825340
1103.847660
1103.861370
1103.876100
1103.913330
1103.926740
1103.945040
1103.960190
1103.986980
1103.999760
1104.012660
1104.032160
1104.044130
1104.058320
1104.083700
1104.095130
1104.107670
1104.140580
1104.158550
1104.172740
1104.189420
1104.207840
1104.222690
1104.238950
1104.253860
1104.271920
1104.285210
1104.307710
1104.319320
1104.340140
1104.351690
1104.375660
1104.400530
1104.414510
1104.443970
1104.457170
1104.480030
1104.509010
1104.529320
1104.568890
1104.581340
1104.593250
1104.621450
1104.639390
1104.651750
1104.672990
1104.694830
1104.705570
1104.716970
1104.742080
1104.762540
1104.799200
1104.812610
1104.831390
1104.857970
1104.869790
1104.887640
1104.900000
1104.911190
1104.941070
1104.961650
1104.990300
1104.999840
1105.016070
1105.035660
1105.068060
1105.096050
1105.109880
1105.134990
1105.151250
1105.179870
1105.204200
1105.233480
1105.247790
1105.261890
1105.293360
1105.314570
1105.327380
1105.347180
1105.360830
1105.385670
1105.408020
1105.434450
1105.447770
1105.495650
1105.513170
1105.524990
1105.565670
1105.587510
1105.615200
1105.636200
1105.658340
1105.674390
1105.698270
1105.714800
1105.735260
1105.761450
1105.783080
1105.798320
1105.839900
1105.853970
1105.883280
1105.900230
1105.921920
1105.943460
1105.967850
1105.982760
1105.995690
1106.017650
1106.051070
1106.091690
1106.107590
1106.131920
1106.145270
1106.160540
1106.198580
1106.231700
1106.267370
1106.296380
1106.317590
1106.334660
1106.344800
1106.356530
1106.414700
1106.442120
1106.461950
1106.484390
1106.517540
1106.539350
1106.560710
1106.577210
1106.611290
1106.635380
1106.664630
1106.682960
1106.702550
1106.729220
1106.756730
1106.785230
1106.801370
1106.827410
1106.864520
1106.892000
1106.909010
1106.944620
1106.961600
1106.978370
1106.994060
1107.013500
1107.041700
1107.064710
1107.105900
1107.123990
1107.149370
1107.178620
1107.195510
1107.227070
1107.258270
1107.296490
1107.314220
1107.327810
1107.353520
1107.374880
1107.402630
1107.421200
1107.438420
1107.467310
1107.495510
1107.511050
1107.542730
1107.567030
1107.594660
1107.615990
1107.630360
1107.656430
1107.678360
1107.692250
1107.755040
1107.777150
1107.799290
1107.829860
1107.849720
1107.898440
1107.919770
1107.953520
1107.965580
1108.070220
1108.103250
1108.134900
1108.159980
1108.183350
1108.222170
1108.256760
1108.308720
1108.437240
1108.459680
1108.495020
1108.531890
1108.550370
1108.607910
1108.629540
1108.697160
1108.758150
1108.790250
1108.831500
1108.857780
1108.901850
1109.001330
1109.016900
1109.039340
1109.122050
1109.172480
1109.226180
1109.254440
1109.340210
1109.431110
1109.483970
1109.737710
1109.767590
1109.797500
1109.998380
1110.378210
1172.808300
1176.880140
1178.224560
1178.283090
1178.978940
1181.518080
1187.080230
1187.824770
1190.973930
1192.135050
1192.553370
1192.952490
1193.074350
1195.660980
1196.289900
1199.021610
1202.407980
1203.128220
1208.717190
1209.409140
1209.985140
1210.889910
1214.062350
1215.897780
1216.144530
1217.725290
1219.166760
1219.701450
1220.007660
1220.991810
1222.773900
1223.935860
1225.195650
1226.657280
1227.666810
1230.518700
1231.173510
1231.428810
1231.721730
1232.105580
1233.312210
1233.709410
1234.306470
1234.721580
1234.950330
1235.212170
1235.628810
1235.910990
1236.828300
1237.168320
1238.199630
1238.405190
1239.027120
1239.517830
1240.566030
1241.477370
1242.091170
1242.981810
1243.849530
1244.766150
1246.155150
1247.203590
1248.305370
1249.201050
1250.348940
1250.825190
1251.757920
1252.272060
1252.553940
1253.277720
1253.908620
1255.015920
1255.102290
1256.019570
1256.203350
1256.545590
1256.673690
1256.982150
1257.604620
1258.173390
1258.526250
1259.147160
1259.446440
1259.845050
1260.337560
1261.123740
1261.824330
1262.159490
1263.065670
1263.609930
1264.031370
1264.572930
1264.852950
1265.056680
1266.002550
1266.189360
1266.635640
1267.424640
1267.900890
1269.112290
1269.270510
1269.837660
1270.011810
1270.742640
1271.087310
1271.656260
1272.036090
1272.239250
1273.036980
1273.201110
1273.664640
1274.033400
1274.184840
1274.839230
1275.459690
1275.939540
1276.752750
1277.333100
1277.965500
1278.584610
1278.966120
1279.418250
1280.088000
1280.535990
1280.849790
1281.202380
1281.562470
1282.026720
1282.395990
1283.207460
1283.346000
1283.630100
1284.088560
1284.869940
1285.090800
1286.117070
1286.866680
1287.478740
1288.083870
1288.760940
1289.268960
1289.506320
1290.139200
1290.570540
1290.857970
1291.262790
1291.380330
1291.572060
1291.889490
1292.346360
1292.732550
1292.890950
1293.090480
1293.371280
1293.627450
1293.794400
1294.067760
1294.307340
1294.841970
1294.946910
1295.380080
1295.786490
1296.169830
1296.715920
1297.014630
1297.271760
1297.667490
1298.303040
1298.697660
1298.933580
1299.237300
1299.733920
1299.875190
1300.509540
1300.844580
1301.092320
1301.775900
1302.288960
1302.649170
1303.100400
1303.343670
1303.760910
1304.113170
1304.261340
1304.740590
1304.819550
1305.005220
1305.448530
1305.653070
1306.299600
1307.153160
1307.272530
1307.688330
1307.793060
1308.114750
1308.323640
1308.810300
1309.137450
1309.674660
1310.147460
1310.385000
1310.824140
1311.090420
1311.296850
1311.564750
1311.929040
1312.130100
1312.870110
1313.203080
1313.527770
1313.748150
1313.995500
1314.326520
1314.543090
1314.686250
1315.094910
1315.432470
1315.791930
1315.896990
1316.128350
1316.469900
1316.661000
1316.828730
1317.306210
1317.672420
1317.890730
1318.257030
1318.389780
1318.719540
1319.078550
1319.277630
1319.729670
1320.183930
1320.518370
1320.702060
1320.901950
1321.218180
1321.460160
1321.632990
1322.023620
1322.350590
1322.590530
1322.896830
1323.194580
1323.700470
1323.998400
1324.396410
1324.523040
1324.698360
1324.976670
1325.470920
1325.530950
1325.811090
1325.969010
1326.255750
1326.486330
1326.660330
1326.987900
1327.233930
1327.553850
1328.201250
1328.420970
1328.795880
1329.132750
1329.381870
1329.614280
1329.852840
1330.172100
1330.494570
1330.569270
1331.054280
1331.287950
1331.520480
1331.682330
1331.919600
1332.456180
1332.657090
1332.772950
1333.242390
1333.326840
1333.437090
1333.754280
1334.247750
1334.638080
1334.945760
1335.164100
1335.595800
1335.663390
1336.190220
1336.449390
1336.580430
1336.831380
1337.131830
1337.293710
1337.700480
1338.020250
1338.475770
1338.661530
1339.099410
1339.239750
1339.543770
1339.932450
1340.113080
1340.389200
1340.610450
1340.817360
1341.103740
1341.544110
1341.914190
1342.167600
1342.469640
1342.964010
1343.257410
1343.512500
1343.665590
1343.908050
1344.173310
1344.339000
1344.526680
1344.844710
1345.157280
1345.311600
1345.590450
1345.894530
1346.243310
1346.321250
1346.582790
1346.788680
1347.171450
1347.415350
1347.615180
1348.168290
1348.271370
1348.525290
1348.930950
1349.127480
1349.413050
1349.514840
1349.774940
1350.051330
1350.351930
1350.506970
1350.951900
1351.156770
1351.250220
1351.762230
1351.910190
1352.160180
1352.539080
1352.668020
1353.041580
1353.282450
1353.411660
1353.844200
1353.950940
1354.202130
1354.471380
1354.735530
1354.902030
1355.159730
1355.465310
