# Supplementary material for: TRPM8-Dependent Dynamic Response in a Mathematical Model of Cold Thermoreceptor
Source: PLoS One. 2015 Oct 1;10(10):e0139314. doi: 10.1371/journal.pone.0139314 (PMC4591370; doi:10.1371/journal.pone.0139314)
Supplement: S1 Experimental Data — Includes figures and summary table. (ZIP) [file pone.0139314.s001.zip › SupplMat1/data_files/150430000_t.txt]

33.27
33.27
33.27
33.27
33.28
33.28
33.29
33.29
33.29
33.29
33.29
33.30
33.30
33.30
33.30
33.30
33.30
33.30
33.30
33.30
33.30
33.30
33.30
33.30
33.31
33.31
33.31
33.31
33.31
33.31
33.31
33.31
33.31
33.31
33.31
33.31
33.31
33.31
33.31
33.31
33.31
33.31
33.31
33.31
33.31
33.31
33.31
33.31
33.31
33.31
33.31
33.31
33.31
33.31
33.31
33.31
33.31
33.31
33.31
33.31
33.31
33.31
33.31
33.31
33.31
33.31
33.31
33.31
33.31
33.31
33.31
33.31
33.31
33.31
33.31
33.31
33.31
33.31
33.31
33.31
33.31
33.31
33.31
33.31
33.31
33.31
33.31
33.31
33.31
33.31
33.31
33.31
33.31
33.32
33.32
33.32
33.32
33.32
33.33
33.33
33.33
33.33
33.34
33.34
33.34
33.34
33.34
33.34
33.34
33.34
33.34
33.34
33.34
33.34
33.34
33.34
33.34
33.34
33.34
33.34
33.34
33.34
33.34
33.34
33.34
33.34
33.34
33.34
33.34
33.34
33.34
33.34
33.34
33.34
33.34
33.34
33.34
33.34
33.34
33.34
33.34
33.34
33.34
33.34
33.34
33.34
33.34
33.34
33.34
33.34
33.34
33.34
33.34
33.34
33.34
33.34
33.34
33.34
33.34
33.34
33.34
33.34
33.34
33.34
33.34
33.34
33.34
33.34
33.34
33.34
33.34
33.34
33.34
33.34
33.34
33.34
33.34
33.34
33.34
33.34
33.34
33.34
33.34
33.34
33.34
33.34
33.34
33.34
33.34
33.34
33.34
33.34
33.34
33.34
33.34
33.34
33.34
33.34
33.35
33.35
33.35
33.36
33.36
33.36
33.36
33.36
33.36
33.35
33.35
33.34
33.33
33.32
33.31
33.30
33.29
33.28
33.28
33.27
33.26
33.26
33.26
33.26
33.26
33.27
33.27
33.28
33.29
33.30
33.31
33.31
33.32
33.33
33.34
33.34
33.35
33.36
33.36
33.36
33.37
33.37
33.37
33.37
33.37
33.38
33.38
33.38
33.39
33.39
33.39
33.40
33.40
33.40
33.40
33.40
33.40
33.40
33.40
33.40
33.40
33.40
33.40
33.40
33.40
33.40
33.40
33.40
33.40
33.40
33.41
33.41
33.41
33.41
33.41
33.41
33.41
33.41
33.40
33.40
33.40
33.40
33.40
33.40
33.40
33.40
33.40
33.40
33.40
33.40
33.40
33.40
33.40
33.40
33.40
33.40
33.40
33.40
33.40
33.40
33.40
33.40
33.40
33.40
33.40
33.40
33.40
33.40
33.39
33.39
33.39
33.39
33.39
33.40
33.40
33.40
33.40
33.40
33.40
33.40
33.40
33.40
33.40
33.39
33.39
33.39
33.39
33.38
33.38
33.38
33.37
33.37
33.37
33.37
33.37
33.37
33.37
33.37
33.37
33.37
33.37
33.37
33.37
33.37
33.37
33.37
33.37
33.37
33.37
33.36
33.36
33.36
33.36
33.36
33.36
33.36
33.37
33.37
33.37
33.37
33.37
33.37
33.37
33.37
33.37
33.37
33.37
33.37
33.37
33.37
33.37
33.37
33.36
33.36
33.36
33.35
33.35
33.35
33.35
33.34
33.34
33.34
33.33
33.33
33.33
33.33
33.32
33.32
33.32
33.32
33.31
33.31
33.31
33.31
33.31
33.31
33.32
33.32
33.32
33.32
33.32
33.32
33.32
33.32
33.32
33.32
33.31
33.31
33.31
33.31
33.31
33.31
33.31
33.31
33.31
33.31
33.31
33.31
33.31
33.31
33.31
33.31
33.31
33.31
33.31
33.31
33.31
33.31
33.31
33.31
33.31
33.31
33.30
33.30
33.30
33.30
33.30
33.29
33.29
33.29
33.29
33.29
33.28
33.28
33.28
33.28
33.28
33.28
33.28
33.28
33.28
33.28
33.28
33.28
33.28
33.28
33.28
33.28
33.28
33.28
33.28
33.28
33.28
33.28
33.28
33.28
33.28
33.28
33.28
33.28
33.28
33.28
33.28
33.28
33.28
33.28
33.28
33.28
33.28
33.28
33.28
33.28
33.28
33.28
33.28
33.28
33.29
33.29
33.29
33.30
33.30
33.30
33.30
33.31
33.31
33.31
33.31
33.31
33.32
33.32
33.32
33.32
33.33
33.33
33.33
33.34
33.34
33.34
33.34
33.34
33.34
33.34
33.34
33.35
33.35
33.35
33.35
33.36
33.36
33.36
33.36
33.37
33.37
33.37
33.37
33.37
33.37
33.37
33.37
33.37
33.37
33.37
33.37
33.37
33.37
33.37
33.37
33.37
33.37
33.37
33.37
33.37
33.37
33.37
33.37
33.37
33.37
33.37
33.37
33.37
33.37
33.37
33.37
33.36
33.36
33.36
33.36
33.35
33.35
33.35
33.34
33.34
33.34
33.34
33.34
33.34
33.34
33.34
33.34
33.34
33.34
33.34
33.34
33.34
33.34
33.34
33.33
33.33
33.33
33.33
33.33
33.32
33.32
33.32
33.32
33.32
33.31
33.31
33.31
33.31
33.31
33.31
33.31
33.31
33.31
33.31
33.31
33.31
33.31
33.31
33.31
33.31
33.31
33.31
33.31
33.31
33.31
33.31
33.31
33.31
33.32
33.32
33.32
33.32
33.33
33.33
33.33
33.33
33.33
33.34
33.34
33.34
33.34
33.34
33.34
33.34
33.34
33.33
33.33
33.33
33.33
33.34
33.33
33.33
33.33
33.33
33.33
33.33
33.33
33.33
33.33
33.33
33.34
33.34
33.34
33.34
33.34
33.34
33.34
33.34
33.34
33.34
33.34
33.34
33.34
33.34
33.35
33.35
33.35
33.35
33.35
33.35
33.36
33.36
33.36
33.36
33.37
33.37
33.37
33.37
33.37
33.37
33.37
33.37
33.37
33.37
33.37
33.37
33.37
33.37
33.37
33.37
33.37
33.37
33.37
33.37
33.37
33.37
33.37
33.37
33.37
33.37
33.37
33.37
33.37
33.37
33.37
33.37
33.37
33.37
33.37
33.37
33.37
33.37
33.37
33.37
33.37
33.37
33.37
33.37
33.37
33.37
33.37
33.37
33.37
33.37
33.37
33.37
33.37
33.37
33.37
33.37
33.37
33.37
33.37
33.37
33.37
33.37
33.37
33.37
33.37
33.37
33.37
33.37
33.37
33.37
33.37
33.37
33.37
33.37
33.37
33.37
33.37
33.38
33.38
33.38
33.38
33.38
33.38
33.38
33.38
33.38
33.38
33.38
33.38
33.38
33.38
33.38
33.38
33.38
33.38
33.39
33.39
33.38
33.38
33.38
33.38
33.38
33.39
33.39
33.39
33.39
33.39
33.39
33.39
33.39
33.40
33.40
33.40
33.40
33.40
33.40
33.40
33.40
33.40
33.40
33.40
33.40
33.40
33.40
33.40
33.40
33.40
33.40
33.40
33.40
33.40
33.40
33.40
33.40
33.40
33.40
33.40
33.40
33.40
33.40
33.40
33.40
33.40
33.40
33.40
33.40
33.40
33.40
33.40
33.40
33.39
33.39
33.39
33.39
33.39
33.39
33.39
33.39
33.39
33.39
33.39
33.40
33.40
33.40
33.40
33.40
33.40
33.40
33.40
33.40
33.40
33.40
33.40
33.40
33.40
33.40
33.40
33.40
33.40
33.40
33.40
33.40
33.40
33.40
33.40
33.40
33.40
33.40
33.40
33.40
33.40
33.40
33.40
33.40
33.40
33.40
33.40
33.40
33.39
33.39
33.39
33.39
33.39
33.38
33.38
33.38
33.38
33.37
33.38
33.38
33.38
33.38
33.38
33.38
33.38
33.38
33.38
33.39
33.39
33.39
33.39
33.39
33.40
33.40
33.40
33.40
33.40
33.40
33.40
33.40
33.40
33.40
33.41
33.41
33.41
33.41
33.42
33.42
33.42
33.43
33.43
33.43
33.43
33.43
33.43
33.43
33.43
33.43
33.43
33.43
33.43
33.43
33.43
33.43
33.43
33.43
33.43
33.43
33.43
33.43
33.43
33.43
33.44
33.44
33.44
33.44
33.45
33.45
33.45
33.45
33.46
33.46
33.46
33.46
33.46
33.46
33.46
33.46
33.46
33.46
33.46
33.46
33.46
33.46
33.45
33.45
33.45
33.45
33.44
33.44
33.44
33.43
33.43
33.43
33.43
33.43
33.43
33.43
33.43
33.43
33.43
33.43
33.43
33.43
33.43
33.43
33.43
33.43
33.43
33.43
33.43
33.43
33.43
33.43
33.43
33.43
33.43
33.43
33.43
33.42
33.42
33.42
33.42
33.42
33.42
33.42
33.41
33.41
33.41
33.41
33.41
33.41
33.41
33.40
33.40
33.40
33.40
33.40
33.40
33.40
33.40
33.40
33.40
33.40
33.40
33.40
33.40
33.40
33.41
33.41
33.41
33.41
33.41
33.42
33.42
33.42
33.42
33.43
33.43
33.43
33.43
33.43
33.43
33.43
33.43
33.43
33.43
33.43
33.43
33.44
33.44
33.44
33.45
33.45
33.45
33.46
33.46
33.46
33.46
33.46
33.46
33.46
33.46
33.46
33.46
33.46
33.45
33.45
33.45
33.45
33.44
33.44
33.44
33.44
33.44
33.45
33.45
33.45
33.45
33.46
33.46
33.46
33.46
33.46
33.45
33.45
33.45
33.45
33.44
33.44
33.44
33.44
33.44
33.43
33.43
33.43
33.43
33.43
33.43
33.43
33.43
33.43
33.43
33.43
33.43
33.43
33.43
33.43
33.43
33.42
33.42
33.42
33.42
33.41
33.41
33.41
33.40
33.40
33.40
33.39
33.39
33.39
33.39
33.38
33.38
33.38
33.38
33.38
33.38
33.39
33.39
33.39
33.39
33.40
33.40
33.40
33.40
33.40
33.40
33.40
33.40
33.40
33.40
33.40
33.40
33.40
33.40
33.40
33.40
33.40
33.40
33.40
33.40
33.40
33.40
33.40
33.39
33.39
33.39
33.38
33.38
33.38
33.38
33.37
33.37
33.37
33.37
33.37
33.37
33.37
33.37
33.37
33.37
33.37
33.37
33.37
33.37
33.37
33.37
33.37
33.37
33.37
33.36
33.36
33.36
33.36
33.35
33.35
33.35
33.34
33.34
33.33
33.33
33.33
33.32
33.32
33.31
33.31
33.30
33.30
33.30
33.30
33.29
33.29
33.29
33.28
33.28
33.28
33.28
33.27
33.27
33.27
33.27
33.26
33.26
33.26
33.25
33.25
33.25
33.25
33.25
33.25
33.25
33.25
33.25
33.25
33.25
33.25
33.25
33.25
33.25
33.25
33.25
33.25
33.25
33.25
33.25
33.25
33.25
33.25
33.25
33.25
33.25
33.25
33.25
33.25
33.25
33.25
33.25
33.25
33.25
33.25
33.25
33.25
33.25
33.25
33.25
33.25
33.25
33.25
33.25
33.25
33.25
33.25
33.25
33.25
33.25
33.25
33.25
33.25
33.25
33.25
33.25
33.25
33.25
33.25
33.25
33.25
33.25
33.25
33.25
33.25
33.25
33.25
33.25
33.25
33.25
33.25
33.25
33.25
33.25
33.25
33.25
33.25
33.25
33.25
33.25
33.25
33.25
33.25
33.25
33.25
33.25
33.25
33.25
33.25
33.25
33.25
33.25
33.25
33.25
33.25
33.25
33.25
33.25
33.25
33.25
33.25
33.25
33.24
33.24
33.24
33.23
33.23
33.23
33.23
33.22
33.22
33.22
33.22
33.21
33.21
33.21
33.20
33.20
33.20
33.20
33.19
33.19
33.19
33.19
33.19
33.19
33.19
33.19
33.19
33.18
33.18
33.18
33.18
33.17
33.17
33.17
33.16
33.16
33.16
33.16
33.16
33.16
33.16
33.16
33.16
33.16
33.16
33.16
33.16
33.15
33.15
33.15
33.16
33.16
33.16
33.16
33.16
33.16
33.16
33.16
33.16
33.16
33.16
33.16
33.16
33.16
33.16
33.16
33.16
33.16
33.16
33.16
33.16
33.16
33.16
33.16
33.16
33.16
33.16
33.16
33.16
33.16
33.16
33.16
33.16
33.16
33.16
33.16
33.16
33.16
33.16
33.16
33.16
33.16
33.16
33.16
33.16
33.16
33.16
33.16
33.16
33.16
33.16
33.16
33.16
33.16
33.16
33.16
33.16
33.16
33.16
33.16
33.16
33.16
33.16
33.16
33.16
33.16
33.16
33.16
33.16
33.16
33.16
33.16
33.16
33.16
33.16
33.16
33.16
33.16
33.16
33.16
33.16
33.16
33.16
33.16
33.16
33.16
33.16
33.16
33.16
33.16
33.16
33.16
33.16
33.16
33.16
33.16
33.16
33.16
33.16
33.16
33.16
33.16
33.16
33.16
33.16
33.16
33.16
33.16
33.16
33.17
33.17
33.17
33.17
33.17
33.18
33.18
33.18
33.18
33.18
33.18
33.18
33.19
33.19
33.19
33.19
33.19
33.19
33.19
33.19
33.19
33.19
33.19
33.19
33.19
33.19
33.19
33.19
33.19
33.19
33.19
33.19
33.19
33.19
33.19
33.19
33.19
33.18
33.18
33.18
33.18
33.18
33.18
33.17
33.17
33.17
33.17
33.17
33.17
33.16
33.16
33.16
33.16
33.16
33.16
33.16
33.17
33.17
33.17
33.17
33.17
33.18
33.18
33.18
33.18
33.18
33.18
33.18
33.19
33.19
33.19
33.18
33.18
33.19
33.19
33.19
33.19
33.19
33.19
33.19
33.19
33.19
33.19
33.19
33.19
33.19
33.19
33.19
33.19
33.19
33.19
33.19
33.19
33.19
33.19
33.19
33.19
33.19
33.19
33.19
33.19
33.19
33.19
33.19
33.19
33.19
33.19
33.19
33.19
33.19
33.19
33.19
33.19
33.19
33.19
33.19
33.19
33.19
33.19
33.19
33.19
33.19
33.19
33.19
33.19
33.20
33.20
33.20
33.20
33.21
33.21
33.21
33.22
33.22
33.22
33.22
33.22
33.22
33.22
33.22
33.22
33.22
33.22
33.22
33.22
33.22
33.22
33.22
33.22
33.22
33.22
33.22
33.22
33.22
33.22
33.22
33.22
33.22
33.22
33.22
33.22
33.22
33.22
33.22
33.22
33.22
33.22
33.22
33.22
33.22
33.22
33.22
33.22
33.22
33.22
33.22
33.22
33.22
33.22
33.22
33.22
33.22
33.21
33.22
33.22
33.22
33.21
33.21
33.21
33.20
33.20
33.20
33.20
33.19
33.19
33.19
33.19
33.19
33.19
33.19
33.19
33.19
33.19
33.19
33.19
33.19
33.19
33.19
33.18
33.18
33.18
33.18
33.18
33.17
33.17
33.17
33.16
33.16
33.16
33.16
33.16
33.16
33.16
33.16
33.16
33.16
33.16
33.16
33.16
33.16
33.16
33.16
33.16
33.16
33.16
33.16
33.16
33.16
33.16
33.16
33.16
33.15
33.15
33.15
33.15
33.14
33.14
33.14
33.13
33.13
33.13
33.13
33.13
33.12
33.12
33.12
33.11
33.11
33.11
33.11
33.10
33.10
33.10
33.11
33.11
33.11
33.11
33.11
33.11
33.11
33.11
33.11
33.12
33.12
33.12
33.12
33.12
33.12
33.12
33.13
33.13
33.13
33.13
33.13
33.13
33.13
33.13
33.14
33.14
33.14
33.14
33.14
33.14
33.14
33.14
33.14
33.14
33.14
33.14
33.14
33.14
33.14
33.14
33.15
33.15
33.15
33.15
33.16
33.16
33.16
33.16
33.16
33.17
33.17
33.17
33.18
33.18
33.18
33.18
33.19
33.19
33.19
33.19
33.19
33.19
33.19
33.19
33.19
33.19
33.19
33.19
33.19
33.19
33.19
33.19
33.19
33.19
33.19
33.19
33.19
33.19
33.19
33.19
33.20
33.20
33.20
33.20
33.20
33.20
33.20
33.20
33.20
33.20
33.20
33.20
33.21
33.21
33.21
33.21
33.21
33.21
33.21
33.21
33.21
33.21
33.21
33.21
33.21
33.20
33.20
33.20
33.20
33.19
33.19
33.19
33.19
33.19
33.19
33.19
33.19
33.18
33.18
33.18
33.17
33.17
33.17
33.16
33.15
33.15
33.14
33.14
33.13
33.12
33.12
33.11
33.10
33.09
33.08
33.07
33.06
33.05
33.03
33.02
33.01
33.00
32.99
32.98
32.96
32.95
32.94
32.93
32.92
32.90
32.89
32.88
32.86
32.85
32.83
32.81
32.80
32.78
32.76
32.74
32.72
32.69
32.67
32.65
32.62
32.60
32.57
32.55
32.52
32.49
32.46
32.43
32.40
32.37
32.34
32.31
32.28
32.24
32.21
32.17
32.14
32.10
32.06
32.02
31.98
31.94
31.89
31.85
31.80
31.75
31.70
31.65
31.60
31.55
31.50
31.44
31.39
31.34
31.29
31.24
31.20
31.15
31.10
31.05
31.01
30.96
30.92
30.87
30.82
30.78
30.73
30.68
30.63
30.58
30.53
30.48
30.43
30.38
30.32
30.27
30.22
30.16
30.11
30.06
30.00
29.95
29.90
29.85
29.80
29.75
29.70
29.65
29.60
29.55
29.50
29.45
29.41
29.36
29.31
29.26
29.21
29.16
29.11
29.06
29.01
28.96
28.91
28.86
28.81
28.76
28.71
28.67
28.62
28.57
28.52
28.47
28.42
28.38
28.33
28.28
28.23
28.18
28.14
28.09
28.04
27.99
27.95
27.90
27.86
27.81
27.76
27.72
27.67
27.63
27.58
27.54
27.49
27.45
27.40
27.36
27.32
27.27
27.23
27.18
27.14
27.10
27.05
27.01
26.97
26.92
26.88
26.84
26.80
26.75
26.71
26.67
26.63
26.59
26.55
26.51
26.47
26.43
26.39
26.35
26.31
26.27
26.23
26.20
26.16
26.12
26.08
26.04
26.00
25.97
25.93
25.89
25.85
25.82
25.78
25.74
25.70
25.67
25.63
25.60
25.56
25.52
25.49
25.45
25.42
25.38
25.35
25.32
25.28
25.25
25.21
25.18
25.15
25.11
25.08
25.05
25.01
24.98
24.94
24.91
24.88
24.85
24.81
24.78
24.75
24.72
24.69
24.66
24.63
24.60
24.56
24.53
24.50
24.47
24.44
24.41
24.38
24.35
24.32
24.29
24.26
24.23
24.20
24.17
24.15
24.12
24.09
24.06
24.03
24.00
23.97
23.95
23.92
23.89
23.86
23.84
23.81
23.78
23.76
23.73
23.70
23.68
23.65
23.63
23.60
23.57
23.55
23.52
23.50
23.47
23.45
23.42
23.39
23.37
23.34
23.32
23.29
23.27
23.25
23.22
23.20
23.18
23.16
23.13
23.11
23.09
23.07
23.05
23.04
23.02
23.00
22.98
22.97
22.95
22.94
22.93
22.91
22.91
22.90
22.89
22.88
22.88
22.88
22.87
22.87
22.87
22.87
22.88
22.88
22.88
22.89
22.90
22.91
22.92
22.93
22.95
22.96
22.98
23.00
23.02
23.04
23.06
23.09
23.12
23.15
23.18
23.21
23.25
23.30
23.34
23.39
23.44
23.50
23.55
23.61
23.67
23.74
23.80
23.87
23.94
24.01
24.08
24.15
24.23
24.30
24.37
24.45
24.52
24.60
24.67
24.75
24.83
24.90
24.98
25.05
25.13
25.21
25.29
25.36
25.44
25.52
25.60
25.68
25.75
25.83
25.91
25.99
26.07
26.14
26.22
26.30
26.37
26.45
26.53
26.60
26.68
26.75
26.82
26.89
26.97
27.04
27.10
27.17
27.24
27.31
27.38
27.44
27.51
27.58
27.65
27.72
27.79
27.86
27.93
27.99
28.06
28.13
28.20
28.26
28.33
28.39
28.46
28.52
28.58
28.65
28.71
28.77
28.83
28.89
28.95
29.00
29.06
29.12
29.17
29.23
29.28
29.34
29.39
29.44
29.50
29.55
29.60
29.65
29.70
29.75
29.80
29.84
29.89
29.94
29.99
30.03
30.08
30.12
30.17
30.21
30.26
30.30
30.34
30.38
30.43
30.47
30.51
30.55
30.59
30.63
30.67
30.70
30.74
30.77
30.80
30.83
30.86
30.89
30.91
30.94
30.96
30.99
31.02
31.04
31.07
31.10
31.13
31.16
31.19
31.21
31.24
31.27
31.29
31.32
31.35
31.37
31.40
31.42
31.45
31.47
31.49
31.52
31.54
31.57
31.59
31.61
31.64
31.66
31.68
31.71
31.73
31.75
31.77
31.80
31.82
31.84
31.86
31.88
31.90
31.92
31.94
31.96
31.98
32.00
32.01
32.03
32.05
32.07
32.08
32.10
32.12
32.14
32.15
32.17
32.19
32.20
32.22
32.24
32.25
32.27
32.28
32.30
32.32
32.33
32.34
32.36
32.37
32.39
32.40
32.42
32.43
32.44
32.46
32.47
32.48
32.49
32.50
32.51
32.52
32.53
32.54
32.55
32.56
32.57
32.58
32.59
32.60
32.61
32.62
32.63
32.64
32.65
32.66
32.66
32.67
32.68
32.69
32.70
32.71
32.72
32.72
32.73
32.74
32.75
32.75
32.76
32.77
32.77
32.78
32.79
32.80
32.80
32.81
32.81
32.82
32.83
32.83
32.84
32.84
32.84
32.85
32.86
32.86
32.87
32.87
32.87
32.88
32.88
32.89
32.89
32.90
32.90
32.90
32.91
32.91
32.91
32.91
32.92
32.92
32.93
32.93
32.93
32.94
32.94
32.94
32.95
32.95
32.96
32.96
32.96
32.97
32.98
32.98
32.99
32.99
32.99
33.00
33.00
33.01
33.01
33.02
33.02
33.02
33.02
33.03
33.03
33.03
33.04
33.04
33.04
33.04
33.05
33.05
33.05
33.06
33.06
33.06
33.07
33.07
33.07
33.07
33.08
33.08
33.08
33.09
33.09
33.09
33.10
33.10
33.10
33.10
33.11
33.11
33.11
33.12
33.12
33.12
33.13
33.13
33.13
33.13
33.13
33.13
33.13
33.13
33.13
33.13
33.13
33.13
33.14
33.14
33.14
33.14
33.15
33.15
33.15
33.16
33.16
33.16
33.16
33.16
33.16
33.16
33.16
33.16
33.16
33.16
33.16
33.16
33.17
33.17
33.17
33.18
33.18
33.18
33.18
33.19
33.19
33.19
33.19
33.19
33.19
33.19
33.19
33.19
33.19
33.19
33.19
33.19
33.19
33.19
33.19
33.20
33.20
33.20
33.20
33.20
33.21
33.21
33.21
33.21
33.21
33.21
33.21
33.20
33.19
33.19
33.18
33.17
33.16
33.15
33.14
33.13
33.13
33.12
33.11
33.11
33.11
33.10
33.10
33.10
33.10
33.10
33.10
33.10
33.10
33.10
33.11
33.11
33.11
33.12
33.12
33.12
33.13
33.13
33.13
33.14
33.14
33.14
33.15
33.15
33.15
33.15
33.16
33.16
33.17
33.17
33.17
33.17
33.18
33.18
33.18
33.19
33.19
33.19
33.19
33.19
33.19
33.20
33.20
33.20
33.21
33.21
33.21
33.22
33.22
33.22
33.22
33.22
33.22
33.22
33.22
33.22
33.22
33.23
33.23
33.23
33.23
33.24
33.24
33.24
33.25
33.25
33.25
33.25
33.25
33.25
33.25
33.25
33.25
33.25
33.25
33.25
33.25
33.25
33.25
33.25
33.25
33.25
33.25
33.25
33.25
33.25
33.25
33.25
33.25
33.25
33.25
33.25
33.25
33.25
33.25
33.25
33.25
33.25
33.25
33.25
33.25
33.25
33.25
33.25
33.25
33.25
33.25
33.25
33.25
33.25
33.25
33.25
33.25
33.25
33.25
33.25
33.25
33.25
33.25
33.25
33.25
33.25
33.25
33.25
33.25
33.25
33.25
33.25
33.26
33.25
33.25
33.25
33.25
33.26
33.26
33.25
33.25
33.25
33.26
33.26
33.26
33.26
33.26
33.27
33.27
33.27
33.27
33.27
33.27
33.28
33.27
33.28
33.28
33.28
33.28
33.28
33.28
33.28
33.28
33.28
33.28
33.28
33.28
33.28
33.28
33.28
33.28
33.28
33.28
33.28
33.28
33.28
33.28
33.28
33.28
33.28
33.28
33.28
33.28
33.28
33.28
33.29
33.29
33.29
33.29
33.30
33.30
33.30
33.30
33.31
33.31
33.31
33.31
33.31
33.31
33.31
33.31
33.31
33.31
33.31
33.31
33.31
33.31
33.31
33.31
33.31
33.31
33.31
33.31
33.31
33.31
33.31
33.31
33.30
33.30
33.30
33.30
33.30
33.30
33.30
33.30
33.30
33.30
33.30
33.30
33.30
33.30
33.30
33.30
33.30
33.30
33.30
33.29
33.29
33.29
33.29
33.29
33.30
33.30
33.30
33.30
33.30
33.30
33.31
33.31
33.31
33.31
33.31
33.31
33.31
33.31
33.31
33.31
33.31
33.31
33.31
33.31
33.31
33.31
33.31
33.31
33.31
33.31
33.31
33.31
33.31
33.31
33.31
33.31
33.31
33.31
33.31
33.31
33.31
33.31
33.31
33.31
33.31
33.31
33.31
33.31
33.31
33.31
33.31
33.31
33.31
33.31
33.31
33.31
33.31
33.31
33.31
33.31
33.31
33.31
33.31
33.31
33.31
33.31
33.31
33.31
33.31
33.31
33.31
33.31
33.31
33.31
33.31
33.31
33.31
33.31
33.31
33.31
33.31
33.31
33.31
33.31
33.31
33.31
33.31
33.31
33.31
33.31
33.31
33.31
33.31
33.31
33.31
33.31
33.31
33.31
33.31
33.31
33.31
33.31
33.31
33.31
33.31
33.31
33.31
33.31
33.31
33.31
33.31
33.31
33.31
33.31
33.31
33.31
33.31
33.31
33.31
33.31
33.31
33.31
33.31
33.31
33.31
33.31
33.31
33.31
33.31
33.31
33.31
33.31
33.31
33.31
33.31
33.31
33.31
33.31
33.31
33.31
33.31
33.31
33.31
33.31
33.31
33.31
33.31
33.31
33.31
33.31
33.31
33.31
33.31
33.31
33.31
33.31
33.31
33.31
33.31
33.31
33.31
33.31
33.31
33.31
33.31
33.31
33.31
33.31
33.31
33.31
33.31
33.31
33.31
33.31
33.31
33.31
33.31
33.31
33.31
33.31
33.31
33.31
33.31
33.31
33.31
33.31
33.31
33.31
33.30
33.30
33.30
33.29
33.29
33.28
33.28
33.27
33.27
33.26
33.26
33.25
33.24
33.23
33.23
33.22
33.21
33.20
33.19
33.18
33.17
33.16
33.15
33.14
33.12
33.11
33.10
33.09
33.07
33.06
33.04
33.03
33.01
33.00
32.99
32.97
32.96
32.94
32.92
32.91
32.89
32.87
32.86
32.84
32.82
32.80
32.78
32.77
32.75
32.73
32.72
32.70
32.68
32.66
32.65
32.63
32.61
32.60
32.58
32.56
32.55
32.53
32.51
32.50
32.49
32.47
32.45
32.44
32.42
32.41
32.39
32.38
32.36
32.35
32.33
32.32
32.30
32.29
32.28
32.26
32.25
32.24
32.22
32.21
32.19
32.18
32.17
32.15
32.14
32.13
32.11
32.10
32.09
32.07
32.06
32.05
32.04
32.02
32.01
32.00
31.99
31.98
31.97
31.95
31.94
31.93
31.92
31.91
31.90
31.89
31.88
31.86
31.86
31.84
31.83
31.82
31.81
31.80
31.79
31.78
31.77
31.76
31.75
31.74
31.73
31.72
31.71
31.71
31.70
31.69
31.68
31.67
31.66
31.66
31.65
31.64
31.63
31.63
31.62
31.62
31.61
31.60
31.60
31.59
31.59
31.58
31.57
31.57
31.56
31.56
31.55
31.55
31.54
31.54
31.53
31.53
31.52
31.52
31.52
31.52
31.51
31.51
31.51
31.51
31.51
31.50
31.50
31.50
31.49
31.49
31.49
31.49
31.48
31.48
31.48
31.48
31.48
31.48
31.48
31.48
31.48
31.48
31.48
31.48
31.47
31.47
31.47
31.47
31.47
31.46
31.46
31.46
31.46
31.45
31.45
31.45
31.45
31.45
31.45
31.45
31.45
31.45
31.45
31.45
31.45
31.45
31.45
31.45
31.45
31.45
31.45
31.45
31.45
31.45
31.45
31.45
31.45
31.45
31.45
31.45
31.45
31.45
31.45
31.45
31.45
31.45
31.45
31.45
31.45
31.45
31.45
31.45
31.45
31.45
31.45
31.45
31.45
31.45
31.45
31.45
31.45
31.45
31.46
31.46
31.46
31.46
31.46
31.47
31.47
31.47
31.47
31.47
31.48
31.48
31.47
31.47
31.47
31.47
31.47
31.46
31.46
31.46
31.45
31.45
31.45
31.45
31.45
31.45
31.45
31.45
31.45
31.45
31.45
31.45
31.45
31.45
31.45
31.45
31.45
31.44
31.44
31.44
31.44
31.43
31.43
31.43
31.42
31.42
31.42
31.42
31.42
31.41
31.41
31.41
31.40
31.40
31.40
31.39
31.39
31.39
31.39
31.39
31.39
31.39
31.39
31.38
31.38
31.38
31.38
31.37
31.37
31.37
31.36
31.36
31.36
31.36
31.36
31.36
31.36
31.36
31.36
31.36
31.36
31.36
31.36
31.36
31.36
31.36
31.36
31.36
31.36
31.37
31.37
31.37
31.38
31.38
31.38
31.38
31.39
31.39
31.39
31.39
31.39
31.39
31.40
31.40
31.40
31.41
31.41
31.41
31.41
31.42
31.42
31.42
31.42
31.42
31.42
31.42
31.42
31.42
31.42
31.42
31.42
31.42
31.42
31.42
31.42
31.42
31.42
31.42
31.42
31.42
31.42
31.43
31.43
31.43
31.43
31.44
31.44
31.44
31.44
31.44
31.45
31.45
31.45
31.45
31.45
31.45
31.45
31.45
31.45
31.45
31.45
31.45
31.45
31.45
31.45
31.46
31.46
31.46
31.46
31.47
31.47
31.47
31.48
31.48
31.48
31.48
31.48
31.48
31.48
31.48
31.48
31.48
31.48
31.48
31.48
31.48
31.48
31.48
31.48
31.49
31.49
31.49
31.49
31.50
31.50
31.50
31.50
31.50
31.51
31.51
31.51
31.51
31.51
31.51
31.51
31.51
31.51
31.51
31.51
31.51
31.51
31.51
31.51
31.51
31.51
31.51
31.51
31.51
31.51
31.50
31.50
31.50
31.50
31.50
31.49
31.49
31.49
31.49
31.49
31.48
31.48
31.48
31.48
31.48
31.48
31.48
31.48
31.48
31.47
31.47
31.47
31.46
31.46
31.46
31.45
31.45
31.44
31.44
31.44
31.43
31.43
31.43
31.42
31.42
31.42
31.42
31.42
31.41
31.41
31.41
31.41
31.40
31.40
31.40
31.39
31.39
31.39
31.39
31.39
31.39
31.39
31.39
31.39
31.39
31.39
31.39
31.39
31.39
31.38
31.38
31.38
31.38
31.37
31.37
31.37
31.37
31.36
31.36
31.36
31.36
31.36
31.36
31.36
31.36
31.36
31.36
31.36
31.36
31.36
31.36
31.36
31.36
31.36
31.36
31.36
31.36
31.36
31.36
31.36
31.35
31.35
31.35
31.35
31.34
31.34
31.34
31.34
31.33
31.33
31.33
31.33
31.33
31.33
31.33
31.33
31.33
31.33
31.33
31.33
31.33
31.32
31.32
31.32
31.32
31.31
31.31
31.31
31.31
31.30
31.30
31.30
31.30
31.30
31.30
31.30
31.30
31.30
31.30
31.30
31.30
31.30
31.30
31.30
31.30
31.30
31.30
31.30
31.30
31.30
31.30
31.30
31.30
31.30
31.30
31.30
31.30
31.30
31.30
31.30
31.30
31.30
31.30
31.30
31.30
31.30
31.30
31.30
31.30
31.30
31.30
31.30
31.30
31.30
31.30
31.30
31.30
31.30
31.30
31.30
31.30
31.30
31.30
31.30
31.30
31.30
31.30
31.30
31.30
31.30
31.30
31.30
31.30
31.30
31.29
31.29
31.29
31.29
31.28
31.28
31.28
31.28
31.27
31.27
31.27
31.27
31.27
31.27
31.27
31.27
31.27
31.27
31.27
31.27
31.27
31.27
31.27
31.27
31.27
31.27
31.27
31.27
31.27
31.27
31.27
31.27
31.27
31.27
31.27
31.27
31.27
31.27
31.27
31.27
31.27
31.27
31.27
31.27
31.27
31.27
31.27
31.27
31.27
31.27
31.27
31.27
31.27
31.27
31.27
31.27
31.27
31.27
31.27
31.27
31.28
31.28
31.28
31.28
31.28
31.28
31.28
31.28
31.28
31.28
31.28
31.29
31.29
31.29
31.29
31.29
31.29
31.29
31.29
31.29
31.29
31.29
31.29
31.29
31.29
31.29
31.29
31.29
31.29
31.29
31.29
31.29
31.29
31.29
31.28
31.28
31.28
31.28
31.28
31.27
31.27
31.27
31.27
31.28
31.28
31.28
31.29
31.29
31.29
31.29
31.29
31.30
31.29
31.29
31.29
31.29
31.29
31.28
31.28
31.28
31.28
31.27
31.27
31.27
31.27
31.27
31.27
31.27
31.27
31.27
31.27
31.27
31.27
31.27
31.27
31.27
31.27
31.28
31.28
31.28
31.28
31.28
31.27
31.27
31.27
31.27
31.27
31.27
31.27
31.27
31.27
31.27
31.27
31.27
31.27
31.27
31.27
31.27
31.27
31.27
31.27
31.27
31.27
31.27
31.27
31.27
31.27
31.27
31.27
31.27
31.27
31.27
31.27
31.27
31.27
31.27
31.27
31.28
31.28
31.28
31.28
31.29
31.29
31.29
31.29
31.30
31.30
31.30
31.30
31.30
31.30
31.30
31.30
31.30
31.30
31.30
31.30
31.30
31.30
31.30
31.30
31.30
31.30
31.30
31.30
31.30
31.30
31.30
31.30
31.30
31.30
31.30
31.30
31.30
31.30
31.30
31.31
31.31
31.31
31.31
31.31
31.31
31.31
31.31
31.31
31.31
31.31
31.32
31.32
31.32
31.32
31.32
31.32
31.32
31.33
31.33
31.33
31.33
31.33
31.33
31.33
31.33
31.33
31.33
31.33
31.33
31.33
31.33
31.33
31.33
31.34
31.34
31.34
31.34
31.35
31.35
31.35
31.36
31.36
31.35
31.35
31.35
31.34
31.34
31.33
31.33
31.32
31.32
31.31
31.31
31.30
31.29
31.29
31.28
31.28
31.28
31.27
31.27
31.27
31.27
31.27
31.27
31.27
31.27
31.27
31.27
31.27
31.27
31.27
31.27
31.27
31.27
31.27
31.27
31.27
31.27
31.27
31.27
31.27
31.27
31.27
31.27
31.27
31.27
31.27
31.27
31.27
31.27
31.27
31.27
31.27
31.27
31.27
31.27
31.27
31.27
31.27
31.27
31.27
31.27
31.27
31.27
31.27
31.27
31.27
31.27
31.27
31.27
31.27
31.27
31.27
31.26
31.26
31.26
31.26
31.26
31.25
31.25
31.25
31.25
31.24
31.24
31.24
31.24
31.24
31.24
31.24
31.24
31.23
31.23
31.23
31.23
31.23
31.23
31.22
31.22
31.22
31.22
31.21
31.21
31.21
31.21
31.21
31.21
31.21
31.21
31.21
31.21
31.20
31.20
31.20
31.20
31.19
31.19
31.19
31.18
31.18
31.18
31.18
31.18
31.18
31.18
31.18
31.18
31.18
31.17
31.17
31.17
31.17
31.17
31.17
31.17
31.17
31.17
31.17
31.18
31.17
31.17
31.17
31.17
31.17
31.17
31.17
31.17
31.17
31.16
31.16
31.16
31.16
31.15
31.15
31.15
31.14
31.14
31.14
31.14
31.14
31.14
31.14
31.14
31.13
31.13
31.13
31.13
31.12
31.12
31.12
31.12
31.11
31.11
31.11
31.11
31.11
31.11
31.11
31.11
31.11
31.11
31.11
31.11
31.11
31.11
31.11
31.11
31.11
31.11
31.11
31.11
31.11
31.11
31.11
31.11
31.11
31.11
31.11
31.11
31.11
31.11
31.11
31.11
31.11
31.11
31.11
31.11
31.11
31.11
31.11
31.11
31.11
31.11
31.11
31.11
31.11
31.11
31.10
31.10
31.10
31.09
31.09
31.09
31.09
31.09
31.08
31.08
31.08
31.08
31.08
31.08
31.08
31.08
31.08
31.08
31.08
31.08
31.08
31.08
31.08
31.07
31.07
31.07
31.07
31.06
31.06
31.06
31.05
31.05
31.05
31.05
31.05
31.05
31.05
31.04
31.04
31.04
31.03
31.03
31.03
31.02
31.02
31.02
31.02
31.02
31.02
31.02
31.02
31.02
31.02
31.02
31.02
31.02
31.02
31.02
31.02
31.02
31.02
31.02
31.02
31.02
31.02
31.02
31.02
31.02
31.02
31.02
31.02
31.02
31.02
31.02
31.02
31.02
31.02
31.02
31.02
31.02
31.02
31.02
31.02
31.02
31.02
31.02
31.03
31.03
31.03
31.04
31.04
31.04
31.04
31.05
31.05
31.05
31.05
31.05
31.04
31.04
31.04
31.03
31.02
31.02
31.01
31.00
31.00
30.99
30.98
30.98
30.97
30.97
30.97
30.96
30.96
30.96
30.96
30.96
30.96
30.96
30.95
30.95
30.95
30.95
30.95
30.95
30.95
30.95
30.96
30.96
30.96
30.96
30.96
30.96
30.96
30.96
30.96
30.96
30.96
30.97
30.97
30.97
30.97
30.98
30.98
30.98
30.99
30.99
30.99
30.99
30.99
30.99
30.99
30.99
30.99
30.99
30.99
30.99
30.99
30.99
30.99
31.00
31.00
31.00
31.01
31.01
31.01
31.01
31.02
31.02
31.02
31.02
31.02
31.02
31.02
31.02
31.02
31.02
31.02
31.03
31.03
31.03
31.03
31.03
31.04
31.04
31.04
31.04
31.05
31.05
31.05
31.05
31.05
31.05
31.05
31.05
31.05
31.05
31.05
31.05
31.05
31.05
31.05
31.05
31.05
31.05
31.05
31.05
31.05
31.05
31.05
31.05
31.05
31.05
31.05
31.05
31.05
31.05
31.05
31.05
31.05
31.05
31.05
31.05
31.05
31.05
31.05
31.05
31.05
31.05
31.05
31.05
31.05
31.05
31.05
31.06
31.06
31.06
31.06
31.07
31.07
31.07
31.07
31.07
31.07
31.07
31.07
31.06
31.06
31.06
31.06
31.05
31.05
31.05
31.05
31.05
31.05
31.05
31.05
31.05
31.05
31.05
31.05
31.05
31.05
31.05
31.05
31.05
31.05
31.05
31.05
31.05
31.05
31.05
31.05
31.05
31.05
31.05
31.05
31.05
31.05
31.05
31.05
31.05
31.05
31.05
31.05
31.05
31.05
31.05
31.05
31.05
31.05
31.05
31.05
31.05
31.05
31.05
31.05
31.05
31.05
31.05
31.05
31.05
31.05
31.05
31.05
31.05
31.05
31.05
31.05
31.04
31.04
31.04
31.04
31.04
31.03
31.03
31.03
31.04
31.04
31.04
31.04
31.05
31.05
31.05
31.05
31.05
31.05
31.05
31.05
31.05
31.05
31.05
31.05
31.05
31.05
31.05
31.05
31.05
31.05
31.05
31.05
31.05
31.05
31.05
31.05
31.05
31.05
31.05
31.05
31.05
31.05
31.05
31.05
31.05
31.05
31.05
31.05
31.05
31.05
31.05
31.05
31.05
31.05
31.05
31.05
31.05
31.05
31.05
31.05
31.05
31.05
31.05
31.05
31.05
31.05
31.05
31.05
31.05
31.05
31.06
31.06
31.06
31.06
31.07
31.07
31.07
31.07
31.08
31.08
31.08
31.08
31.08
31.08
31.08
31.08
31.08
31.08
31.08
31.08
31.08
31.08
31.08
31.08
31.08
31.08
31.08
31.08
31.08
31.08
31.08
31.08
31.08
31.08
31.08
31.08
31.08
31.08
31.08
31.08
31.08
31.08
31.08
31.08
31.08
31.08
31.08
31.08
31.08
31.08
31.08
31.08
31.08
31.08
31.08
31.09
31.09
31.09
31.09
31.09
31.09
31.09
31.09
31.09
31.10
31.10
31.10
31.10
31.10
31.10
31.10
31.10
31.10
31.10
31.10
31.10
31.10
31.10
31.10
31.11
31.11
31.11
31.11
31.11
31.11
31.11
31.11
31.11
31.11
31.11
31.11
31.11
31.11
31.11
31.11
31.11
31.11
31.11
31.11
31.11
31.11
31.11
31.11
31.11
31.11
31.11
31.11
31.11
31.11
31.11
31.11
31.11
31.11
31.11
31.11
31.11
31.11
31.11
31.11
31.11
31.11
31.11
31.11
31.11
31.11
31.11
31.11
31.11
31.11
31.11
31.11
31.11
31.11
31.11
31.11
31.11
31.11
31.11
31.11
31.11
31.11
31.11
31.11
31.11
31.11
31.11
31.11
31.11
31.11
31.11
31.11
31.11
31.11
31.11
31.11
31.11
31.11
31.11
31.11
31.11
31.11
31.11
31.11
31.12
31.12
31.12
31.12
31.13
31.13
31.13
31.13
31.14
31.14
31.14
31.14
31.14
31.14
31.14
31.14
31.14
31.14
31.14
31.14
31.14
31.14
31.14
31.14
31.14
31.14
31.14
31.14
31.14
31.14
31.14
31.14
31.15
31.15
31.15
31.15
31.15
31.15
31.16
31.16
31.16
31.16
31.17
31.17
31.17
31.17
31.17
31.17
31.17
31.17
31.17
31.17
31.17
31.17
31.18
31.18
31.18
31.18
31.18
31.18
31.18
31.18
31.18
31.18
31.18
31.18
31.18
31.18
31.18
31.18
31.18
31.18
31.18
31.18
31.18
31.18
31.18
31.18
31.18
31.18
31.18
31.18
31.18
31.18
31.18
31.18
31.18
31.18
31.18
31.18
31.17
31.17
31.17
31.17
31.16
31.16
31.16
31.16
31.15
31.15
31.15
31.15
31.14
31.14
31.14
31.13
31.13
31.13
31.13
31.13
31.12
31.12
31.12
31.13
31.13
31.13
31.13
31.13
31.13
31.13
31.13
31.13
31.13
31.13
31.13
31.13
31.13
31.14
31.14
31.14
31.14
31.14
31.14
31.14
31.14
31.14
31.14
31.14
31.14
31.14
31.14
31.14
31.14
31.14
31.14
31.14
31.13
31.13
31.13
31.13
31.12
31.12
31.12
31.11
31.11
31.11
31.11
31.11
31.11
31.11
31.11
31.11
31.10
31.10
31.10
31.10
31.09
31.09
31.09
31.08
31.08
31.08
31.07
31.07
31.07
31.06
31.06
31.06
31.06
31.05
31.05
31.05
31.05
31.05
31.05
31.05
31.05
31.05
31.05
31.04
31.04
31.04
31.03
31.03
31.02
31.02
31.01
31.01
31.00
31.00
30.99
30.98
30.98
30.97
30.96
30.96
30.95
30.94
30.94
30.93
30.93
30.92
30.91
30.90
30.90
30.89
30.88
30.87
30.87
30.86
30.85
30.84
30.84
30.83
30.82
30.81
30.81
30.80
30.80
30.79
30.78
30.78
30.77
30.77
30.76
30.76
30.75
30.74
30.74
30.73
30.73
30.72
30.72
30.71
30.70
30.70
30.69
30.69
30.68
30.67
30.67
30.66
30.66
30.65
30.64
30.64
30.63
30.63
30.62
30.61
30.61
30.60
30.59
30.59
30.58
30.58
30.57
30.57
30.56
30.55
30.55
30.55
30.54
30.53
30.53
30.52
30.52
30.51
30.51
30.50
30.49
30.49
30.48
30.48
30.47
30.46
30.46
30.46
30.45
30.44
30.44
30.43
30.43
30.42
30.42
30.41
30.40
30.40
30.39
30.39
30.38
30.38
30.37
30.37
30.36
30.36
30.35
30.35
30.34
30.34
30.34
30.33
30.32
30.32
30.31
30.31
30.30
30.30
30.30
30.29
30.28
30.28
30.28
30.27
30.26
30.26
30.25
30.25
30.24
30.24
30.23
30.23
30.22
30.22
30.21
30.21
30.20
30.20
30.19
30.19
30.18
30.18
30.18
30.17
30.16
30.16
30.15
30.15
30.15
30.14
30.14
30.13
30.13
30.12
30.12
30.12
30.11
30.10
30.10
30.10
30.09
30.09
30.08
30.08
30.07
30.07
30.06
30.06
30.06
30.05
30.05
30.04
30.04
30.03
30.03
30.03
30.02
30.02
30.01
30.00
30.00
30.00
29.99
29.99
29.99
29.98
29.98
29.97
29.97
29.96
29.96
29.95
29.95
29.94
29.94
29.93
29.93
29.92
29.92
29.91
29.91
29.91
29.90
29.90
29.89
29.88
29.88
29.88
29.88
29.87
29.87
29.86
29.85
29.85
29.85
29.85
29.84
29.84
29.83
29.83
29.82
29.82
29.82
29.81
29.81
29.80
29.80
29.79
29.79
29.78
29.78
29.78
29.78
29.77
29.77
29.76
29.76
29.76
29.75
29.75
29.75
29.75
29.74
29.74
29.74
29.74
29.73
29.73
29.73
29.72
29.72
29.72
29.72
29.71
29.71
29.71
29.70
29.70
29.70
29.69
29.69
29.69
29.69
29.68
29.68
29.68
29.68
29.68
29.68
29.67
29.67
29.67
29.67
29.67
29.67
29.66
29.66
29.66
29.66
29.66
29.66
29.65
29.65
29.65
29.65
29.65
29.65
29.65
29.65
29.65
29.65
29.65
29.65
29.65
29.65
29.65
29.65
29.65
29.65
29.65
29.65
29.65
29.65
29.65
29.65
29.65
29.65
29.65
29.65
29.65
29.65
29.65
29.64
29.64
29.64
29.63
29.63
29.63
29.62
29.62
29.62
29.62
29.62
29.61
29.61
29.61
29.60
29.60
29.60
29.59
29.59
29.59
29.58
29.58
29.58
29.57
29.57
29.57
29.56
29.56
29.55
29.55
29.54
29.54
29.54
29.53
29.53
29.52
29.52
29.51
29.51
29.51
29.50
29.50
29.50
29.49
29.49
29.49
29.48
29.48
29.48
29.47
29.47
29.46
29.46
29.46
29.45
29.45
29.45
29.44
29.44
29.44
29.43
29.43
29.42
29.42
29.42
29.42
29.41
29.41
29.40
29.40
29.40
29.39
29.39
29.39
29.38
29.38
29.37
29.37
29.37
29.36
29.36
29.36
29.35
29.35
29.35
29.34
29.34
29.34
29.33
29.33
29.33
29.32
29.32
29.32
29.31
29.31
29.30
29.30
29.30
29.29
29.29
29.28
29.28
29.27
29.27
29.26
29.26
29.26
29.25
29.25
29.24
29.24
29.24
29.24
29.23
29.23
29.23
29.22
29.22
29.22
29.22
29.22
29.22
29.22
29.22
29.22
29.22
29.22
29.22
29.22
29.22
29.22
29.22
29.22
29.22
29.22
29.21
29.21
29.21
29.21
29.20
29.20
29.20
29.19
29.19
29.19
29.19
29.19
29.19
29.19
29.19
29.19
29.19
29.19
29.19
29.19
29.19
29.19
29.19
29.18
29.18
29.18
29.18
29.17
29.17
29.17
29.17
29.16
29.16
29.16
29.16
29.16
29.16
29.16
29.16
29.16
29.16
29.16
29.16
29.16
29.16
29.16
29.16
29.16
29.16
29.16
29.15
29.15
29.15
29.14
29.14
29.14
29.14
29.13
29.13
29.13
29.13
29.13
29.13
29.13
29.13
29.13
29.13
29.13
29.13
29.13
29.13
29.13
29.13
29.12
29.12
29.12
29.12
29.12
29.11
29.11
29.11
29.11
29.11
29.10
29.10
29.10
29.10
29.10
29.10
29.10
29.10
29.10
29.10
29.09
29.09
29.09
29.08
29.08
29.08
29.07
29.07
29.06
29.06
29.06
29.05
29.05
29.04
29.04
29.03
29.03
29.02
29.02
29.02
29.01
29.01
29.00
29.00
29.00
28.99
28.99
28.99
28.98
28.98
28.97
28.97
28.97
28.96
28.96
28.95
28.95
28.94
28.94
28.93
28.93
28.93
28.92
28.92
28.92
28.91
28.91
28.91
28.90
28.90
28.90
28.89
28.89
28.89
28.88
28.88
28.88
28.87
28.87
28.86
28.86
28.85
28.84
28.84
28.83
28.83
28.82
28.81
28.81
28.80
28.80
28.79
28.79
28.78
28.77
28.77
28.76
28.76
28.75
28.74
28.73
28.73
28.72
28.71
28.71
28.70
28.70
28.69
28.68
28.68
28.67
28.66
28.66
28.65
28.65
28.64
28.63
28.63
28.62
28.61
28.61
28.60
28.60
28.59
28.59
28.58
28.57
28.57
28.57
28.56
28.56
28.55
28.54
28.54
28.53
28.53
28.52
28.52
28.51
28.50
28.50
28.50
28.49
28.49
28.48
28.48
28.48
28.47
28.47
28.46
28.46
28.45
28.45
28.44
28.44
28.44
28.43
28.43
28.42
28.42
28.41
28.41
28.41
28.41
28.40
28.40
28.39
28.39
28.38
28.38
28.38
28.38
28.37
28.37
28.37
28.36
28.36
28.36
28.35
28.35
28.35
28.34
28.34
28.33
28.33
28.32
28.32
28.32
28.31
28.31
28.31
28.31
28.31
28.30
28.30
28.30
28.29
28.29
28.29
28.29
28.28
28.28
28.28
28.27
28.27
28.27
28.27
28.26
28.26
28.26
28.25
28.25
28.25
28.25
28.25
28.24
28.24
28.24
28.24
28.23
28.23
28.23
28.22
28.22
28.22
28.22
28.21
28.21
28.21
28.21
28.21
28.21
28.21
28.21
28.21
28.21
28.21
28.21
28.20
28.20
28.20
28.19
28.19
28.19
28.19
28.18
28.18
28.18
28.18
28.18
28.18
28.18
28.18
28.18
28.18
28.18
28.18
28.18
28.18
28.18
28.18
28.18
28.17
28.17
28.17
28.16
28.16
28.16
28.16
28.16
28.15
28.15
28.15
28.15
28.15
28.15
28.15
28.15
28.15
28.15
28.15
28.15
28.15
28.15
28.15
28.15
28.15
28.15
28.15
28.14
28.14
28.14
28.14
28.14
28.14
28.13
28.13
28.13
28.13
28.12
28.12
28.12
28.12
28.12
28.12
28.12
28.12
28.12
28.12
28.12
28.12
28.12
28.12
28.12
28.12
28.12
28.12
28.12
28.12
28.11
28.11
28.11
28.11
28.10
28.10
28.10
28.10
28.10
28.10
28.10
28.10
28.10
28.10
28.10
28.10
28.10
28.10
28.09
28.09
28.09
28.09
28.09
28.09
28.09
28.09
28.09
28.09
28.09
28.09
28.09
28.09
28.09
28.09
28.09
28.09
28.09
28.09
28.09
28.09
28.09
28.09
28.09
28.09
28.09
28.09
28.09
28.09
28.09
28.09
28.09
28.09
28.09
28.09
28.09
28.09
28.09
28.09
28.09
28.09
28.09
28.09
28.09
28.09
28.09
28.09
28.09
28.09
28.09
28.09
28.09
28.09
28.09
28.09
28.09
28.08
28.08
28.08
28.08
28.08
28.08
28.08
28.07
28.07
28.07
28.07
28.07
28.07
28.06
28.06
28.06
28.06
28.06
28.06
28.06
28.06
28.06
28.06
28.06
28.06
28.06
28.06
28.06
28.06
28.06
28.06
28.06
28.06
28.06
28.06
28.06
28.06
28.06
28.06
28.06
28.06
28.06
28.06
28.06
28.06
28.06
28.06
28.06
28.06
28.06
28.06
28.06
28.06
28.06
28.06
28.06
28.06
28.06
28.06
28.06
28.06
28.06
28.06
28.06
28.06
28.06
28.06
28.06
28.06
28.06
28.06
28.06
28.06
28.06
28.06
28.06
28.06
28.06
28.06
28.06
28.06
28.06
28.06
28.06
28.06
28.06
28.06
28.06
28.06
28.06
28.06
28.06
28.06
28.06
28.06
28.06
28.06
28.06
28.06
28.06
28.06
28.06
28.06
28.06
28.06
28.05
28.05
28.05
28.05
28.04
28.04
28.04
28.04
28.04
28.04
28.04
28.04
28.04
28.04
28.04
28.03
28.03
28.03
28.03
28.03
28.03
28.03
28.03
28.03
28.03
28.03
28.03
28.03
28.03
28.03
28.03
28.03
28.03
28.03
28.03
28.03
28.03
28.03
28.03
28.03
28.03
28.03
28.03
28.03
28.03
28.03
28.03
28.03
28.03
28.03
28.03
28.03
28.03
28.03
28.03
28.03
28.02
28.02
28.02
28.02
28.01
28.01
28.01
28.01
28.00
28.00
28.00
27.99
27.99
27.99
27.98
27.98
27.98
27.97
27.97
27.97
27.97
27.97
27.97
27.97
27.97
27.97
27.97
27.96
27.96
27.96
27.96
27.95
27.95
27.95
27.94
27.94
27.94
27.94
27.94
27.94
27.94
27.94
27.94
27.94
27.94
27.94
27.94
27.94
27.93
27.93
27.93
27.93
27.92
27.92
27.92
27.91
27.91
27.91
27.91
27.91
27.91
27.91
27.91
27.91
27.91
27.91
27.91
27.91
27.91
27.91
27.91
27.91
27.91
27.91
27.91
27.91
27.91
27.91
27.91
27.91
27.90
27.90
27.90
27.90
27.90
27.90
27.90
27.90
27.89
27.89
27.89
27.89
27.89
27.89
27.89
27.89
27.89
27.90
27.90
27.90
27.90
27.89
27.89
27.89
27.89
27.89
27.89
27.88
27.88
27.88
27.88
27.88
27.88
27.88
27.88
27.88
27.88
27.88
27.88
27.88
27.88
27.88
27.88
27.88
27.89
27.89
27.89
27.89
27.89
27.89
27.90
27.90
27.90
27.90
27.90
27.90
27.90
27.90
27.90
27.90
27.90
27.90
27.90
27.90
27.90
27.90
27.90
27.90
27.90
27.90
27.90
27.90
27.90
27.90
27.90
27.90
27.90
27.90
27.90
27.90
27.90
27.90
27.90
27.90
27.90
27.90
27.90
27.91
27.91
27.91
27.91
27.91
27.91
27.91
27.91
27.91
27.91
27.91
27.91
27.91
27.91
27.91
27.91
27.91
27.91
27.91
27.91
27.91
27.91
27.91
27.91
27.91
27.91
27.91
27.91
27.91
27.91
27.91
27.91
27.91
27.91
27.91
27.91
27.91
27.91
27.91
27.91
27.91
27.91
27.91
27.91
27.91
27.91
27.91
27.91
27.91
27.91
27.91
27.91
27.91
27.91
27.91
27.91
27.91
27.91
27.91
27.91
27.91
27.91
27.91
27.90
27.90
27.90
27.90
27.90
27.90
27.89
27.89
27.89
27.89
27.89
27.89
27.89
27.88
27.88
27.88
27.88
27.88
27.88
27.88
27.88
27.88
27.88
27.88
27.88
27.88
27.88
27.88
27.88
27.88
27.88
27.88
27.88
27.88
27.88
27.88
27.88
27.88
27.88
27.88
27.88
27.88
27.88
27.88
27.88
27.87
27.87
27.87
27.87
27.87
27.87
27.86
27.86
27.86
27.86
27.86
27.85
27.85
27.85
27.85
27.85
27.85
27.85
27.85
27.85
27.85
27.85
27.85
27.85
27.85
27.85
27.85
27.85
27.85
27.85
27.85
27.85
27.85
27.85
27.85
27.85
27.85
27.85
27.85
27.85
27.85
27.85
27.84
27.84
27.84
27.84
27.83
27.83
27.83
27.83
27.82
27.82
27.82
27.82
27.82
27.82
27.82
27.82
27.82
27.82
27.82
27.82
27.82
27.82
27.82
27.82
27.82
27.82
27.82
27.82
27.82
27.82
27.82
27.82
27.82
27.82
27.81
27.81
27.81
27.81
27.80
27.80
27.80
27.80
27.79
27.79
27.79
27.79
27.79
27.79
27.79
27.79
27.79
27.79
27.79
27.79
27.79
27.79
27.79
27.79
27.79
27.79
27.79
27.79
27.79
27.78
27.78
27.78
27.78
27.78
27.78
27.77
27.77
27.77
27.77
27.77
27.76
27.76
27.76
27.76
27.76
27.76
27.76
27.76
27.76
27.76
27.76
27.76
27.76
27.76
27.76
27.76
27.76
27.76
27.76
27.76
27.76
27.76
27.76
27.76
27.77
27.77
27.77
27.77
27.77
27.77
27.77
27.77
27.77
27.78
27.78
27.77
27.78
27.78
27.78
27.78
27.78
27.78
27.78
27.78
27.78
27.78
27.78
27.78
27.78
27.78
27.78
27.78
27.78
27.78
27.78
27.79
27.79
27.79
27.79
27.79
27.79
27.79
27.79
27.79
27.79
27.79
27.79
27.79
27.79
27.79
27.79
27.79
27.79
27.79
27.79
27.79
27.79
27.79
27.79
27.79
27.79
27.79
27.79
27.79
27.79
27.79
27.79
27.79
27.79
27.79
27.79
27.79
27.79
27.79
27.79
27.79
27.79
27.79
27.80
27.80
27.80
27.81
27.81
27.81
27.81
27.81
27.81
27.81
27.81
27.81
27.81
27.81
27.81
27.82
27.82
27.82
27.82
27.82
27.82
27.82
27.82
27.82
27.82
27.82
27.82
27.82
27.82
27.82
27.82
27.82
27.82
27.82
27.82
27.82
27.82
27.82
27.82
27.82
27.82
27.82
27.82
27.82
27.82
27.82
27.82
27.82
27.82
27.82
27.82
27.82
27.82
27.82
27.82
27.82
27.82
27.82
27.82
27.82
27.82
27.82
27.82
27.82
27.82
27.82
27.83
27.83
27.83
27.83
27.84
27.84
27.84
27.85
27.85
27.85
27.85
27.85
27.85
27.85
27.85
27.85
27.85
27.85
27.85
27.85
27.85
27.85
27.85
27.85
27.85
27.85
27.85
27.85
27.85
27.85
27.86
27.86
27.86
27.86
27.86
27.87
27.87
27.87
27.87
27.87
27.87
27.87
27.87
27.87
27.87
27.87
27.87
27.87
27.87
27.87
27.87
27.87
27.86
27.86
27.86
27.86
27.86
27.86
27.86
27.85
27.85
27.85
27.85
27.85
27.85
27.85
27.85
27.86
27.86
27.86
27.86
27.87
27.87
27.87
27.87
27.87
27.87
27.87
27.87
27.87
27.87
27.87
27.87
27.87
27.88
27.88
27.88
27.88
27.88
27.88
27.88
27.88
27.88
27.88
27.88
27.88
27.88
27.88
27.88
27.88
27.88
27.88
27.88
27.88
27.88
27.88
27.88
27.87
27.87
27.88
27.88
27.87
27.87
27.87
27.87
27.87
27.87
27.87
27.87
27.86
27.86
27.86
27.86
27.86
27.86
27.86
27.86
27.86
27.86
27.86
27.86
27.86
27.85
27.85
27.85
27.85
27.85
27.85
27.85
27.85
27.85
27.85
27.85
27.85
27.85
27.85
27.85
27.85
27.85
27.85
27.85
27.85
27.85
27.85
27.85
27.85
27.85
27.84
27.84
27.84
27.84
27.83
27.83
27.83
27.83
27.82
27.82
27.82
27.82
27.82
27.82
27.82
27.82
27.82
27.82
27.82
27.82
27.82
27.82
27.82
27.82
27.82
27.82
27.82
27.82
27.82
27.82
27.82
27.82
27.82
27.82
27.82
27.82
27.82
27.82
27.82
27.82
27.82
27.82
27.82
27.82
27.82
27.82
27.82
27.81
27.81
27.81
27.81
27.80
27.80
27.80
27.80
27.79
27.79
27.79
27.79
27.79
27.79
27.79
27.79
27.79
27.79
27.79
27.79
27.79
27.79
27.79
27.79
27.79
27.79
27.79
27.79
27.79
27.79
27.79
27.79
27.78
27.78
27.78
27.78
27.78
27.78
27.77
27.77
27.77
27.77
27.77
27.77
27.76
27.76
27.76
27.76
27.76
27.76
27.76
27.76
27.76
27.76
27.76
27.76
27.76
27.76
27.76
27.76
27.76
27.76
27.76
27.76
27.76
27.76
27.76
27.76
27.76
27.75
27.75
27.75
27.75
27.75
27.74
27.74
27.74
27.73
27.73
27.73
27.73
27.73
27.73
27.73
27.73
27.73
27.73
27.73
27.73
27.73
27.73
27.73
27.73
27.73
27.73
27.73
27.73
27.72
27.72
27.72
27.72
27.72
27.72
27.71
27.71
27.71
27.71
27.71
27.71
27.71
27.71
27.71
27.71
27.71
27.72
27.71
27.71
27.71
27.71
27.71
27.70
27.70
27.70
27.70
27.70
27.70
27.70
27.70
27.70
27.70
27.70
27.70
27.70
27.70
27.70
27.70
27.70
27.70
27.70
27.70
27.70
27.70
27.70
27.70
27.70
27.70
27.70
27.70
27.70
27.70
27.70
27.70
27.70
27.70
27.70
27.70
27.70
27.70
27.70
27.70
27.70
27.70
27.70
27.70
27.70
27.70
27.70
27.70
27.69
27.69
27.69
27.69
27.69
27.69
27.69
27.68
27.68
27.68
27.68
27.68
27.67
27.67
27.67
27.67
27.67
27.67
27.67
27.67
27.67
27.67
27.67
27.67
27.67
27.67
27.67
27.67
27.67
27.67
27.67
27.67
27.67
27.67
27.67
27.67
27.67
27.67
27.67
27.67
27.67
27.67
27.67
27.67
27.67
27.67
27.67
27.67
27.67
27.67
27.67
27.67
27.67
27.67
27.67
27.67
27.67
27.67
27.67
27.67
27.67
27.67
27.67
27.67
27.67
27.67
27.67
27.67
27.67
27.67
27.67
27.67
27.67
27.67
27.66
27.66
27.66
27.66
27.66
27.66
27.66
27.66
27.66
27.66
27.66
27.65
27.65
27.65
27.65
27.65
27.64
27.64
27.64
27.64
27.64
27.64
27.64
27.64
27.64
27.64
27.64
27.64
27.64
27.64
27.64
27.64
27.64
27.64
27.64
27.64
27.64
27.64
27.64
27.64
27.64
27.64
27.64
27.64
27.64
27.64
27.64
27.64
27.64
27.64
27.64
27.64
27.64
27.64
27.64
27.64
27.64
27.64
27.64
27.64
27.64
27.64
27.63
27.63
27.63
27.63
27.63
27.63
27.63
27.63
27.63
27.63
27.62
27.62
27.62
27.62
27.62
27.62
27.61
27.61
27.61
27.61
27.61
27.61
27.61
27.61
27.61
27.61
27.61
27.61
27.61
27.61
27.61
27.61
27.61
27.61
27.61
27.61
27.61
27.61
27.61
27.61
27.60
27.60
27.60
27.60
27.60
27.60
27.60
27.60
27.60
27.60
27.60
27.60
27.60
27.60
27.60
27.60
27.60
27.60
27.60
27.61
27.61
27.61
27.61
27.61
27.61
27.61
27.61
27.61
27.61
27.61
27.61
27.61
27.61
27.61
27.62
27.62
27.62
27.62
27.62
27.62
27.62
27.62
27.62
27.62
27.62
27.62
27.63
27.63
27.63
27.63
27.63
27.63
27.63
27.63
27.63
27.64
27.64
27.64
27.64
27.64
27.64
27.64
27.64
27.64
27.64
27.64
27.64
27.64
27.64
27.64
27.64
27.64
27.64
27.64
27.64
27.64
27.64
27.64
27.64
27.64
27.64
27.64
27.64
27.64
27.64
27.64
27.64
27.64
27.64
27.64
27.64
27.64
27.64
27.64
27.64
27.64
27.64
27.64
27.64
27.64
27.64
27.64
27.64
27.64
27.64
27.64
27.64
27.64
27.64
27.64
27.64
27.64
27.64
27.64
27.64
27.64
27.64
27.64
27.64
27.64
27.64
27.64
27.64
27.64
27.64
27.64
27.64
27.64
27.64
27.64
27.64
27.64
27.64
27.64
27.64
27.64
27.64
27.64
27.64
27.64
27.64
27.64
27.64
27.64
27.64
27.64
27.64
27.64
27.64
27.64
27.64
27.64
27.64
27.64
27.64
27.64
27.64
27.64
27.64
27.64
27.64
27.64
27.64
27.64
27.64
27.64
27.64
27.64
27.64
27.64
27.63
27.63
27.63
27.63
27.63
27.63
27.63
27.63
27.63
27.63
27.62
27.62
27.62
27.62
27.61
27.61
27.61
27.61
27.60
27.60
27.60
27.60
27.60
27.60
27.60
27.60
27.60
27.60
27.60
27.60
27.60
27.60
27.60
27.60
27.60
27.60
27.60
27.60
27.60
27.59
27.59
27.59
27.59
27.59
27.59
27.59
27.59
27.60
27.60
27.60
27.60
27.60
27.60
27.60
27.60
27.60
27.60
27.60
27.60
27.60
27.60
27.61
27.61
27.61
27.61
27.61
27.61
27.61
27.61
27.61
27.61
27.61
27.61
27.61
27.61
27.61
27.61
27.61
27.61
27.61
27.60
27.60
27.60
27.60
27.60
27.60
27.60
27.60
27.60
27.60
27.60
27.60
27.60
27.60
27.60
27.60
27.60
27.60
27.60
27.60
27.60
27.60
27.60
27.60
27.60
27.60
27.60
27.60
27.60
27.60
27.60
27.60
27.60
27.60
27.60
27.60
27.60
27.60
27.60
27.60
27.60
27.60
27.60
27.60
27.60
27.60
27.60
27.60
27.60
27.60
27.60
27.60
27.60
27.60
27.60
27.60
27.60
27.60
27.60
27.60
27.60
27.60
27.60
27.60
27.60
27.60
27.60
27.60
27.60
27.60
27.60
27.60
27.60
27.60
27.60
27.60
27.60
27.60
27.59
27.59
27.59
27.59
27.59
27.59
27.59
27.58
27.58
27.58
27.58
27.58
27.58
27.58
27.58
27.57
27.57
27.57
27.57
27.57
27.57
27.57
27.57
27.57
27.57
27.57
27.57
27.57
27.57
27.57
27.57
27.57
27.57
27.57
27.56
27.56
27.56
27.56
27.55
27.55
27.55
27.55
27.55
27.55
27.55
27.55
27.55
27.54
27.54
27.54
27.54
27.54
27.54
27.54
27.54
27.54
27.54
27.54
27.54
27.54
27.54
27.54
27.54
27.54
27.54
27.54
27.54
27.54
27.54
27.54
27.54
27.54
27.54
27.54
27.54
27.54
27.54
27.53
27.53
27.53
27.53
27.53
27.53
27.53
27.53
27.52
27.52
27.52
27.52
27.52
27.52
27.52
27.52
27.52
27.52
27.53
27.53
27.52
27.52
27.52
27.52
27.52
27.52
27.52
27.52
27.52
27.52
27.52
27.52
27.52
27.52
27.52
27.52
27.52
27.52
27.52
27.52
27.52
27.52
27.52
27.52
27.52
27.52
27.52
27.52
27.52
27.52
27.52
27.52
27.52
27.52
27.52
27.52
27.52
27.52
27.52
27.52
27.52
27.53
27.53
27.53
27.53
27.53
27.53
27.53
27.53
27.53
27.53
27.53
27.53
27.53
27.53
27.53
27.53
27.54
27.54
27.54
27.54
27.54
27.54
27.54
27.54
27.54
27.54
27.54
27.54
27.54
27.54
27.54
27.54
27.54
27.54
27.54
27.54
27.54
27.54
27.54
27.54
27.54
27.54
27.54
27.54
27.54
27.54
27.54
27.54
27.54
27.54
27.54
27.54
27.54
27.54
27.54
27.54
27.54
27.54
27.54
27.54
27.53
27.53
27.53
27.53
27.53
27.53
27.52
27.52
27.52
27.52
27.52
27.52
27.51
27.51
27.51
27.51
27.51
27.51
27.51
27.51
27.51
27.51
27.51
27.51
27.51
27.52
27.52
27.53
27.54
27.55
27.56
27.58
27.59
27.61
27.63
27.66
27.68
27.70
27.73
27.76
27.78
27.81
27.84
27.87
27.91
27.94
27.97
28.01
28.04
28.08
28.11
28.15
28.18
28.22
28.26
28.29
28.33
28.37
28.41
28.44
28.48
28.52
28.56
28.59
28.63
28.67
28.71
28.74
28.78
28.82
28.85
28.89
28.93
28.96
29.00
29.03
29.07
29.11
29.14
29.17
29.21
29.24
29.28
29.31
29.35
29.38
29.42
29.45
29.48
29.52
29.55
29.59
29.62
29.66
29.69
29.73
29.76
29.80
29.83
29.87
29.90
29.94
29.97
30.00
30.04
30.07
30.11
30.14
30.17
30.21
30.24
30.28
30.31
30.34
30.38
30.41
30.44
30.47
30.51
30.54
30.57
30.60
30.63
30.66
30.69
30.71
30.74
30.77
30.80
30.83
30.86
30.88
30.91
30.94
30.96
30.99
31.02
31.04
31.07
31.10
31.12
31.15
31.17
31.20
31.22
31.25
31.27
31.29
31.32
31.34
31.36
31.39
31.41
31.43
31.46
31.48
31.50
31.52
31.54
31.57
31.59
31.61
31.63
31.65
31.67
31.70
31.72
31.74
31.76
31.78
31.80
31.82
31.84
31.86
31.88
31.90
31.92
31.94
31.96
31.98
31.99
32.01
32.03
32.05
32.07
32.09
32.11
32.12
32.14
32.16
32.17
32.19
32.21
32.22
32.24
32.25
32.27
32.28
32.30
32.31
32.32
32.33
32.35
32.36
32.37
32.38
32.39
32.41
32.42
32.43
32.44
32.45
32.46
32.46
32.47
32.48
32.48
32.49
32.50
32.51
32.51
32.52
32.53
32.54
32.56
32.57
32.58
32.59
32.59
32.60
32.60
32.60
32.59
32.59
32.58
32.57
32.56
32.56
32.55
32.54
32.54
32.54
32.54
32.54
32.54
32.55
32.55
32.56
32.57
32.58
32.59
32.60
32.61
32.61
32.62
32.63
32.64
32.65
32.66
32.67
32.68
32.69
32.70
32.70
32.71
32.72
32.73
32.74
32.75
32.76
32.76
32.77
32.78
32.79
32.80
32.81
32.82
32.83
32.84
32.85
32.86
32.86
32.87
32.88
32.88
32.89
32.89
32.90
32.91
32.91
32.92
32.92
32.93
32.93
32.94
32.95
32.95
32.96
32.96
32.96
32.97
32.97
32.98
32.98
32.98
32.99
32.99
32.99
33.00
33.00
33.01
33.01
33.02
33.02
33.02
33.03
33.04
33.04
33.05
33.05
33.06
33.06
33.07
33.07
33.08
33.08
33.08
33.09
33.10
33.10
33.11
33.11
33.12
33.12
33.13
33.13
33.14
33.14
33.15
33.15
33.16
33.16
33.17
33.17
33.17
33.18
33.19
33.19
33.20
33.20
33.21
33.21
33.22
33.22
33.23
33.24
33.24
33.25
33.25
33.26
33.27
33.28
33.28
33.29
33.30
33.31
33.31
33.31
33.31
33.31
33.31
33.30
33.29
33.27
33.26
33.24
33.23
33.21
33.20
33.18
33.17
33.15
33.14
33.12
33.11
33.09
33.07
33.06
33.04
33.02
33.00
32.99
32.97
32.95
32.94
32.92
32.91
32.90
32.90
32.89
32.89
32.89
32.89
32.89
32.90
32.90
32.91
32.92
32.93
32.94
32.95
32.96
32.97
32.99
32.99
33.01
33.02
33.03
33.04
33.04
33.05
33.06
33.07
33.08
33.09
33.10
33.10
33.11
33.12
33.13
33.14
33.14
33.15
33.16
33.16
33.17
33.18
33.19
33.19
33.20
33.20
33.21
33.21
33.22
33.23
33.23
33.23
33.24
33.24
33.24
33.25
33.25
33.25
33.25
33.25
33.25
33.25
33.25
33.25
33.25
33.25
33.25
33.25
33.25
33.25
33.25
33.25
33.25
33.25
33.25
33.25
33.25
33.25
33.25
33.24
33.24
33.24
33.24
33.25
33.25
33.25
33.25
33.25
33.25
33.25
33.25
33.25
33.25
33.25
33.24
33.24
33.24
33.23
33.23
33.23
33.22
33.21
33.21
33.21
33.20
33.20
33.20
33.20
33.19
33.19
33.19
33.19
33.19
33.19
33.19
33.19
33.19
33.19
33.19
33.19
33.19
33.19
33.19
33.19
33.19
33.19
33.19
33.18
33.18
33.18
33.18
33.17
33.17
33.17
33.17
33.16
33.16
33.16
33.16
33.16
33.16
33.16
33.15
33.15
33.15
33.14
33.14
33.14
33.13
33.13
33.13
33.13
33.13
33.13
33.13
33.13
33.13
33.13
33.13
33.13
33.13
33.13
33.13
33.13
33.13
33.13
33.13
33.13
33.13
33.13
33.13
33.13
33.13
33.13
33.13
33.14
33.14
33.14
33.15
33.15
33.15
33.15
33.16
33.16
33.16
33.16
33.16
33.16
33.16
33.16
33.16
33.16
33.16
33.16
33.17
33.17
33.17
33.17
33.17
33.17
33.17
33.17
33.18
33.18
33.18
33.18
33.18
33.18
33.18
33.19
33.19
33.19
33.19
33.19
33.19
33.19
33.19
33.19
33.19
33.19
33.19
33.19
33.19
33.19
33.19
33.19
33.19
33.18
33.18
33.18
33.18
33.17
33.17
33.17
33.16
33.16
33.16
33.16
33.16
33.16
33.16
33.16
33.16
33.15
33.15
33.15
33.15
33.15
33.14
33.14
33.14
33.14
33.13
33.13
33.13
33.13
33.13
33.13
33.13
33.13
33.13
33.13
33.13
33.13
33.13
33.13
33.13
33.13
33.13
33.13
33.13
33.13
33.13
33.13
33.13
33.13
33.13
33.13
33.13
33.13
33.13
33.13
33.13
33.13
33.13
33.13
33.13
33.13
33.13
33.13
33.13
33.13
33.13
33.13
33.13
33.13
33.13
33.13
33.13
33.13
33.13
33.13
33.14
33.14
33.13
33.13
33.13
33.13
33.13
33.13
33.13
33.13
33.13
33.13
33.13
33.13
33.13
33.13
33.13
33.13
33.13
33.13
33.13
33.13
33.13
33.13
33.13
33.13
33.13
33.13
33.13
33.13
33.13
33.13
33.13
33.13
33.13
33.13
33.13
33.13
33.13
33.13
33.13
33.13
33.13
33.13
33.13
33.13
33.13
33.13
33.13
33.13
33.13
33.13
33.13
33.13
33.13
33.13
33.13
33.13
33.14
33.14
33.14
33.14
33.15
33.15
33.15
33.16
33.16
33.16
33.16
33.16
33.16
33.16
33.16
33.16
33.16
33.16
33.16
33.16
33.17
33.17
33.17
33.17
33.18
33.18
33.18
33.18
33.18
33.19
33.19
33.19
33.19
33.19
33.19
33.19
33.19
33.19
33.19
33.19
33.19
33.19
33.19
33.19
33.19
33.19
33.19
33.19
33.19
33.19
33.19
33.19
33.19
33.19
33.19
33.19
33.19
33.19
33.19
33.19
33.19
33.19
33.19
33.19
33.19
33.19
33.19
33.19
33.19
33.19
33.19
33.19
33.19
33.19
33.19
33.19
33.19
33.19
33.19
33.19
33.20
33.20
33.20
33.20
33.20
33.20
33.20
33.20
33.20
33.21
33.20
33.20
33.20
33.20
33.20
33.20
33.20
33.20
33.21
33.21
33.21
33.21
33.21
33.21
33.21
33.21
33.22
33.22
33.22
33.22
33.22
33.22
33.22
33.22
33.22
33.22
33.22
33.22
33.22
33.22
33.22
33.22
33.22
33.22
33.22
33.22
33.22
33.22
33.22
33.22
33.22
33.22
33.22
33.22
33.22
33.22
33.22
33.22
33.22
33.22
33.22
33.22
33.22
33.22
33.22
33.22
33.22
33.22
33.22
33.22
33.22
33.22
33.22
33.22
33.22
33.22
33.22
33.22
33.22
33.22
33.22
33.22
33.22
33.22
33.22
33.22
33.22
33.22
33.22
33.22
33.22
33.22
33.22
33.22
33.21
33.21
33.21
33.20
33.20
33.20
33.20
33.19
33.19
33.19
33.19
33.19
33.19
33.19
33.19
33.19
33.19
33.19
33.19
33.19
33.19
33.19
33.19
33.19
33.19
33.19
33.19
33.19
33.19
33.19
33.19
33.19
33.19
33.19
33.19
33.19
33.19
33.19
33.19
33.19
33.19
33.19
33.19
33.19
33.19
33.19
33.19
33.19
33.19
33.19
33.19
33.19
33.19
33.19
33.19
33.19
33.19
33.19
33.19
33.19
33.19
33.19
33.19
33.19
33.19
33.19
33.19
33.19
33.19
33.19
33.19
33.19
33.19
33.19
33.19
33.19
33.19
33.19
33.19
33.19
33.19
33.19
33.19
33.19
33.19
33.19
33.19
33.19
33.19
33.19
33.19
33.19
33.19
33.19
33.19
33.19
33.19
33.19
33.19
33.19
33.19
33.19
33.19
33.19
33.19
33.19
33.19
33.19
33.19
33.19
33.19
33.19
33.19
33.19
33.19
33.19
33.19
33.19
33.19
33.19
33.19
33.19
33.18
33.18
33.18
33.17
33.17
33.17
33.17
33.16
33.16
33.16
33.16
33.16
33.16
33.16
33.16
33.16
33.15
33.15
33.15
33.15
33.14
33.14
33.14
33.13
33.13
33.13
33.13
33.13
33.13
33.13
33.13
33.13
33.13
33.13
33.13
33.13
33.12
33.12
33.12
33.12
33.12
33.12
33.12
33.11
33.11
33.11
33.11
33.12
33.12
33.12
33.12
33.12
33.12
33.12
33.12
33.12
33.12
33.12
33.12
33.12
33.12
33.12
33.12
33.12
33.12
33.12
33.13
33.13
33.13
33.13
33.13
33.13
33.13
33.13
33.13
33.13
33.13
33.13
33.13
33.13
33.13
33.13
33.13
33.13
33.13
33.13
33.13
33.13
33.13
33.13
33.13
33.13
33.13
33.13
33.13
33.13
33.13
33.13
33.13
33.13
33.13
33.13
33.13
33.13
33.13
33.13
33.13
33.13
33.13
33.13
33.13
33.13
33.13
33.13
33.13
33.13
33.13
33.13
33.13
33.13
33.13
33.13
33.13
33.13
33.13
33.13
33.13
33.13
33.13
33.13
33.13
33.13
33.13
33.13
33.13
33.13
33.13
33.13
33.13
33.13
33.13
33.13
33.13
33.13
33.13
33.13
33.13
33.13
33.13
33.13
33.13
33.13
33.13
33.13
33.13
33.13
33.13
33.13
33.13
33.13
33.13
33.13
33.13
33.13
33.13
33.13
33.13
33.14
33.14
33.14
33.14
33.15
33.15
33.15
33.16
33.16
33.16
33.16
33.16
33.16
33.16
33.16
33.16
33.16
33.16
33.16
33.16
33.16
33.16
33.16
33.16
33.16
33.16
33.16
33.16
33.16
33.16
33.16
33.16
33.16
33.16
33.16
33.16
33.16
33.16
33.16
33.16
33.16
33.16
33.16
33.16
33.16
33.16
33.16
33.16
33.16
33.16
33.16
33.16
33.16
33.16
33.16
33.16
33.16
33.16
33.16
33.16
33.16
33.16
33.16
33.16
33.16
33.16
33.16
33.16
33.16
33.16
33.16
33.16
33.16
33.16
33.16
33.16
33.16
33.16
33.16
33.16
33.16
33.16
33.16
33.16
33.16
33.16
33.17
33.17
33.17
33.17
33.17
33.17
33.17
33.18
33.18
33.18
33.18
33.18
33.18
33.18
33.18
33.18
33.18
33.18
33.18
33.18
33.17
33.17
33.17
33.17
33.17
33.16
33.16
33.16
33.16
33.16
33.16
33.16
33.16
33.16
33.16
33.16
33.16
33.16
33.16
33.16
33.16
33.16
33.16
33.16
33.16
33.16
33.16
33.16
33.16
33.16
33.16
33.16
33.16
33.16
33.16
33.16
33.16
33.16
33.16
33.16
33.16
33.16
33.16
33.16
33.16
33.16
33.16
33.16
33.16
33.16
33.16
33.16
33.16
33.16
33.16
33.16
33.16
33.16
33.16
33.16
33.16
33.16
33.16
33.16
33.16
33.16
33.17
33.17
33.16
33.16
33.16
33.17
33.17
33.16
33.17
33.17
33.17
33.17
33.17
33.17
33.17
33.17
33.18
33.18
33.18
33.18
33.18
33.18
33.18
33.18
33.19
33.19
33.19
33.19
33.19
33.19
33.19
33.19
33.19
33.19
33.19
33.19
33.19
33.19
33.19
33.19
33.19
33.19
33.19
33.19
33.19
33.19
33.19
33.19
33.19
33.19
33.19
33.19
33.19
33.19
33.19
33.19
33.19
33.19
33.19
33.19
33.19
33.19
33.19
33.19
33.19
33.19
33.19
33.19
33.19
33.19
33.19
33.18
33.18
33.18
33.18
33.19
33.19
33.19
33.19
33.19
33.19
33.19
33.19
33.19
33.19
33.19
33.19
33.19
33.19
33.19
33.19
33.19
33.19
33.19
33.19
33.19
33.19
33.19
33.19
33.19
33.19
33.19
33.19
33.19
33.19
33.19
33.19
33.19
33.19
33.19
33.19
33.19
33.19
33.19
33.19
33.19
33.19
33.19
33.19
33.19
33.19
33.19
33.19
33.18
33.18
33.18
33.17
33.17
33.17
33.16
33.16
33.16
33.16
33.16
33.16
33.16
33.16
33.15
33.15
33.15
33.15
33.15
33.14
33.14
33.14
33.14
33.13
33.13
33.13
33.13
33.13
33.13
33.13
33.13
33.13
33.13
33.13
33.13
33.13
33.13
33.13
33.12
33.12
33.12
33.12
33.12
33.12
33.12
33.12
33.11
33.11
33.11
33.11
33.11
33.10
33.10
33.10
33.10
33.10
33.10
33.10
33.10
33.10
33.10
33.10
33.10
33.10
33.10
33.10
33.10
33.11
33.11
33.11
33.11
33.12
33.12
33.12
33.12
33.13
33.13
33.13
33.13
33.13
33.13
33.13
33.13
33.13
33.13
33.13
33.13
33.13
33.13
33.14
33.14
33.14
33.15
33.15
33.15
33.15
33.16
33.16
33.16
33.16
33.16
33.17
33.17
33.17
33.18
33.18
33.18
33.18
33.19
33.19
33.20
33.20
33.20
33.21
33.21
33.21
33.21
33.22
33.22
33.22
33.22
33.22
33.22
33.22
33.22
33.22
33.22
33.21
33.21
33.21
33.20
33.20
33.19
33.19
33.18
33.18
33.17
33.17
33.16
33.16
33.15
33.15
33.14
33.13
33.13
33.12
33.11
33.11
33.10
33.09
33.09
33.08
33.08
33.07
33.06
33.06
33.05
33.05
33.04
33.04
33.03
33.02
33.02
33.02
33.02
33.01
33.01
33.00
33.00
33.00
33.00
32.99
32.99
32.99
32.98
32.98
32.97
32.97
32.97
32.96
32.96
32.96
32.95
32.95
32.95
32.94
32.94
32.94
32.93
32.93
32.93
32.92
32.92
32.92
32.92
32.92
32.92
32.91
32.91
32.91
32.91
32.91
32.91
32.91
32.91
32.90
32.90
32.90
32.89
32.89
32.89
32.89
32.88
32.88
32.88
32.88
32.88
32.88
32.88
32.88
32.88
32.88
32.87
32.87
32.87
32.86
32.86
32.86
32.86
32.85
32.85
32.85
32.85
32.85
32.85
32.85
32.85
32.85
32.85
32.85
32.85
32.85
32.85
32.85
32.85
32.85
32.85
32.85
32.85
32.84
32.84
32.84
32.85
32.85
32.85
32.85
32.85
32.85
32.85
32.85
32.85
32.85
32.85
32.85
32.85
32.85
32.85
32.85
32.85
32.85
32.85
32.85
32.85
32.85
32.85
32.84
32.84
32.84
32.84
32.84
32.84
32.83
32.83
32.83
32.83
32.83
32.83
32.83
32.83
32.83
32.82
32.82
32.82
32.82
32.82
32.82
32.82
32.82
32.82
32.82
32.82
32.82
32.82
32.82
32.82
32.82
32.82
32.82
32.82
32.82
32.82
32.82
32.82
32.82
32.82
32.82
32.82
32.82
32.82
32.82
32.82
32.82
32.82
32.82
32.82
32.82
32.82
32.82
32.82
32.82
32.82
32.82
32.82
32.82
32.82
32.82
32.82
32.82
32.82
32.82
32.82
32.82
32.82
32.82
32.82
32.82
32.82
32.82
32.82
32.82
32.82
32.82
32.82
32.82
32.82
32.82
32.82
32.82
32.82
32.82
32.82
32.82
32.82
32.82
32.82
32.82
32.82
32.82
32.82
32.82
32.82
32.82
32.82
32.82
32.82
32.82
32.82
32.82
32.82
32.82
32.82
32.82
32.82
32.82
32.82
32.82
32.82
32.82
32.82
32.82
32.82
32.82
32.82
32.82
32.82
32.82
32.82
32.82
32.82
32.81
32.81
32.81
32.81
32.80
32.80
32.80
32.79
32.79
32.79
32.79
32.79
32.79
32.79
32.79
32.79
32.79
32.78
32.78
32.78
32.77
32.77
32.77
32.77
32.76
32.76
32.76
32.76
32.76
32.76
32.76
32.76
32.75
32.75
32.75
32.75
32.74
32.74
32.74
32.74
32.74
32.74
32.73
32.73
32.73
32.73
32.73
32.73
32.73
32.73
32.73
32.73
32.73
32.73
32.73
32.73
32.73
32.73
32.73
32.73
32.73
32.73
32.73
32.73
32.73
32.73
32.73
32.73
32.73
32.73
32.73
32.73
32.73
32.73
32.73
32.73
32.73
32.73
32.73
32.73
32.73
32.73
32.73
32.73
32.73
32.73
32.73
32.73
32.73
32.73
32.73
32.73
32.73
32.73
32.73
32.73
32.73
32.73
32.73
32.73
32.73
32.73
32.73
32.73
32.73
32.73
32.73
32.73
32.73
32.73
32.73
32.73
32.73
32.73
32.73
32.73
32.73
32.73
32.73
32.73
32.73
32.73
32.73
32.73
32.73
32.73
32.73
32.73
32.73
32.73
32.73
32.73
32.73
32.73
32.73
32.73
32.73
32.73
32.73
32.73
32.73
32.73
32.73
32.73
32.73
32.73
32.73
32.73
32.73
32.73
32.73
32.73
32.73
32.73
32.73
32.73
32.74
32.74
32.74
32.74
32.74
32.74
32.75
32.75
32.75
32.75
32.76
32.76
32.76
32.76
32.76
32.76
32.76
32.76
32.76
32.76
32.77
32.77
32.77
32.77
32.77
32.77
32.78
32.78
32.78
32.78
32.78
32.78
32.79
32.79
32.79
32.79
32.79
32.79
32.79
32.79
32.79
32.79
32.79
32.79
32.79
32.79
32.79
32.79
32.79
32.79
32.79
32.79
32.79
32.79
32.79
32.79
32.79
32.79
32.79
32.79
32.79
32.79
32.79
32.79
32.79
32.79
32.79
32.79
32.79
32.79
32.80
32.80
32.80
32.80
32.81
32.81
32.81
32.81
32.82
32.82
32.82
32.82
32.82
32.82
32.82
32.82
32.82
32.82
32.82
32.82
32.82
32.82
32.83
32.83
32.83
32.83
32.84
32.84
32.84
32.85
32.85
32.85
32.85
32.85
32.85
32.85
32.85
32.85
32.85
32.85
32.85
32.85
32.85
32.85
32.85
32.85
32.85
32.85
32.85
32.85
32.85
32.85
32.85
32.85
32.85
32.85
32.85
32.85
32.85
32.85
32.85
32.85
32.85
32.85
32.85
32.85
32.85
32.85
32.85
32.85
32.85
32.85
32.85
32.85
32.85
32.85
32.85
32.85
32.85
32.85
32.85
32.85
32.85
32.85
32.85
32.85
32.85
32.85
32.85
32.85
32.85
32.85
32.86
32.86
32.86
32.86
32.87
32.87
32.87
32.87
32.88
32.88
32.88
32.88
32.88
32.88
32.88
32.88
32.88
32.88
32.88
32.88
32.88
32.88
32.88
32.88
32.88
32.88
32.88
32.88
32.88
32.88
32.89
32.89
32.89
32.89
32.90
32.90
32.90
32.90
32.91
32.91
32.91
32.91
32.91
32.91
32.91
32.91
32.91
32.91
32.91
32.91
32.91
32.91
32.91
32.91
32.91
32.91
32.91
32.91
32.91
32.92
32.92
32.92
32.92
32.92
32.92
32.93
32.93
32.93
32.93
32.93
32.94
32.94
32.94
32.94
32.94
32.94
32.94
32.94
32.94
32.94
32.94
32.94
32.95
32.95
32.95
32.95
32.95
32.95
32.95
32.95
32.95
32.95
32.95
32.95
32.95
32.95
32.95
32.96
32.96
32.96
32.96
32.97
32.97
32.97
32.97
32.97
32.97
32.98
32.98
32.98
32.98
32.98
32.97
32.97
32.97
32.97
32.97
32.97
32.97
32.97
32.97
32.97
32.97
32.97
32.97
32.96
32.96
32.96
32.96
32.96
32.96
32.96
32.96
32.97
32.97
32.97
32.97
32.97
32.97
32.97
32.97
32.97
32.97
32.97
32.97
32.98
32.98
32.98
32.98
32.98
32.98
32.98
32.98
32.98
32.98
32.98
32.98
32.98
32.98
32.98
32.98
32.98
32.98
32.98
32.98
32.98
32.98
32.98
32.98
32.98
32.98
32.98
32.98
32.98
32.98
32.98
32.98
32.98
32.98
32.98
32.98
32.99
32.99
32.99
33.00
33.00
33.00
33.00
33.00
33.01
33.01
33.01
33.01
33.01
33.01
33.01
33.01
33.01
33.01
33.01
33.01
33.01
33.01
33.01
33.01
33.01
33.01
33.01
33.01
33.01
33.01
33.01
33.01
33.01
33.01
33.01
33.01
33.01
33.01
33.01
33.01
33.01
33.01
33.01
33.01
33.01
33.01
33.01
33.01
33.01
33.01
33.01
33.01
33.01
33.01
33.02
33.02
33.02
33.02
33.02
33.02
33.02
33.03
33.03
33.03
33.03
33.03
33.03
33.03
33.03
33.04
33.04
33.04
33.04
33.04
33.04
33.04
33.04
33.04
33.04
33.04
33.04
33.04
33.04
33.04
33.04
33.04
33.04
33.04
33.04
33.04
33.04
33.04
33.04
33.04
33.04
33.04
33.04
33.04
33.04
33.04
33.04
33.04
33.04
33.04
33.04
33.04
33.04
33.04
33.04
33.04
33.04
33.04
33.04
33.04
33.04
33.04
33.04
33.04
33.04
33.04
33.05
33.05
33.05
33.05
33.05
33.06
33.06
33.06
33.06
33.06
33.07
33.07
33.07
33.07
33.07
33.07
33.07
33.07
33.07
33.07
33.07
33.07
33.07
33.07
33.07
33.07
33.07
33.07
33.08
33.08
33.08
33.08
33.08
33.08
33.08
33.08
33.08
33.09
33.09
33.09
33.08
33.08
33.09
33.09
33.09
33.09
33.09
33.09
33.09
33.09
33.09
33.10
33.10
33.09
33.09
33.10
33.09
33.10
33.09
33.09
33.09
33.09
33.09
33.09
33.09
33.10
33.10
33.10
33.10
33.10
33.10
33.10
33.10
33.10
33.10
33.10
33.10
33.10
33.10
33.10
33.10
33.10
33.10
33.10
33.10
33.10
33.10
33.10
33.10
33.10
33.10
33.10
33.10
33.10
33.10
33.10
33.10
33.10
33.10
33.10
33.10
33.10
33.10
33.10
33.10
33.10
33.10
33.10
33.10
33.10
33.10
33.10
33.10
33.10
33.10
33.10
33.10
33.10
33.10
33.10
33.10
33.10
33.10
33.10
33.10
33.10
33.10
33.10
33.10
33.10
33.10
33.10
33.10
33.10
33.10
33.10
33.10
33.10
33.10
33.10
33.10
33.10
33.11
33.11
33.11
33.11
33.12
33.12
33.12
33.12
33.13
33.13
33.13
33.13
33.13
33.13
33.13
33.13
33.13
33.13
33.13
33.13
33.13
33.13
33.14
33.14
33.14
33.15
33.15
33.15
33.15
33.16
33.16
33.16
33.16
33.16
33.16
33.16
33.16
33.16
33.16
33.16
33.16
33.17
33.17
33.17
33.18
33.18
33.18
33.18
33.18
33.19
33.19
33.19
33.19
33.19
33.19
33.19
33.19
33.19
33.19
33.19
33.19
33.19
33.19
33.19
33.19
33.19
33.19
33.19
33.19
33.19
33.19
33.19
33.19
33.20
33.20
33.20
33.20
33.21
33.21
33.21
33.22
33.22
33.22
33.22
33.22
33.22
33.22
33.22
33.22
33.22
33.22
33.22
33.22
33.22
33.22
33.22
33.22
33.22
33.22
33.22
33.23
33.23
33.23
33.23
33.24
33.24
33.24
33.24
33.24
33.25
33.25
33.25
33.25
33.25
33.25
33.25
33.25
33.25
33.25
33.25
33.25
33.25
33.25
33.25
33.25
33.25
33.25
33.25
33.25
33.25
33.25
33.25
33.25
33.25
33.25
33.25
33.25
33.25
33.25
33.25
33.25
33.25
33.25
33.25
33.25
33.25
33.25
33.25
33.25
33.25
33.25
33.25
33.25
33.25
33.25
33.25
33.25
33.25
33.25
33.25
33.25
33.25
33.25
33.25
33.25
33.25
33.25
33.25
33.25
33.25
33.25
33.25
33.25
33.25
33.25
33.25
33.25
33.25
33.25
33.25
33.25
33.24
33.24
33.24
33.23
33.23
33.23
33.22
33.22
33.21
33.21
33.21
33.20
33.20
33.20
33.19
33.19
33.19
33.19
33.19
33.19
33.19
33.19
33.19
33.20
33.20
33.20
33.21
33.21
33.21
33.22
33.22
33.22
33.22
33.22
33.22
33.22
33.22
33.22
33.23
33.23
33.23
33.24
33.24
33.24
33.25
33.25
33.25
33.25
33.25
33.25
33.25
33.25
33.25
33.25
33.25
33.25
33.25
33.25
33.25
33.25
33.25
33.26
33.25
33.25
33.26
33.26
33.26
33.26
33.26
33.26
33.26
33.26
33.26
33.26
33.26
33.26
33.26
33.25
33.25
33.25
33.25
33.25
33.25
33.25
33.26
33.26
33.26
33.26
33.27
33.27
33.27
33.27
33.27
33.28
33.28
33.28
33.28
33.28
33.28
33.28
33.28
33.29
33.29
33.29
33.29
33.30
33.30
33.30
33.30
33.30
33.30
33.30
33.31
33.31
33.31
33.31
33.31
33.31
33.31
33.31
33.31
33.31
33.31
33.31
33.31
33.31
33.31
33.31
33.31
33.31
33.31
33.31
33.31
33.31
33.31
33.31
33.31
33.31
33.31
33.31
33.31
33.31
33.31
33.31
33.31
33.31
33.31
33.31
33.31
33.31
33.31
33.31
33.31
33.31
33.31
33.31
33.31
33.31
33.31
33.31
33.31
33.31
33.31
33.31
33.31
33.31
33.31
33.31
33.31
33.31
33.31
33.31
33.31
33.31
33.31
33.31
33.31
33.31
33.31
33.31
33.31
33.31
33.31
33.31
33.30
33.30
33.30
33.30
33.30
33.29
33.29
33.29
33.28
33.28
33.28
33.28
33.29
33.29
33.29
33.29
33.29
33.29
33.29
33.29
33.29
33.29
33.29
33.29
33.29
33.29
33.29
33.29
33.29
33.29
33.29
33.29
33.29
33.29
33.29
33.29
33.29
33.29
33.29
33.29
33.29
33.28
33.28
33.28
33.28
33.28
33.28
33.28
33.28
33.28
33.28
33.28
33.28
33.28
33.28
33.28
33.28
33.28
33.28
33.28
33.28
33.28
33.28
33.28
33.28
33.28
33.28
33.28
33.28
33.28
33.28
33.29
33.29
33.28
33.28
33.28
33.28
33.28
33.28
33.28
33.28
33.28
33.28
33.28
33.28
33.28
33.28
33.28
33.28
33.28
33.28
33.28
33.28
33.28
33.28
33.28
33.28
33.28
33.28
33.28
33.28
33.28
33.28
33.28
33.28
33.28
33.28
33.28
33.28
33.28
33.28
33.28
33.28
33.28
33.28
33.28
33.28
33.28
33.28
33.28
33.28
33.28
33.28
33.28
33.28
33.28
33.28
33.28
33.28
33.28
33.28
33.28
33.28
33.28
33.28
33.28
33.28
33.28
33.28
33.28
33.28
33.28
33.28
33.28
33.28
33.28
33.28
33.28
33.28
33.28
33.28
33.28
33.28
33.28
33.29
33.29
33.29
33.29
33.29
33.29
33.30
33.30
33.30
33.30
33.30
33.30
33.31
33.31
33.31
33.31
33.31
33.31
33.31
33.31
33.31
33.31
33.31
33.31
33.31
33.31
33.31
33.31
33.31
33.31
33.31
33.31
33.31
33.32
33.32
33.32
33.32
33.32
33.33
33.33
33.33
33.34
33.34
33.34
33.34
33.34
33.34
33.34
33.34
33.34
33.34
33.34
33.34
33.34
33.34
33.34
33.34
33.34
33.34
33.34
33.34
33.34
33.34
33.34
33.34
33.34
33.34
33.34
33.34
33.34
33.35
33.35
33.35
33.35
33.36
33.36
33.36
33.36
33.37
33.37
33.37
33.37
33.37
33.37
33.37
33.37
33.37
33.37
33.37
33.37
33.37
33.37
33.37
33.37
33.37
33.37
33.37
33.37
33.37
33.37
33.37
33.36
33.36
33.36
33.36
33.36
33.36
33.36
33.36
33.36
33.36
33.37
33.37
33.37
33.37
33.37
33.37
33.37
33.37
33.37
33.37
33.37
33.37
33.37
33.37
33.37
33.37
33.37
33.37
33.37
33.37
33.37
33.37
33.37
33.37
33.37
33.36
33.36
33.36
33.35
33.35
33.35
33.34
33.34
33.34
33.34
33.34
33.33
33.33
33.33
33.32
33.32
33.31
33.31
33.30
33.30
33.30
33.29
33.29
33.28
33.27
33.27
33.27
33.26
33.25
33.25
33.24
33.24
33.23
33.22
33.22
33.21
33.21
33.20
33.20
33.19
33.18
33.18
33.17
33.16
33.16
33.15
33.14
33.13
33.13
33.12
33.11
33.11
33.10
33.09
33.09
33.08
33.07
33.06
33.05
33.04
33.03
33.02
33.01
33.00
32.99
32.98
32.96
32.95
32.94
32.92
32.91
32.90
32.88
32.87
32.85
32.84
32.82
32.81
32.79
32.77
32.75
32.73
32.71
32.69
32.67
32.64
32.62
32.60
32.57
32.55
32.52
32.49
32.46
32.43
32.40
32.37
32.33
32.30
32.26
32.22
32.18
32.14
32.10
32.06
32.02
31.98
31.94
31.89
31.85
31.82
31.78
31.74
31.71
31.67
31.64
31.61
31.58
31.55
31.52
31.49
31.46
31.43
31.40
31.38
31.35
31.32
31.29
31.26
31.24
31.21
31.18
31.15
31.12
31.10
31.07
31.04
31.01
30.98
30.95
30.92
30.88
30.85
30.82
30.79
30.76
30.72
30.69
30.66
30.63
30.60
30.57
30.54
30.50
30.47
30.44
30.41
30.38
30.34
30.31
30.28
30.25
30.21
30.18
30.15
30.12
30.09
30.06
30.02
29.99
29.96
29.93
29.90
29.87
29.84
29.81
29.78
29.75
29.71
29.68
29.65
29.62
29.59
29.56
29.52
29.49
29.46
29.43
29.40
29.37
29.34
29.31
29.27
29.24
29.21
29.18
29.15
29.12
29.08
29.05
29.02
28.98
28.95
28.92
28.89
28.85
28.82
28.79
28.76
28.72
28.69
28.66
28.63
28.60
28.56
28.53
28.50
28.47
28.43
28.40
28.37
28.34
28.30
28.27
28.24
28.20
28.17
28.14
28.10
28.07
28.04
28.01
27.98
27.94
27.91
27.88
27.85
27.81
27.78
27.75
27.72
27.69
27.65
27.62
27.59
27.56
27.53
27.50
27.46
27.43
27.40
27.37
27.34
27.31
27.28
27.24
27.21
27.18
27.15
27.12
27.09
27.06
27.03
27.00
26.97
26.93
26.90
26.87
26.84
26.81
26.78
26.75
26.72
26.69
26.66
26.63
26.60
26.57
26.54
26.51
26.49
26.46
26.43
26.40
26.37
26.34
26.31
26.28
26.25
26.23
26.20
26.17
26.14
26.11
26.08
26.06
26.03
26.00
25.97
25.94
25.91
25.89
25.86
25.83
25.80
25.77
25.75
25.72
25.69
25.66
25.63
25.61
25.58
25.55
25.52
25.50
25.47
25.44
25.42
25.39
25.37
25.34
25.32
25.29
25.27
25.24
25.22
25.20
25.18
25.17
25.15
25.14
25.13
25.12
25.12
25.11
25.11
25.11
25.11
25.11
25.12
25.12
25.12
25.13
25.13
25.13
25.13
25.12
25.12
25.11
25.11
25.10
25.09
25.08
25.06
25.05
25.03
25.02
25.00
24.98
24.96
24.94
24.92
24.89
24.87
24.84
24.82
24.79
24.76
24.73
24.70
24.67
24.64
24.61
24.58
24.55
24.52
24.48
24.45
24.42
24.39
24.35
24.32
24.29
24.25
24.22
24.19
24.15
24.12
24.08
24.05
24.01
23.98
23.95
23.91
23.88
23.85
23.82
23.78
23.75
23.72
23.69
23.66
23.63
23.59
23.56
23.53
23.50
23.47
23.44
23.41
23.38
23.35
23.32
23.29
23.26
23.23
23.21
23.18
23.15
23.12
23.09
23.06
23.04
23.01
22.98
22.95
22.92
22.90
22.87
22.84
22.82
22.79
22.76
22.74
22.71
22.68
22.66
22.63
22.60
22.58
22.55
22.53
22.50
22.48
22.45
22.43
22.40
22.38
22.35
22.33
22.30
22.28
22.25
22.23
22.21
22.18
22.16
22.14
22.12
22.09
22.07
22.05
22.03
22.01
21.99
21.97
21.95
21.93
21.91
21.89
21.88
21.86
21.84
21.83
21.81
21.80
21.79
21.77
21.76
21.75
21.74
21.73
21.72
21.71
21.70
21.69
21.68
21.68
21.67
21.67
21.66
21.66
21.66
21.65
21.65
21.65
21.65
21.66
21.66
21.66
21.67
21.67
21.68
21.68
21.69
21.70
21.71
21.72
21.73
21.75
21.76
21.78
21.79
21.81
21.83
21.85
21.86
21.89
21.91
21.93
21.95
21.98
22.01
22.04
22.07
22.10
22.14
22.17
22.21
22.25
22.29
22.33
22.37
22.41
22.45
22.50
22.54
22.59
22.64
22.69
22.74
22.79
22.85
22.90
22.96
23.02
23.08
23.15
23.21
23.27
23.34
23.40
23.47
23.53
23.60
23.66
23.73
23.79
23.85
23.92
23.98
24.04
24.11
24.17
24.23
24.29
24.35
24.42
24.48
24.54
24.60
24.66
24.72
24.78
24.84
24.90
24.96
25.02
25.08
25.15
25.21
25.27
25.33
25.38
25.44
25.50
25.56
25.62
25.68
25.73
25.79
25.85
25.91
25.96
26.02
26.08
26.13
26.19
26.24
26.30
26.35
26.41
26.46
26.51
26.57
26.62
26.67
26.73
26.78
26.83
26.88
26.94
26.99
27.04
27.09
27.15
27.20
27.25
27.30
27.35
27.40
27.45
27.49
27.54
27.59
27.64
27.69
27.73
27.78
27.83
27.87
27.92
27.97
28.02
28.06
28.10
28.15
28.19
28.24
28.28
28.33
28.37
28.41
28.45
28.50
28.54
28.58
28.62
28.66
28.70
28.74
28.78
28.82
28.86
28.90
28.94
28.98
29.02
29.06
29.09
29.13
29.17
29.21
29.25
29.28
29.32
29.35
29.39
29.43
29.46
29.50
29.53
29.57
29.60
29.64
29.68
29.71
29.74
29.78
29.81
29.85
29.88
29.91
29.95
29.98
30.01
30.04
30.07
30.10
30.13
30.16
30.19
30.22
30.25
30.28
30.31
30.34
30.37
30.40
30.43
30.46
30.49
30.51
30.54
30.57
30.60
30.62
30.65
30.68
30.70
30.73
30.75
30.78
30.80
30.83
30.86
30.88
30.90
30.93
30.95
30.98
31.00
31.02
31.05
31.07
31.09
31.11
31.14
31.16
31.18
31.20
31.22
31.24
31.27
31.29
31.31
31.33
31.35
31.37
31.39
31.41
31.43
31.45
31.47
31.49
31.51
31.53
31.55
31.56
31.58
31.60
31.62
31.64
31.65
31.67
31.69
31.71
31.72
31.74
31.76
31.78
31.80
31.81
31.83
31.85
31.86
31.88
31.90
31.91
31.93
31.95
31.96
31.98
31.99
32.01
32.03
32.04
32.06
32.07
32.09
32.10
32.12
32.14
32.15
32.16
32.18
32.19
32.21
32.22
32.24
32.25
32.27
32.28
32.29
32.31
32.32
32.34
32.35
32.36
32.38
32.39
32.40
32.42
32.43
32.44
32.45
32.47
32.48
32.49
32.50
32.51
32.52
32.53
32.55
32.56
32.57
32.58
32.59
32.61
32.62
32.63
32.64
32.65
32.66
32.67
32.68
32.69
32.70
32.71
32.72
32.73
32.74
32.75
32.76
32.77
32.78
32.79
32.80
32.81
32.82
32.83
32.84
32.85
32.86
32.87
32.88
32.89
32.90
32.91
32.91
32.92
32.93
32.93
32.94
32.95
32.95
32.96
32.97
32.98
32.98
32.99
33.00
33.01
33.01
33.02
33.03
33.04
33.04
33.05
33.06
33.06
33.07
33.07
33.07
33.08
33.08
33.08
33.07
33.07
33.07
33.07
33.07
33.07
33.07
33.07
33.07
33.07
33.07
33.07
33.07
33.08
33.08
33.08
33.09
33.09
33.10
33.11
33.12
33.12
33.13
33.14
33.14
33.15
33.15
33.16
33.17
33.17
33.17
33.18
33.19
33.19
33.20
33.21
33.21
33.22
33.22
33.23
33.23
33.24
33.24
33.24
33.25
33.25
33.26
33.26
33.27
33.27
33.27
33.28
33.28
33.29
33.29
33.30
33.30
33.30
33.31
33.32
33.32
33.32
33.33
33.33
33.33
33.34
33.34
33.35
33.35
33.36
33.36
33.36
33.37
33.37
33.37
33.38
33.38
33.38
33.39
33.39
33.39
33.40
33.40
33.41
33.41
33.41
33.42
33.42
33.43
33.43
33.44
33.44
33.44
33.45
33.45
33.45
33.46
33.46
33.46
33.46
33.46
33.46
33.46
33.46
33.46
33.47
33.47
33.47
33.47
33.47
33.48
33.48
33.48
33.48
33.49
33.49
33.49
33.50
33.50
33.50
33.50
33.51
33.51
33.51
33.51
33.52
33.52
33.52
33.52
33.53
33.53
33.53
33.53
33.54
33.54
33.54
33.55
33.55
33.55
33.55
33.55
33.55
33.55
33.56
33.56
33.56
33.56
33.56
33.56
33.56
33.56
33.55
33.55
33.55
33.55
33.54
33.54
33.54
33.53
33.53
33.53
33.53
33.53
33.53
33.53
33.53
33.53
33.53
33.54
33.54
33.54
33.55
33.55
33.55
33.55
33.55
33.55
33.56
33.56
33.56
33.56
33.56
33.56
33.56
33.56
33.56
33.57
33.57
33.57
33.57
33.58
33.58
33.58
33.58
33.58
33.58
33.58
33.59
33.59
33.59
33.59
33.60
33.60
33.60
33.61
33.61
33.61
33.61
33.61
33.61
33.62
33.62
33.62
33.62
33.62
33.62
33.62
33.63
33.63
33.63
33.64
33.64
33.64
33.64
33.65
33.65
33.65
33.65
33.65
33.65
33.65
33.65
33.65
33.65
33.65
33.65
33.65
33.65
33.65
33.65
33.65
33.65
33.65
33.65
33.65
33.65
33.65
33.65
33.65
33.65
33.65
33.65
33.65
33.65
33.65
33.65
33.65
33.65
33.65
33.65
33.65
33.65
33.65
33.65
33.65
33.65
33.65
33.65
33.65
33.65
33.65
33.65
33.65
33.65
33.64
33.64
33.64
33.64
33.63
33.63
33.63
33.62
33.62
33.62
33.62
33.62
33.62
33.62
33.62
33.62
33.62
33.62
33.62
33.62
33.62
33.62
33.62
33.62
33.63
33.62
33.62
33.62
33.62
33.62
33.62
33.63
33.63
33.63
33.63
33.64
33.64
33.64
33.64
33.64
33.64
33.63
33.63
33.63
33.63
33.62
33.62
33.62
33.62
33.62
33.62
33.62
33.62
33.62
33.62
33.62
33.62
33.62
33.62
33.61
33.61
33.61
33.61
33.61
33.61
33.61
33.61
33.61
33.61
33.61
33.60
33.60
33.60
33.60
33.60
33.59
33.59
33.59
33.59
33.59
33.59
33.59
33.59
33.59
33.59
33.59
33.59
33.59
33.59
33.59
33.59
33.59
33.59
33.59
33.59
33.59
33.59
33.59
33.59
33.59
33.59
33.59
33.59
33.59
33.59
33.59
33.59
33.59
33.59
33.59
33.59
33.59
33.59
33.60
33.60
33.60
33.60
33.60
33.60
33.60
33.60
33.60
33.60
33.61
33.61
33.61
33.61
33.61
33.61
33.61
33.61
33.61
33.61
33.61
33.61
33.61
33.61
33.61
33.61
33.61
33.61
33.61
33.61
33.61
33.61
33.61
33.61
33.61
33.61
33.61
33.61
33.61
33.61
33.61
33.61
33.60
33.60
33.60
33.60
33.59
33.59
33.59
33.59
33.59
33.59
33.59
33.59
33.59
33.59
33.59
33.59
33.59
33.59
33.58
33.58
33.58
33.58
33.58
33.58
33.58
33.58
33.58
33.58
33.58
33.59
33.59
33.59
33.59
33.59
33.59
33.59
33.59
33.59
33.59
33.59
33.59
33.59
33.59
33.59
33.58
33.58
33.58
33.58
33.58
33.58
33.58
33.58
33.58
33.58
33.57
33.57
33.57
33.56
33.56
33.56
33.56
33.56
33.55
33.55
33.55
33.54
33.54
33.54
33.53
33.53
33.52
33.52
33.52
33.51
33.51
33.51
33.51
33.50
33.50
33.50
33.50
33.50
33.50
33.50
33.50
33.49
33.49
33.49
33.49
33.49
33.49
33.49
33.49
33.49
33.49
33.49
33.49
33.49
33.49
33.49
33.49
33.49
33.49
33.48
33.48
33.48
33.47
33.47
33.47
33.47
33.47
33.47
33.46
33.47
33.47
33.47
33.47
33.47
33.47
33.47
33.47
33.47
33.47
33.46
33.46
33.46
33.46
33.46
33.46
33.46
33.46
33.46
33.46
33.46
33.46
33.46
33.46
33.46
33.46
33.46
33.46
33.45
33.45
33.45
33.45
33.45
33.45
33.45
33.45
33.45
33.45
33.45
33.45
33.45
33.45
33.45
33.45
33.45
33.45
33.45
33.46
33.45
33.45
33.45
33.45
33.44
33.44
33.44
33.44
33.44
33.44
33.44
33.43
33.43
33.43
33.43
33.43
33.43
33.43
33.43
33.43
33.43
33.43
33.43
33.43
33.43
33.43
33.43
33.43
33.43
33.43
33.43
33.43
33.43
33.43
33.43
33.43
33.43
33.43
33.43
33.43
33.43
33.43
33.43
33.43
33.43
33.43
33.43
33.43
33.43
33.43
33.43
33.43
33.43
33.43
33.42
33.42
33.42
33.42
33.42
33.42
33.42
33.41
33.41
33.41
33.41
33.41
33.41
33.41
33.40
33.40
33.40
33.40
33.40
33.40
33.40
33.40
33.40
33.40
33.40
33.40
33.40
33.40
33.40
33.40
33.40
33.40
33.40
33.40
33.40
33.40
33.40
33.40
33.40
33.40
33.40
33.40
33.40
33.40
33.40
33.40
33.40
33.40
33.40
33.40
33.40
33.40
33.40
33.40
33.40
33.40
33.40
33.40
33.40
33.40
33.40
33.40
33.40
33.40
33.40
33.40
33.40
33.41
33.41
33.41
33.41
33.41
33.41
33.41
33.42
33.42
33.42
33.42
33.42
33.42
33.42
33.42
33.42
33.41
33.41
33.41
33.41
33.41
33.41
33.40
33.40
33.40
33.40
33.40
33.40
33.40
33.40
33.40
33.40
33.40
33.40
33.40
33.40
33.41
33.41
33.41
33.41
33.41
33.41
33.41
33.42
33.42
33.42
33.42
33.42
33.42
33.42
33.42
33.42
33.42
33.42
33.42
33.42
33.42
33.42
33.41
33.41
33.41
33.41
33.41
33.41
33.41
33.41
33.41
33.41
33.41
33.40
33.40
33.40
33.40
33.40
33.40
33.40
33.40
33.40
33.40
33.40
33.40
33.40
33.40
33.40
33.40
33.40
33.40
33.40
33.40
33.40
33.41
33.41
33.41
33.41
33.41
33.41
33.42
33.42
33.42
33.42
33.42
33.42
33.42
33.42
33.42
33.42
33.42
33.42
33.42
33.41
33.42
33.41
33.41
33.41
33.41
33.41
33.41
33.41
33.41
33.41
33.40
33.40
33.40
33.40
33.40
33.40
33.40
33.40
33.40
33.40
33.40
33.40
33.40
33.40
33.40
33.40
33.39
33.39
33.39
33.39
33.39
33.39
33.40
33.39
33.40
33.40
33.40
33.40
33.40
33.40
33.40
33.40
33.40
33.40
33.40
33.40
33.41
33.41
33.41
33.41
33.41
33.42
33.42
33.42
33.42
33.43
33.43
33.43
33.43
33.43
33.43
33.43
33.43
33.43
33.43
33.43
33.43
33.43
33.43
33.43
33.43
33.43
33.43
33.43
33.43
33.43
33.43
33.43
33.43
33.43
33.43
33.43
33.42
33.42
33.42
33.42
33.41
33.41
33.41
33.40
33.40
33.39
33.39
33.39
33.38
33.38
33.37
33.37
33.36
33.36
33.36
33.36
33.36
33.36
33.36
33.36
33.36
33.36
33.36
33.36
33.36
33.36
33.36
33.36
33.36
33.36
33.36
33.36
33.36
33.35
33.35
33.35
33.35
33.35
33.36
33.36
33.36
33.36
33.37
33.37
33.37
33.37
33.37
33.37
33.37
33.37
33.37
33.37
33.37
33.37
33.37
33.37
33.37
33.37
33.37
33.37
33.37
33.37
33.37
33.37
33.37
33.37
33.37
33.37
33.37
33.37
33.37
33.37
33.37
33.37
33.37
33.37
33.37
33.37
33.37
33.37
33.37
33.37
33.37
33.37
33.37
33.37
33.37
33.37
33.37
33.37
33.37
33.37
33.37
33.37
33.37
33.37
33.37
33.37
33.37
33.37
33.37
33.37
33.38
33.38
33.38
33.39
33.39
33.39
33.39
33.40
33.40
33.40
33.40
33.40
33.40
33.40
33.40
33.40
33.40
33.40
33.40
33.41
33.41
33.41
33.41
33.41
33.42
33.42
33.42
33.42
33.43
33.43
33.43
33.43
33.42
33.42
33.42
33.42
33.41
33.41
33.41
33.41
33.41
33.41
33.41
33.41
33.41
33.41
33.41
33.41
33.42
33.42
33.42
33.42
33.43
33.43
33.43
33.43
33.43
33.43
33.43
33.43
33.43
33.43
33.44
33.44
33.44
33.44
33.44
33.44
33.45
33.45
33.45
33.46
33.46
33.46
33.46
33.46
33.46
33.46
33.46
33.46
33.46
33.46
33.46
33.46
33.46
33.46
33.46
33.46
33.46
33.46
33.46
33.46
33.46
33.46
33.47
33.47
33.47
33.47
33.47
33.48
33.48
33.48
33.48
33.48
33.48
33.48
33.48
33.48
33.48
33.48
33.48
33.48
33.48
33.48
33.48
33.48
33.48
33.49
33.49
33.49
33.49
33.49
33.49
33.49
33.49
33.49
33.49
33.49
33.49
33.49
33.49
33.49
33.49
33.49
33.48
33.48
33.48
33.48
33.48
33.48
33.48
33.47
33.47
33.47
33.47
33.47
33.47
33.47
33.46
33.47
33.47
33.47
33.47
33.47
33.47
33.48
33.48
33.48
33.48
33.48
33.48
33.48
33.48
33.47
33.47
33.47
33.47
33.47
33.47
33.47
33.47
33.47
33.47
33.47
33.47
33.47
33.47
33.47
33.47
33.47
33.47
33.47
33.47
33.47
33.47
33.47
33.46
33.47
33.46
33.46
33.46
33.46
33.46
33.46
33.46
33.47
33.47
33.47
33.47
33.47
33.47
33.47
33.47
33.47
33.47
33.47
33.47
33.47
33.47
33.47
33.47
33.47
33.47
33.47
33.47
33.46
33.46
33.46
33.46
33.46
33.46
33.46
33.45
33.45
33.45
33.44
33.44
33.44
33.43
33.43
33.43
33.43
33.43
33.43
33.43
33.42
33.42
33.42
33.42
33.41
33.41
33.42
33.41
33.41
33.41
33.41
33.41
33.41
33.42
33.42
33.41
33.41
33.42
33.42
33.42
33.42
33.42
33.42
33.42
33.42
33.42
33.42
33.42
33.42
33.42
33.42
33.41
33.41
33.41
33.40
33.40
33.40
33.40
33.40
33.40
33.40
33.40
33.40
33.40
33.40
33.40
33.40
33.40
33.39
33.39
33.39
33.39
33.38
33.38
33.38
33.38
33.38
33.37
33.37
33.37
33.37
33.37
33.37
33.37
33.37
33.37
33.37
33.37
33.36
33.36
33.36
33.36
33.35
33.35
33.35
33.34
33.34
33.34
33.34
33.34
33.34
33.34
33.33
33.33
33.33
33.32
33.32
33.32
33.31
33.31
33.30
33.30
33.30
33.30
33.30
33.29
33.29
33.29
33.29
33.29
33.29
33.28
33.28
33.28
33.28
33.27
33.27
33.27
33.26
33.26
33.26
33.26
33.25
33.25
33.25
33.25
33.25
33.25
33.25
33.25
33.25
33.25
33.25
33.25
33.25
33.25
33.25
33.25
33.25
33.25
33.25
33.25
33.25
33.25
33.25
33.25
33.25
33.25
33.25
33.25
33.25
33.25
33.25
33.25
33.25
33.25
33.25
33.25
33.25
33.25
33.25
33.25
33.25
33.25
33.25
33.25
33.25
33.25
33.25
33.25
33.25
33.25
33.25
33.25
33.25
33.25
33.25
33.25
33.25
33.25
33.25
33.25
33.25
33.25
33.25
33.25
33.25
33.25
33.25
33.25
33.25
33.25
33.25
33.25
33.25
33.25
33.25
33.25
33.25
33.25
33.25
33.25
33.25
33.25
33.25
33.25
33.25
33.25
33.25
33.25
33.25
33.25
33.25
33.25
33.25
33.25
33.25
33.25
33.25
33.25
33.25
33.25
33.24
33.24
33.24
33.24
33.24
33.24
33.24
33.24
33.24
33.23
33.23
33.23
33.23
33.23
33.23
33.23
33.23
33.23
33.23
33.23
33.23
33.23
33.23
33.24
33.24
33.24
33.24
33.24
33.24
33.24
33.25
33.25
33.25
33.25
33.25
33.25
33.25
33.25
33.25
33.25
33.25
33.25
33.25
33.25
33.24
33.24
33.24
33.24
33.24
33.24
33.24
33.23
33.23
33.23
33.23
33.23
33.23
33.23
33.23
33.22
33.22
33.22
33.22
33.22
33.22
33.22
33.22
33.22
33.22
33.22
33.22
33.22
33.22
33.22
33.22
33.23
33.23
33.23
33.23
33.23
33.24
33.24
33.24
33.24
33.24
33.24
33.24
33.24
33.25
33.25
33.25
33.25
33.25
33.25
33.25
33.25
33.25
33.25
33.25
33.25
33.25
33.25
33.25
33.25
33.25
33.25
33.25
33.25
33.25
33.25
33.25
33.25
33.25
33.25
33.25
33.25
33.25
33.25
33.25
33.25
33.25
33.25
33.25
33.25
33.25
33.25
33.25
33.25
33.25
33.25
33.25
33.25
33.25
33.25
33.25
33.25
33.25
33.25
33.25
33.25
33.25
33.25
33.25
33.25
33.25
33.25
33.25
33.25
33.25
33.26
33.26
33.26
33.26
33.26
33.26
33.26
33.26
33.26
33.26
33.26
33.26
33.26
33.26
33.26
33.26
33.26
33.26
33.26
33.26
33.26
33.26
33.26
33.26
33.27
33.27
33.27
33.27
33.28
33.28
33.28
33.28
33.28
33.28
33.28
33.28
33.28
33.28
33.28
33.28
33.28
33.28
33.28
33.28
33.28
33.28
33.28
33.28
33.28
33.28
33.28
33.28
33.28
33.28
33.28
33.28
33.28
33.28
33.28
33.28
33.28
33.28
33.28
33.28
33.28
33.28
33.28
33.28
33.28
33.28
33.28
33.29
33.29
33.29
33.29
33.29
33.29
33.29
33.29
33.29
33.29
33.29
33.29
33.29
33.29
33.29
33.29
33.29
33.29
33.29
33.29
33.29
33.30
33.30
33.30
33.30
33.30
33.30
33.30
33.31
33.31
33.31
33.31
33.31
33.31
33.31
33.31
33.31
33.31
33.31
33.31
33.31
33.31
33.31
33.31
33.31
33.31
33.31
33.31
33.31
33.31
33.31
33.31
33.30
33.30
33.30
33.30
33.30
33.30
33.30
33.30
33.30
33.30
33.30
33.30
33.30
33.30
33.30
33.30
33.30
33.30
33.30
33.30
33.30
33.30
33.31
33.31
33.31
33.31
33.31
33.31
33.31
33.31
33.31
33.31
33.31
33.31
33.31
33.31
33.31
33.31
33.31
33.31
33.31
33.31
33.31
33.31
33.31
33.31
33.31
33.31
33.31
33.31
33.31
33.31
33.31
33.31
33.31
33.31
33.31
33.31
33.31
33.31
33.31
33.31
33.31
33.31
