# Supplementary material for: TRPM8-Dependent Dynamic Response in a Mathematical Model of Cold Thermoreceptor
Source: PLoS One. 2015 Oct 1;10(10):e0139314. doi: 10.1371/journal.pone.0139314 (PMC4591370; doi:10.1371/journal.pone.0139314)
Supplement: S1 Experimental Data — Includes figures and summary table. (ZIP) [file pone.0139314.s001.zip › SupplMat1/data_files/15306003_s.txt]

0.113250
0.617160
0.780960
1.308690
1.434960
1.907910
2.391660
2.935650
3.356880
3.673890
4.276140
4.391520
4.819470
4.831260
5.188800
5.450130
5.726070
6.070050
6.328680
6.968700
7.098090
7.709850
8.101890
8.264520
8.364630
8.798010
8.989440
9.175830
9.519450
9.783240
10.566840
10.874220
11.197560
11.773680
12.129030
12.519120
12.782820
13.001190
13.357230
13.737690
14.021700
14.570550
14.775210
14.785830
15.338040
15.739080
16.024950
16.805880
17.102310
18.083970
18.259680
18.777990
19.251930
19.394790
19.733370
20.026320
20.222160
20.563710
20.951520
21.144090
21.278970
21.660750
22.114410
22.633980
22.866210
23.313600
23.757540
24.166500
24.870570
25.148160
25.639620
26.278020
26.738310
27.570120
28.098030
28.266630
28.685100
29.197980
29.625150
29.910390
30.387300
30.712260
31.148670
31.425660
31.656660
32.266140
32.768640
33.695370
33.803280
34.095720
34.620090
34.922250
35.312280
35.616720
35.976690
36.483930
37.211250
37.329570
37.622280
38.096760
38.324640
38.401440
38.891100
39.308160
39.794400
39.972060
40.297530
40.805340
41.100120
41.303940
41.615070
41.836230
42.397530
42.848640
43.488630
43.675290
43.815420
43.952760
44.566290
44.886270
45.092850
45.453960
45.916140
45.946290
46.155870
46.339890
46.350990
46.362960
46.382250
46.490460
46.701930
46.949220
48.282000
48.647400
49.223850
49.822440
50.395650
50.825340
51.231210
51.810630
51.910320
52.059150
52.631310
52.916190
53.261070
53.561730
53.811150
54.260550
54.384600
54.734070
55.110750
55.802040
56.084340
56.442240
56.805810
57.391650
57.999690
58.177170
58.565100
58.755330
59.053380
59.566020
59.933940
60.540900
60.953400
61.214970
61.607940
61.983540
62.288730
62.751990
62.922810
63.284610
63.437520
64.000920
64.417920
65.002770
65.406120
65.946270
66.294630
66.412920
66.903480
67.437630
67.741800
67.990890
68.271990
68.691240
69.044490
69.270270
69.610590
70.305600
70.477740
70.863750
71.302800
71.690670
72.136050
72.301380
72.841530
73.154070
73.541730
73.859250
74.013930
74.381070
74.561550
75.156540
75.537600
75.942690
76.189200
76.328190
76.341420
76.362870
76.469400
76.685340
76.709700
76.915920
77.033550
77.255340
77.441460
77.646090
77.841660
78.574770
78.902640
79.201080
79.617000
79.661220
79.861560
79.889340
80.023080
80.105550
80.149470
80.401680
80.562780
80.640930
81.560100
81.852180
82.046790
82.069740
82.202520
82.465650
83.099400
83.427390
83.748240
83.990580
84.244530
84.394620
84.615960
85.326930
85.708710
85.728720
86.247390
86.608380
87.066390
87.187650
87.467070
87.772890
88.200840
88.340940
88.657200
89.124810
89.265000
89.733390
89.816910
90.128280
90.520890
91.155870
91.332870
91.801440
92.158260
92.456760
92.829420
93.150480
93.354450
93.572880
93.911310
94.419450
94.702290
95.225850
95.428140
95.748240
96.060540
96.420480
96.706920
97.115340
97.437090
97.673100
98.070480
98.376510
98.687760
99.079920
99.229650
99.638130
99.829110
100.291500
100.897290
101.344890
101.433360
101.792760
102.322530
102.528810
102.613620
102.642360
103.046040
103.565130
103.929690
104.218950
104.355420
104.737770
105.472950
105.734040
105.983760
106.379280
106.832010
107.008320
107.325720
107.889600
108.251790
108.435690
108.788670
109.101360
109.357320
109.556820
109.782180
110.129340
110.903970
110.958690
111.411330
111.851040
112.151370
112.507350
112.836780
113.056530
113.480940
113.855100
114.240810
114.706110
114.972930
115.149300
115.523910
115.928460
116.084820
116.527920
116.826120
117.179520
117.331020
117.602280
117.950850
118.360260
118.743930
119.029500
119.361240
119.744130
120.191370
120.334290
120.882090
121.254390
121.589160
121.802460
121.914780
122.636370
122.915100
123.233850
123.589230
123.872010
124.166160
124.432560
124.790040
124.832130
125.078400
125.323650
125.805780
126.212400
126.639390
126.970650
127.312890
127.464600
127.935420
128.314260
128.360430
128.373900
128.711160
129.360990
129.813240
130.164060
130.769010
131.105730
131.683380
132.113490
132.556920
132.897240
133.258980
133.748100
133.881240
134.481330
134.763030
135.066030
135.295980
135.561870
136.021680
136.355700
136.504560
136.539690
137.210070
137.415090
137.705640
137.917260
138.189690
138.352560
138.789870
138.806130
139.151670
139.480860
139.896840
140.296200
140.360370
140.751690
141.279420
141.647850
141.812190
142.379520
142.642080
142.987410
143.307210
144.005580
144.306390
144.561930
144.917850
145.192410
145.615440
146.012580
146.291910
146.800380
146.932260
147.426390
147.689550
148.172850
148.421220
148.747080
149.273040
149.585250
150.432360
150.847440
151.103610
151.343070
151.696920
152.008440
152.362470
153.033120
153.158610
153.179220
153.654450
153.875070
154.291110
154.603080
154.881960
155.275020
155.647710
156.031590
156.414570
156.706650
157.143720
157.421610
157.793820
158.096520
158.344830
158.505990
158.621460
158.629350
158.895090
159.660420
160.124730
160.583820
160.713390
161.001660
161.324160
161.711880
162.030690
162.310830
162.642210
163.018650
163.309920
163.550580
163.849350
164.099250
164.415300
164.931720
165.050550
165.252240
165.715020
166.035690
166.178370
166.421640
166.782090
166.793340
166.810890
166.828950
166.965990
166.982790
167.190600
167.350860
167.823810
167.975790
168.411900
168.705990
169.137210
169.591770
169.746720
170.004750
170.329200
170.509710
170.857170
171.049380
171.350850
171.638340
171.785250
172.100130
172.519770
172.692300
172.859910
173.205450
173.572860
173.863650
174.142170
174.553950
174.690690
174.852150
175.221300
175.475460
175.871400
176.018940
176.348580
176.514390
176.808660
177.211140
177.726510
177.889110
178.106310
178.302840
178.752090
179.177100
179.512470
179.885490
180.313890
180.599940
180.772140
181.165050
181.448970
181.641510
182.070330
182.425260
182.583750
182.709750
182.898780
183.173310
183.315630
183.450390
183.568380
183.680580
183.808950
183.913770
184.041090
184.137450
184.260000
184.292490
184.416240
184.549230
184.581120
184.720260
184.814040
184.826070
184.940880
184.952820
185.058330
185.070600
185.093370
185.201100
185.310540
185.319840
185.352690
185.599020
185.610330
185.718540
185.733630
185.806530
185.816160
185.829210
185.912880
185.929920
185.949120
186.053670
186.060690
186.073800
186.092700
186.199080
186.223650
186.314340
186.324570
186.341070
186.357090
186.368280
186.463020
186.470340
186.485100
186.579270
186.586410
186.599790
186.685050
186.693570
186.704550
186.795210
186.802080
186.813390
186.822660
186.838710
186.848340
186.955560
186.962280
186.972360
186.987360
187.094940
187.102530
187.113930
187.126380
187.245780
187.252560
187.264110
187.275780
187.314870
187.331190
187.342380
187.447530
187.453920
187.470510
187.481010
187.487880
187.599660
187.609980
187.619520
187.627860
187.636710
187.657860
187.735170
187.766220
187.773900
187.887060
187.894380
187.902690
187.923570
188.012550
188.019240
188.032530
188.123970
188.130780
188.138760
188.145600
188.154570
188.259960
188.268120
188.282370
188.288550
188.290260
188.396430
188.403540
188.412900
188.422230
188.431140
188.544960
188.550390
188.557500
188.567400
188.582070
188.592990
188.708970
188.714220
188.722500
188.730900
188.737980
188.746020
188.857200
188.870730
188.883630
188.893350
188.907090
188.992590
188.999430
189.013950
189.025170
189.035550
189.119940
189.126030
189.135570
189.142170
189.162900
189.257010
189.264030
189.271590
189.285360
189.298050
189.314970
189.416430
189.424140
189.431670
189.438750
189.447180
189.457620
189.559560
189.565200
189.574470
189.583560
189.688350
189.693570
189.701130
189.709890
189.718080
189.743250
189.757860
189.842190
189.848250
189.862890
189.871140
189.885240
189.894690
189.903480
190.016880
190.023450
190.033800
190.041780
190.051350
190.063200
190.180980
190.186530
190.195110
190.205040
190.217820
190.228650
190.239570
190.323330
190.329630
190.338840
190.351350
190.368480
190.392180
190.398960
190.484760
190.490850
190.499070
190.508670
190.521960
190.596900
190.602990
190.611510
190.620120
190.622160
190.627110
190.707060
190.721850
190.732650
190.742250
190.754250
190.836450
190.842450
190.862580
190.877430
190.886370
190.986480
190.992210
190.999920
191.010000
191.019210
191.032140
191.051970
191.102850
191.109810
191.120700
191.131410
191.214180
191.220330
191.229180
191.250270
191.269050
191.282250
191.293410
191.312730
191.328960
191.350680
191.368290
191.461410
191.468130
191.477370
191.498190
191.517270
191.530560
191.555130
191.652120
191.658420
191.667330
191.676000
191.683860
191.697960
191.722680
191.734950
191.744820
191.837760
191.843970
191.852430
191.860770
191.870940
191.886810
191.901930
191.914260
191.985390
191.991420
192.002760
192.013800
192.032760
192.043380
192.062370
192.099420
192.205440
192.219540
192.227640
192.244680
192.268620
192.280170
192.394020
192.400260
192.431550
192.445650
192.499380
192.515670
192.525030
192.535260
192.537900
192.607680
192.613950
192.622830
192.631530
192.641940
192.659490
192.689220
192.714210
192.801570
192.828930
192.852780
192.871350
192.885690
192.903030
192.917160
192.927900
193.002690
193.010790
193.024140
193.034790
193.045950
193.060560
193.090800
193.118640
193.149360
193.176870
193.197900
193.215600
193.228950
193.312740
193.328490
193.338960
193.349700
193.367880
193.386720
193.436880
193.446300
193.480710
193.503330
193.578960
193.602390
193.622130
193.635990
193.664700
193.680600
193.754880
193.815000
193.825290
193.858110
193.869750
193.900380
193.916130
194.006580
194.019660
194.032680
194.056080
194.106360
194.146530
194.182080
194.196240
194.279130
194.318970
194.424330
194.494410
194.506650
194.523840
194.954280
247.956780
249.008490
249.891630
250.658430
251.233320
251.972820
252.643140
253.726350
254.019210
255.247140
255.503430
256.435920
257.463870
258.170640
258.832590
259.449420
259.767720
260.463780
261.029310
261.357150
262.099110
263.394750
264.139950
265.160040
266.796690
267.257250
268.221960
268.637160
269.201550
269.450580
270.334950
271.319520
271.481640
272.220540
273.369750
273.705720
274.671450
275.183130
276.142080
276.837060
277.489200
277.796250
278.300760
279.118950
279.669210
280.112430
280.624170
280.891500
281.429520
281.794410
282.040860
282.700230
283.068000
283.765680
284.708310
285.459120
285.824190
287.301090
288.182130
288.700230
289.181250
289.810320
290.275200
290.671320
291.242670
291.567390
291.903300
292.478010
293.208240
293.577600
294.154980
294.652560
295.370340
295.832160
296.503020
296.937690
297.370350
297.998220
298.499190
298.878000
299.434530
299.875290
300.205110
300.743760
301.344330
302.130690
302.521740
302.973300
303.255750
303.717960
304.134510
304.671150
304.963530
305.623350
306.277950
306.850470
307.183410
307.707810
308.395020
308.743560
309.201690
309.478740
310.276230
310.795500
311.387640
311.935590
312.301950
312.739710
313.442550
313.837470
314.156550
314.505390
314.937630
315.570270
316.035420
316.313970
316.850190
317.308200
318.165660
318.768060
319.226160
319.618290
319.951200
320.894070
321.434700
321.914880
322.611390
322.817610
322.827630
322.882710
322.983330
322.998990
323.019540
323.099850
323.115930
323.257380
323.579490
323.724900
324.865320
324.866700
325.343130
325.678380
326.182770
326.541000
326.802420
327.707070
328.208340
328.666230
329.275890
329.572110
329.914020
330.192930
330.589980
330.598380
330.620370
330.638220
331.393920
331.995360
332.283720
332.781570
333.373410
333.722520
333.759390
333.793710
334.544310
335.095440
335.256930
336.060180
336.372780
336.701520
337.191570
337.323120
337.572660
338.079150
338.593290
339.002610
339.407640
339.892140
340.045740
340.328160
340.778220
341.172720
341.855100
342.130890
342.483750
342.682380
343.050390
343.411260
343.855560
344.038980
344.618430
345.094680
345.727350
346.227060
346.236720
346.249770
346.270920
346.356540
346.369710
346.497090
346.739400
347.748660
348.033240
348.456060
349.162050
349.756050
349.998330
350.237430
350.654670
350.816040
351.244980
351.595350
351.991680
352.368870
352.521390
352.968630
353.366400
353.494170
354.018240
354.306780
354.442050
354.448800
354.552240
355.350360
355.481940
355.820550
356.001330
356.509710
356.650650
357.130530
357.440070
357.798450
358.111620
358.372680
358.389150
358.809000
359.178090
359.592150
360.008820
360.133290
360.740190
360.973380
361.286160
361.388460
361.396890
361.407510
361.417380
361.433280
361.527030
361.653360
362.369100
363.034680
363.174750
363.541590
363.761940
364.030050
364.329210
364.692840
364.885860
365.265330
365.401320
365.851080
366.272160
366.400170
366.849210
367.013190
367.231170
367.376310
367.545510
367.860090
368.261430
368.497890
368.771790
368.890680
369.232380
369.498000
369.674730
370.101360
370.245900
370.595400
370.818690
371.067630
371.376840
371.594220
371.807610
371.986440
372.283080
372.474150
372.789690
372.930240
373.202760
373.320480
373.537500
373.686390
373.947660
374.199420
374.330460
374.449050
374.681550
374.886030
375.141030
375.496530
375.617160
375.861960
375.986280
376.124220
376.514910
376.633650
376.859820
377.043930
377.246970
377.494080
377.792820
378.113370
378.271530
378.455010
378.719040
378.866970
379.054470
379.398150
379.518690
379.687560
379.840710
380.056500
380.339910
380.494200
380.623980
380.901570
381.170550
381.345480
381.467460
381.671910
381.811200
382.044780
382.205040
382.535100
382.652100
382.813890
383.066970
383.314500
383.457660
383.601390
383.761590
384.036390
384.240420
384.476190
384.584310
384.860760
384.988590
385.107000
385.385580
385.510020
385.720080
385.956660
386.095920
386.250990
386.410620
386.638620
386.933160
387.091140
387.249480
387.405330
387.528720
387.788400
387.924420
388.177980
388.444290
388.620000
388.840650
388.981050
389.122830
389.270430
389.440380
389.655750
389.884170
390.006810
390.138360
390.393660
390.526200
390.913080
391.038720
391.321320
391.452660
391.649580
391.776570
391.947720
392.324760
392.431140
392.579370
392.744700
392.882250
393.031410
393.190020
393.482130
393.616170
393.748770
393.940950
394.121490
394.254330
394.424160
394.611300
394.763220
394.978110
395.230890
395.391840
395.597040
395.730780
395.896590
396.199020
396.349920
396.640890
396.791190
396.913920
397.208970
397.368660
397.490790
397.694430
397.896000
398.011380
398.296410
398.438670
398.665980
398.855730
398.986440
399.139770
399.278610
399.459900
399.726540
399.868740
399.986250
400.168140
400.422510
400.554420
400.703550
400.830000
400.960350
401.085750
401.515650
401.659560
401.794440
402.036450
402.168180
402.430620
402.601200
402.716790
402.887430
403.054200
403.213770
403.461780
403.595400
403.955070
404.080560
404.228970
404.343270
404.494080
404.767410
404.901810
405.008580
405.282900
405.412230
405.552900
405.839880
406.070640
406.216560
406.400820
406.656540
406.804860
406.952220
407.174640
407.445570
407.590650
407.746140
407.912970
408.025410
408.187830
408.326970
408.640440
408.849930
408.996870
409.145040
409.305720
409.413720
409.554300
409.788750
409.939740
410.239080
410.396520
410.588550
410.596950
410.614950
410.732880
411.005790
411.193800
411.472740
411.611670
411.623880
411.846870
412.011870
412.151940
412.412340
412.553520
412.673640
412.809270
413.041950
413.159340
413.389620
413.591610
413.774550
413.973150
414.202230
414.346380
414.510750
414.647280
414.792540
414.957750
415.192980
415.325130
415.542210
415.688310
415.828200
416.028840
416.154360
416.444580
416.571390
416.743320
416.979870
417.198990
417.339090
417.513120
417.639630
417.925920
418.046400
418.177560
418.322520
418.562220
418.690770
418.938990
419.113050
419.223420
419.430930
419.604420
419.785320
419.926590
420.048630
420.175470
420.318720
420.450240
420.748230
420.770370
420.948090
421.154400
421.345770
421.474800
421.697190
422.043510
422.168940
422.192670
422.509410
422.665050
422.796810
422.948880
423.057240
423.300450
423.444600
423.724980
423.855150
423.976650
424.118730
424.286850
424.510890
424.692330
424.827090
424.978680
425.116860
425.372220
425.569410
425.720070
425.834550
426.035340
426.172140
426.366060
426.496440
426.622650
426.764640
426.920730
427.065570
427.184160
427.477650
427.502370
427.604880
427.897110
428.033070
428.060130
428.255430
428.402070
428.555370
428.674290
428.891670
428.905110
429.095130
429.236850
429.439110
429.675270
429.819060
429.967170
430.131420
430.152300
430.305120
430.476330
430.624140
430.817400
430.978530
431.086920
431.226540
431.506800
431.755890
431.894580
432.021930
432.179130
432.291660
432.416760
432.432960
432.791070
432.933450
433.181130
433.314840
433.461600
433.611180
433.732980
433.953960
434.101980
434.259270
434.416530
434.520210
434.650080
434.797020
434.981730
435.128910
435.258390
435.365310
435.534000
435.657750
435.795000
435.936990
435.963210
436.094520
436.241400
436.513530
436.627650
436.773870
436.900560
436.936290
437.207790
437.335050
437.480700
437.511810
437.692830
437.850540
438.036960
438.176310
438.330900
438.467610
438.622950
438.834270
438.998160
439.202790
439.335630
439.508010
439.640460
439.764270
439.899660
439.931940
440.231250
440.390250
440.561580
440.713320
440.886930
441.021150
441.038670
441.207360
441.400500
441.530520
441.712050
441.848940
442.028940
442.160130
442.283280
442.405170
442.427070
442.656510
442.780620
443.037120
443.050710
443.266890
443.404290
443.559360
443.817210
443.839080
444.050160
444.212310
444.368040
444.534690
444.627810
444.638340
444.891990
445.147140
445.265400
445.276350
445.523880
445.714170
445.731240
445.922400
446.073660
446.216460
446.348070
446.504580
446.677830
446.846880
446.966880
447.123870
447.274470
447.390450
447.544680
447.676260
447.813720
448.034040
448.189650
448.232070
448.477590
448.637820
448.826760
448.952370
449.086770
449.198160
449.313330
449.328630
449.655600
449.805810
449.947080
450.141060
450.274890
450.414180
450.553110
450.690540
450.914130
451.055970
451.202340
451.351290
451.365000
451.503120
451.678380
451.818930
451.963050
452.123070
452.130540
452.343240
452.474100
452.619750
452.801220
452.906850
453.033420
453.165300
453.339840
453.348090
453.466110
453.622320
453.773070
453.993060
454.143690
454.253970
454.268100
454.560570
454.588200
454.703280
454.822830
454.961790
455.119260
455.477610
455.596950
455.709180
455.823150
455.971290
456.112140
456.226290
456.363030
456.384060
456.535770
456.743550
456.893430
457.066200
457.309050
457.440240
457.570770
457.675410
457.809510
458.024670
458.169270
458.290740
458.313870
458.451450
458.676090
458.858400
458.986560
459.113610
459.252660
459.370980
459.568950
459.697980
459.837060
459.977790
459.994470
460.198230
460.340550
460.470930
460.579740
460.590990
460.793130
460.813230
460.944300
460.960740
461.157270
461.178870
461.463930
461.491440
461.630970
461.794200
461.957910
462.118020
462.279420
462.400560
462.546930
462.703620
462.871170
462.981630
463.140480
463.285470
463.431810
463.609380
463.629570
463.815150
463.829460
464.065380
464.219730
464.408730
464.545500
464.664090
464.675250
464.857290
465.041520
465.140550
465.272310
465.442230
465.559980
465.582300
465.701550
465.822000
465.933690
465.952860
466.079010
466.233600
466.413330
466.592640
466.746150
466.776000
466.930350
467.090370
467.257620
467.399190
467.528040
467.621730
467.635950
467.788650
467.917230
468.072030
468.186810
468.310410
468.530580
468.670860
468.843000
468.978930
469.163880
469.308780
469.414140
469.431720
469.681470
469.699920
469.830360
469.974300
470.098620
470.113050
470.428740
470.561220
470.582820
470.750100
470.986500
471.015150
471.151530
471.297060
471.419520
471.574620
471.716280
471.743100
472.034130
472.050540
472.172430
472.344300
472.484070
472.659090
472.740900
472.951770
473.096490
473.241990
473.399070
473.543460
473.570700
473.806680
473.929770
474.061950
474.159120
474.292320
474.443310
474.471210
474.761280
474.909150
474.944370
475.131300
475.280190
475.430490
475.559460
475.588110
475.748070
475.926570
476.106660
476.146080
476.344980
476.494380
476.613660
476.730810
476.884020
477.026820
477.176430
477.338850
477.477060
477.604170
477.728400
477.858510
478.006080
478.056120
478.074660
478.353330
478.511310
478.535790
478.799550
478.954710
479.077530
479.233200
479.353620
479.368320
479.558430
479.696550
479.841210
479.981910
480.008520
480.253320
480.415650
480.440640
480.730680
480.754020
480.899370
481.090230
481.235520
481.408620
481.439250
481.724340
481.857330
481.906980
481.989600
482.132910
482.151210
482.297820
482.522550
482.542020
482.818350
482.947080
483.070830
483.208890
483.340560
483.482760
483.622290
483.755670
483.963090
484.070910
484.218600
484.348680
484.369080
484.624860
484.771890
484.902060
485.117520
485.140650
485.291400
485.427270
485.570880
485.590590
485.810550
485.831460
485.987880
486.103530
486.300960
486.498570
486.532020
486.782640
486.888300
487.033020
487.169130
487.302870
487.326660
487.515990
487.654080
487.778130
487.955640
487.980600
488.139030
488.275560
488.420100
488.541330
488.554680
488.739990
488.835150
489.037950
489.154440
489.172140
489.364770
489.500520
489.683370
489.696870
489.844770
489.873360
490.193190
490.290810
490.310970
490.323570
490.619160
490.654020
490.882860
491.013420
491.151570
491.282010
491.417130
491.542500
491.679870
491.801520
491.970270
492.100770
492.226080
492.366630
492.511860
492.531180
492.737100
492.748380
492.974520
493.135770
493.328970
493.462530
493.593060
493.626900
493.765920
493.873800
493.885320
493.993950
494.018910
494.168160
494.456400
494.469600
494.609310
494.710320
494.732100
494.966700
494.981670
495.321360
495.473940
495.493320
495.622500
495.748800
495.782490
495.932820
496.162620
496.178190
496.341720
496.534830
496.650030
496.824510
496.946790
496.996290
497.133990
497.435010
497.570700
497.593620
497.798010
497.957130
498.098490
498.302550
498.464190
498.577260
498.589410
498.744480
498.768840
498.993540
499.008000
499.201800
499.329900
499.345170
499.597740
499.633350
499.941480
499.963110
500.073000
500.220750
500.328390
500.494080
500.672280
500.811120
500.949750
501.131640
501.268140
501.293610
501.516150
501.532950
501.793290
501.804060
502.002300
502.118100
502.267410
502.286700
502.453860
502.610580
502.748940
502.855410
502.866060
503.071140
503.191170
503.219130
503.526990
503.952690
503.969430
504.091950
504.103320
504.242910
504.366600
504.617970
504.633900
504.793830
504.912270
505.095540
505.109820
505.339470
505.430010
505.568610
505.586880
505.816500
505.830330
505.949760
506.126670
506.378370
506.505060
506.529240
506.705490
506.830740
507.002460
507.155580
507.284610
507.447270
507.468900
507.619620
507.798930
507.831720
508.050930
508.232910
508.362060
508.509840
508.659840
508.771290
508.784910
508.996110
509.128920
509.240940
509.374110
509.527530
509.639400
509.766660
509.875590
510.036240
510.058860
510.196830
510.210540
510.465090
510.479910
510.706380
510.721620
510.997920
511.152390
511.283310
511.417800
511.435200
511.572000
511.793100
511.908330
512.046630
512.145690
512.308560
512.451180
512.601840
512.715810
512.875170
512.900100
513.091740
513.235320
513.359820
513.486480
513.621960
513.746640
513.874050
513.884310
514.105920
514.263810
514.392780
514.404840
514.566240
514.690560
514.861890
514.879110
515.029590
515.174940
515.329860
515.361030
515.498280
515.732940
515.866590
516.000180
516.019290
516.186660
516.335010
516.554670
516.583530
516.749820
516.763170
516.979950
517.119390
517.263210
517.447500
517.595820
517.754790
517.772130
517.943730
517.960470
518.118930
518.354430
518.482140
518.623260
518.750250
518.913150
519.022500
519.154950
519.279870
519.314310
519.541620
519.568140
519.684390
519.705420
519.975810
520.111110
520.215690
520.348050
520.378410
520.517370
520.641180
520.771140
520.916640
520.944600
521.162340
521.300100
521.440290
521.562000
521.576700
521.748300
521.869230
522.018570
522.159450
522.286410
522.424710
522.553980
522.566010
522.738360
522.967440
523.100220
523.217760
523.247670
523.419960
523.555320
523.673160
523.684530
523.862220
524.035560
524.068470
524.208570
524.324550
524.418870
524.476470
524.498070
524.698590
524.715720
524.955420
524.971650
525.209580
525.340590
525.359970
525.657570
525.682170
525.888630
526.032270
526.222320
526.345380
526.499460
526.650750
526.780110
526.796400
526.971000
527.117400
527.243940
527.280270
527.465700
527.658450
527.779680
527.805570
527.919060
528.089850
528.250950
528.381720
528.595140
528.610470
528.768540
528.899520
529.042620
529.187460
529.325820
529.460760
529.487670
529.716030
529.740510
529.911540
530.051130
530.186970
530.326380
530.473950
530.505180
530.665680
530.806320
530.822100
530.967090
531.091440
531.105780
531.302280
531.522240
531.643260
531.659340
531.764820
532.056990
532.195200
532.210650
532.398090
532.522020
532.660470
532.778520
532.788240
532.807560
533.018040
533.247420
533.276010
533.613600
533.622990
533.724690
533.812290
533.823210
534.013950
534.039150
534.282870
534.297810
534.382320
534.391350
534.724410
534.737250
534.952410
534.984300
535.142850
535.152480
535.416270
535.516770
535.532670
535.645410
535.654290
535.907700
535.922580
536.141970
536.163270
536.258340
536.370000
536.387940
536.627730
536.640810
537.005730
537.023640
537.258750
537.270630
537.414600
537.533220
537.546870
537.710070
537.947280
537.973320
538.171710
538.378110
538.389450
538.582800
538.705080
538.865550
539.007570
539.121450
539.148720
539.294070
539.422110
539.571390
539.692260
539.853390
539.993790
540.299040
540.317430
540.465840
540.605370
540.726450
540.865860
540.882390
541.122090
541.248330
541.262850
541.409370
541.566510
541.664550
541.678530
541.840710
541.955940
542.105280
542.142120
542.275650
542.518980
542.650350
542.813940
542.942400
542.958540
543.137340
543.289320
543.412680
543.556440
543.572280
543.769080
543.898800
544.014660
544.031610
544.153680
544.279380
544.411830
544.565400
544.696560
544.715910
544.972890
544.996110
545.232690
545.328330
545.353920
545.510160
545.624070
545.784600
545.802900
545.919450
546.082320
546.107670
546.124380
546.283560
546.302610
546.501540
546.523230
546.741570
546.763890
546.906330
546.917160
546.968520
547.104510
547.119030
547.248690
547.365300
547.397790
547.514460
547.528290
547.649190
547.774020
547.790670
547.903800
547.914300
548.013870
548.052180
548.139900
548.147670
548.244630
548.256420
548.274060
548.290260
548.397660
548.404290
548.488710
548.496780
548.511150
548.606520
548.614500
548.685000
548.699730
548.791200
548.798400
548.816910
548.906460
548.916480
548.934120
548.953260
549.045300
549.051990
549.063480
549.075480
549.163080
549.171030
549.182850
549.193320
549.293430
549.382980
549.389220
549.397080
549.424650
549.434070
549.525660
549.532260
549.544590
549.559590
549.651240
549.658380
549.666180
549.676020
549.685290
549.784860
549.792270
549.801240
549.813960
549.893100
549.901860
549.912510
549.992310
549.999090
550.009890
550.020270
550.030620
550.120350
550.125810
550.139100
550.146690
550.159500
550.249710
550.255170
550.264980
550.276980
550.353540
550.358730
550.367400
550.380180
550.388550
550.477080
550.482000
550.488870
550.496640
550.579920
550.585740
550.596180
550.610940
550.632330
550.644630
550.729320
550.734210
550.741680
550.750830
550.789560
550.798080
550.881480
550.886070
550.892580
550.899510
550.920000
550.934460
551.010450
551.015940
551.024010
551.035770
551.049840
551.066460
551.150280
551.156940
551.166360
551.184660
551.193060
551.202000
551.279640
551.284290
551.291640
551.298600
551.383110
551.388360
551.395170
551.404500
551.416830
551.428800
551.507280
551.512410
551.519460
551.533710
551.566620
551.579160
551.583960
551.595420
551.671290
551.676600
551.683770
551.692260
551.762970
551.769330
551.778270
551.796570
551.814120
551.881260
551.887200
551.898150
551.909940
551.927460
551.938440
551.951760
552.026460
552.030990
552.039240
552.048330
552.065160
552.130020
552.134610
552.141270
552.151080
552.166080
552.178650
552.246300
552.251100
552.259020
552.308700
552.365550
552.370710
552.377310
552.385740
552.405450
552.414420
552.478350
552.483930
552.491130
552.501900
552.509790
552.526320
552.534750
552.609060
552.614400
552.623490
552.635130
552.642330
552.652800
552.660720
552.676350
552.740610
552.745500
552.753420
552.763080
552.770820
552.784920
552.793470
552.858210
552.864120
552.871740
552.879750
552.898440
552.912870
552.934920
552.943740
552.952890
553.038000
553.043220
553.049430
553.056330
553.063800
553.072590
553.086210
553.094940
553.171140
553.185510
553.194690
553.203900
553.212480
553.221360
553.288290
553.293450
553.301760
553.308750
553.317150
553.332330
553.345530
553.410270
553.415610
553.422240
553.428900
553.455510
553.463490
553.470330
553.481910
553.490490
553.499610
553.576140
553.581660
553.588860
553.597800
553.605780
553.614900
553.628190
553.644390
553.668030
553.678890
553.723470
553.729620
553.737360
553.749990
553.762290
553.771860
553.782390
553.800510
553.807770
553.881330
553.886490
553.893600
553.901970
553.909980
553.919520
553.928820
553.987980
553.994400
554.023830
554.052720
554.060640
554.069760
554.081880
554.101080
554.129280
554.144850
554.159520
554.172030
554.184000
554.196060
554.207670
554.220090
554.231700
554.296770
554.302590
554.310330
554.318760
554.326920
554.335800
554.347470
554.357700
554.366100
554.393340
554.401110
554.410110
554.422680
554.431560
554.476440
554.484840
554.494590
554.505180
554.514570
554.549730
554.559360
554.569680
554.580660
554.590290
554.602230
554.630280
554.642040
554.651580
554.685300
554.692800
554.703000
554.719800
554.730210
554.738490
554.749440
554.786910
554.796600
554.807880
554.840730
554.851080
554.863260
554.877300
554.901630
554.910000
554.922720
554.932800
554.944980
554.951940
554.963100
554.991780
555.028500
555.046590
555.057600
555.077790
555.085530
555.095070
555.104730
555.115950
555.124380
555.127560
555.136920
555.148740
555.195120
555.210660
555.234000
555.274680
555.288510
555.310020
555.321330
555.331500
555.341520
555.360120
555.372150
555.451290
555.473190
555.485370
555.583950
555.602010
555.635130
555.653130
555.679110
555.702750
555.728610
555.746820
555.759810
555.772260
555.810540
555.825450
555.836010
555.851640
555.866970
555.877350
555.888480
555.908460
555.965370
556.003830
556.072620
556.089270
556.125750
556.137090
556.212870
556.250400
556.395540
556.523880
556.560570
557.330220
619.736760
622.135710
622.765740
623.360850
623.714970
625.337700
625.850550
626.631540
626.740680
626.747100
627.623040
628.037700
629.037210
629.044920
629.126250
629.281260
629.665680
629.979480
630.661350
631.324470
631.849890
631.918320
632.082570
632.183430
632.766360
633.007260
633.069630
633.892740
634.424280
634.622880
635.229120
635.414250
636.389790
636.818760
637.504500
638.190120
638.556120
639.050820
639.315510
639.460680
639.803250
640.303080
640.756890
640.989690
641.294160
641.555970
641.722740
642.095640
642.351000
642.821280
642.958980
643.356540
643.589820
643.782660
644.337180
644.619540
645.191580
645.660180
645.808320
646.350180
646.585680
647.146260
648.357540
648.662100
649.025850
649.278120
649.639470
650.366700
650.543460
651.007080
651.384420
651.774210
652.278990
652.615230
653.182680
653.501910
653.827740
654.175740
654.508770
654.870960
655.272930
655.487700
656.126430
656.509320
657.006210
657.795840
658.118130
658.714890
659.217030
659.658030
660.141540
660.330000
660.830400
661.211940
661.537590
661.980840
662.661540
662.919810
663.227160
663.824280
664.097010
664.698720
666.218130
666.466200
666.647490
666.967710
667.311630
667.795050
668.680590
669.010050
669.518130
669.877170
670.568520
670.851840
671.306880
671.605740
672.179610
672.715290
673.246170
673.738380
674.055330
674.651790
674.848830
675.328590
675.739950
676.330320
676.589520
676.895460
677.353050
677.699400
678.189510
678.634470
678.774540
679.203330
679.547490
