# Supplementary material for: TRPM8-Dependent Dynamic Response in a Mathematical Model of Cold Thermoreceptor
Source: PLoS One. 2015 Oct 1;10(10):e0139314. doi: 10.1371/journal.pone.0139314 (PMC4591370; doi:10.1371/journal.pone.0139314)
Supplement: S1 Experimental Data — Includes figures and summary table. (ZIP) [file pone.0139314.s001.zip › SupplMat1/data_files/15306003_t.txt]

33.53
33.51
33.50
33.49
33.48
33.47
33.46
33.46
33.46
33.46
33.46
33.46
33.46
33.46
33.45
33.45
33.45
33.44
33.44
33.44
33.44
33.43
33.43
33.43
33.42
33.42
33.42
33.42
33.41
33.41
33.41
33.40
33.40
33.40
33.40
33.40
33.40
33.40
33.40
33.40
33.40
33.40
33.40
33.40
33.40
33.40
33.40
33.40
33.40
33.40
33.40
33.40
33.40
33.40
33.40
33.40
33.39
33.39
33.39
33.38
33.38
33.38
33.38
33.37
33.37
33.37
33.37
33.37
33.36
33.36
33.36
33.35
33.35
33.35
33.34
33.34
33.34
33.34
33.34
33.34
33.34
33.34
33.34
33.34
33.34
33.34
33.34
33.34
33.34
33.34
33.34
33.34
33.34
33.34
33.35
33.35
33.35
33.36
33.36
33.36
33.36
33.37
33.37
33.37
33.37
33.37
33.37
33.37
33.37
33.37
33.36
33.36
33.36
33.36
33.36
33.36
33.37
33.37
33.37
33.37
33.38
33.38
33.38
33.39
33.39
33.39
33.40
33.40
33.40
33.40
33.39
33.39
33.39
33.38
33.38
33.38
33.38
33.37
33.37
33.37
33.36
33.36
33.36
33.35
33.35
33.34
33.34
33.33
33.33
33.32
33.32
33.31
33.31
33.30
33.30
33.29
33.29
33.29
33.28
33.28
33.28
33.28
33.28
33.28
33.28
33.28
33.28
33.28
33.28
33.28
33.28
33.28
33.28
33.28
33.28
33.28
33.28
33.28
33.28
33.28
33.28
33.28
33.28
33.28
33.28
33.28
33.28
33.28
33.28
33.28
33.28
33.28
33.28
33.28
33.28
33.28
33.28
33.28
33.28
33.29
33.29
33.29
33.29
33.29
33.29
33.30
33.30
33.30
33.31
33.31
33.31
33.31
33.31
33.31
33.31
33.31
33.31
33.31
33.31
33.31
33.31
33.31
33.31
33.31
33.31
33.31
33.31
33.31
33.30
33.30
33.30
33.30
33.30
33.30
33.30
33.30
33.29
33.29
33.30
33.30
33.30
33.30
33.30
33.30
33.30
33.31
33.31
33.32
33.32
33.32
33.32
33.33
33.33
33.33
33.34
33.34
33.34
33.34
33.35
33.35
33.35
33.36
33.36
33.36
33.36
33.36
33.37
33.37
33.37
33.37
33.37
33.37
33.37
33.37
33.37
33.37
33.37
33.37
33.37
33.37
33.37
33.37
33.37
33.37
33.37
33.37
33.37
33.37
33.37
33.37
33.37
33.37
33.37
33.37
33.37
33.36
33.36
33.36
33.35
33.35
33.35
33.34
33.34
33.34
33.34
33.34
33.34
33.34
33.34
33.34
33.34
33.34
33.34
33.34
33.34
33.34
33.34
33.34
33.34
33.34
33.34
33.34
33.34
33.34
33.33
33.33
33.33
33.33
33.33
33.33
33.32
33.32
33.32
33.32
33.32
33.31
33.31
33.31
33.31
33.31
33.31
33.31
33.31
33.31
33.31
33.31
33.31
33.31
33.31
33.31
33.31
33.31
33.31
33.31
33.31
33.31
33.31
33.31
33.31
33.31
33.30
33.30
33.30
33.30
33.30
33.30
33.30
33.30
33.30
33.29
33.30
33.29
33.29
33.29
33.29
33.29
33.29
33.28
33.28
33.28
33.28
33.28
33.28
33.28
33.28
33.28
33.28
33.28
33.28
33.28
33.28
33.28
33.28
33.28
33.28
33.28
33.28
33.28
33.28
33.28
33.28
33.28
33.28
33.28
33.28
33.28
33.28
33.28
33.28
33.28
33.28
33.28
33.28
33.28
33.28
33.28
33.28
33.28
33.29
33.29
33.29
33.30
33.30
33.31
33.32
33.32
33.33
33.33
33.34
33.34
33.35
33.35
33.36
33.36
33.36
33.37
33.37
33.38
33.38
33.38
33.38
33.39
33.39
33.39
33.40
33.40
33.40
33.40
33.40
33.40
33.40
33.40
33.40
33.40
33.40
33.40
33.40
33.40
33.40
33.40
33.40
33.40
33.40
33.40
33.40
33.39
33.39
33.39
33.39
33.39
33.39
33.39
33.39
33.39
33.40
33.40
33.40
33.40
33.40
33.40
33.40
33.40
33.40
33.40
33.40
33.40
33.40
33.40
33.40
33.40
33.40
33.40
33.40
33.40
33.40
33.40
33.40
33.40
33.40
33.40
33.40
33.40
33.41
33.41
33.41
33.42
33.42
33.42
33.43
33.43
33.44
33.44
33.44
33.45
33.45
33.45
33.46
33.46
33.46
33.46
33.46
33.46
33.46
33.46
33.46
33.46
33.46
33.46
33.46
33.46
33.46
33.46
33.46
33.46
33.46
33.45
33.45
33.45
33.44
33.44
33.44
33.44
33.43
33.43
33.43
33.43
33.43
33.43
33.43
33.43
33.43
33.43
33.43
33.43
33.43
33.43
33.43
33.43
33.43
33.43
33.43
33.43
33.43
33.43
33.43
33.43
33.43
33.43
33.43
33.42
33.42
33.42
33.42
33.42
33.42
33.42
33.42
33.42
33.42
33.42
33.41
33.41
33.41
33.41
33.40
33.40
33.40
33.40
33.40
33.40
33.40
33.40
33.40
33.40
33.40
33.40
33.40
33.40
33.40
33.40
33.40
33.40
33.40
33.40
33.40
33.40
33.40
33.40
33.40
33.41
33.41
33.41
33.41
33.41
33.41
33.41
33.41
33.41
33.41
33.41
33.41
33.41
33.40
33.40
33.40
33.40
33.40
33.40
33.40
33.40
33.40
33.40
33.40
33.40
33.40
33.40
33.39
33.39
33.39
33.39
33.38
33.38
33.38
33.37
33.37
33.37
33.37
33.37
33.37
33.37
33.37
33.37
33.37
33.38
33.38
33.38
33.38
33.38
33.38
33.38
33.38
33.39
33.39
33.39
33.39
33.39
33.40
33.40
33.40
33.40
33.40
33.40
33.40
33.40
33.40
33.40
33.40
33.40
33.40
33.40
33.40
33.40
33.41
33.41
33.41
33.41
33.42
33.42
33.42
33.42
33.42
33.43
33.43
33.43
33.43
33.43
33.43
33.43
33.43
33.43
33.42
33.42
33.42
33.42
33.42
33.41
33.41
33.41
33.41
33.41
33.40
33.40
33.41
33.41
33.41
33.41
33.41
33.41
33.41
33.41
33.41
33.41
33.41
33.41
33.41
33.41
33.41
33.41
33.41
33.41
33.42
33.42
33.42
33.42
33.42
33.42
33.42
33.42
33.42
33.42
33.42
33.42
33.42
33.42
33.42
33.42
33.42
33.42
33.41
33.41
33.41
33.41
33.41
33.41
33.41
33.41
33.41
33.41
33.42
33.42
33.42
33.43
33.43
33.43
33.43
33.43
33.43
33.43
33.43
33.43
33.43
33.43
33.43
33.43
33.43
33.43
33.43
33.43
33.43
33.42
33.42
33.42
33.42
33.42
33.41
33.41
33.41
33.41
33.40
33.40
33.40
33.40
33.40
33.40
33.40
33.40
33.40
33.40
33.40
33.40
33.40
33.40
33.40
33.40
33.40
33.40
33.40
33.40
33.40
33.40
33.40
33.39
33.39
33.39
33.39
33.38
33.38
33.38
33.38
33.37
33.37
33.37
33.37
33.37
33.37
33.37
33.37
33.37
33.37
33.37
33.37
33.37
33.37
33.37
33.37
33.37
33.37
33.37
33.37
33.36
33.36
33.36
33.35
33.35
33.35
33.35
33.35
33.34
33.34
33.34
33.34
33.34
33.34
33.34
33.33
33.33
33.33
33.33
33.32
33.32
33.32
33.31
33.31
33.31
33.31
33.31
33.31
33.31
33.31
33.31
33.31
33.31
33.31
33.31
33.31
33.31
33.31
33.31
33.31
33.31
33.31
33.31
33.31
33.31
33.31
33.31
33.31
33.31
33.31
33.31
33.31
33.31
33.31
33.31
33.31
33.31
33.31
33.31
33.31
33.31
33.31
33.31
33.31
33.31
33.31
33.31
33.31
33.31
33.31
33.31
33.31
33.31
33.31
33.31
33.31
33.31
33.31
33.31
33.31
33.31
33.31
33.31
33.31
33.31
33.31
33.31
33.31
33.31
33.31
33.31
33.31
33.31
33.31
33.31
33.31
33.31
33.31
33.31
33.31
33.31
33.31
33.31
33.31
33.31
33.31
33.30
33.30
33.30
33.30
33.30
33.29
33.29
33.29
33.28
33.28
33.28
33.28
33.28
33.28
33.28
33.28
33.28
33.28
33.28
33.28
33.28
33.28
33.28
33.28
33.28
33.28
33.28
33.28
33.28
33.28
33.28
33.28
33.28
33.28
33.28
33.28
33.28
33.28
33.28
33.28
33.28
33.28
33.28
33.28
33.28
33.28
33.28
33.28
33.28
33.28
33.28
33.28
33.28
33.28
33.28
33.28
33.28
33.28
33.28
33.28
33.28
33.28
33.28
33.28
33.28
33.28
33.28
33.28
33.28
33.28
33.28
33.28
33.28
33.28
33.28
33.28
33.28
33.28
33.28
33.28
33.28
33.28
33.28
33.28
33.28
33.28
33.28
33.28
33.28
33.28
33.28
33.29
33.29
33.29
33.29
33.29
33.29
33.29
33.29
33.29
33.29
33.29
33.29
33.29
33.29
33.29
33.29
33.30
33.30
33.30
33.30
33.30
33.30
33.30
33.29
33.29
33.29
33.29
33.29
33.28
33.28
33.28
33.28
33.28
33.28
33.28
33.28
33.28
33.28
33.28
33.28
33.28
33.28
33.28
33.28
33.28
33.28
33.29
33.29
33.29
33.29
33.30
33.30
33.30
33.30
33.30
33.30
33.30
33.30
33.30
33.31
33.31
33.31
33.31
33.31
33.31
33.31
33.31
33.31
33.31
33.31
33.31
33.31
33.31
33.31
33.31
33.31
33.31
33.31
33.31
33.31
33.31
33.31
33.31
33.31
33.31
33.31
33.31
33.31
33.31
33.31
33.31
33.31
33.31
33.31
33.31
33.32
33.32
33.32
33.32
33.32
33.33
33.33
33.33
33.33
33.33
33.34
33.34
33.34
33.34
33.34
33.34
33.34
33.34
33.34
33.34
33.34
33.34
33.34
33.34
33.34
33.34
33.34
33.34
33.34
33.34
33.34
33.34
33.34
33.35
33.35
33.35
33.35
33.35
33.35
33.35
33.35
33.36
33.36
33.36
33.36
33.36
33.36
33.37
33.37
33.37
33.37
33.37
33.37
33.37
33.37
33.37
33.37
33.37
33.37
33.37
33.37
33.37
33.37
33.37
33.37
33.37
33.37
33.37
33.37
33.37
33.37
33.38
33.38
33.38
33.38
33.38
33.38
33.38
33.38
33.38
33.38
33.38
33.38
33.38
33.38
33.38
33.38
33.38
33.38
33.38
33.38
33.38
33.38
33.38
33.38
33.38
33.38
33.39
33.39
33.39
33.39
33.39
33.39
33.40
33.40
33.40
33.40
33.40
33.40
33.40
33.40
33.40
33.40
33.40
33.40
33.40
33.40
33.40
33.40
33.40
33.40
33.40
33.40
33.40
33.40
33.40
33.40
33.40
33.40
33.40
33.40
33.40
33.40
33.40
33.40
33.40
33.40
33.40
33.40
33.40
33.40
33.40
33.40
33.40
33.40
33.40
33.40
33.40
33.40
33.40
33.40
33.40
33.40
33.40
33.40
33.40
33.40
33.40
33.40
33.40
33.40
33.40
33.40
33.40
33.40
33.40
33.40
33.40
33.40
33.41
33.41
33.41
33.41
33.41
33.41
33.41
33.41
33.42
33.42
33.42
33.42
33.42
33.42
33.42
33.42
33.41
33.41
33.41
33.41
33.41
33.41
33.41
33.41
33.41
33.42
33.42
33.42
33.42
33.42
33.42
33.42
33.42
33.42
33.42
33.42
33.42
33.42
33.42
33.41
33.41
33.41
33.41
33.41
33.42
33.42
33.42
33.42
33.42
33.42
33.42
33.43
33.43
33.43
33.43
33.43
33.43
33.43
33.43
33.43
33.43
33.43
33.43
33.43
33.43
33.43
33.43
33.43
33.43
33.43
33.43
33.43
33.43
33.43
33.43
33.43
33.43
33.43
33.43
33.43
33.43
33.43
33.43
33.43
33.43
33.43
33.43
33.43
33.43
33.43
33.43
33.43
33.43
33.43
33.43
33.43
33.43
33.43
33.43
33.43
33.43
33.43
33.43
33.43
33.43
33.43
33.44
33.44
33.44
33.44
33.44
33.44
33.44
33.44
33.44
33.45
33.45
33.45
33.45
33.45
33.46
33.46
33.46
33.46
33.46
33.46
33.46
33.46
33.46
33.46
33.46
33.46
33.46
33.46
33.46
33.46
33.46
33.46
33.46
33.46
33.46
33.46
33.46
33.46
33.46
33.47
33.47
33.47
33.47
33.47
33.47
33.47
33.47
33.47
33.47
33.48
33.48
33.48
33.48
33.49
33.49
33.49
33.49
33.49
33.49
33.49
33.49
33.49
33.49
33.49
33.49
33.49
33.49
33.49
33.49
33.49
33.49
33.49
33.49
33.49
33.49
33.49
33.49
33.48
33.48
33.48
33.49
33.49
33.49
33.49
33.49
33.49
33.49
33.49
33.49
33.49
33.49
33.49
33.49
33.49
33.49
33.49
33.49
33.49
33.49
33.49
33.49
33.49
33.49
33.49
33.49
33.49
33.49
33.49
33.49
33.49
33.50
33.50
33.50
33.50
33.50
33.51
33.51
33.51
33.52
33.52
33.52
33.52
33.52
33.52
33.52
33.52
33.52
33.52
33.52
33.52
33.52
33.52
33.52
33.52
33.52
33.52
33.52
33.52
33.52
33.52
33.52
33.52
33.52
33.52
33.52
33.52
33.52
33.52
33.52
33.52
33.52
33.52
33.52
33.52
33.52
33.53
33.53
33.53
33.53
33.53
33.53
33.53
33.53
33.53
33.53
33.52
33.52
33.52
33.53
33.53
33.53
33.53
33.53
33.53
33.53
33.54
33.54
33.54
33.55
33.55
33.55
33.55
33.55
33.55
33.55
33.55
33.55
33.55
33.55
33.55
33.56
33.56
33.56
33.56
33.56
33.56
33.56
33.56
33.56
33.56
33.56
33.56
33.56
33.56
33.56
33.56
33.56
33.56
33.56
33.56
33.56
33.56
33.56
33.56
33.56
33.56
33.56
33.56
33.56
33.56
33.56
33.56
33.56
33.56
33.56
33.56
33.56
33.56
33.56
33.55
33.55
33.55
33.55
33.55
33.54
33.54
33.54
33.54
33.53
33.53
33.53
33.53
33.53
33.53
33.53
33.53
33.53
33.53
33.52
33.52
33.52
33.52
33.52
33.52
33.52
33.52
33.52
33.52
33.52
33.52
33.52
33.52
33.52
33.52
33.52
33.52
33.52
33.52
33.52
33.51
33.51
33.51
33.51
33.50
33.50
33.50
33.50
33.49
33.49
33.49
33.49
33.49
33.48
33.48
33.48
33.47
33.47
33.47
33.47
33.47
33.46
33.46
33.46
33.46
33.46
33.46
33.46
33.46
33.46
33.46
33.46
33.45
33.45
33.45
33.44
33.44
33.44
33.44
33.43
33.43
33.43
33.42
33.42
33.42
33.41
33.41
33.41
33.41
33.40
33.40
33.40
33.40
33.40
33.40
33.40
33.40
33.40
33.40
33.40
33.40
33.40
33.40
33.40
33.39
33.39
33.39
33.38
33.38
33.38
33.38
33.37
33.37
33.37
33.37
33.37
33.36
33.36
33.36
33.36
33.35
33.35
33.35
33.35
33.35
33.34
33.34
33.34
33.34
33.34
33.34
33.34
33.34
33.34
33.34
33.34
33.34
33.34
33.34
33.34
33.34
33.34
33.34
33.34
33.34
33.34
33.34
33.34
33.34
33.34
33.34
33.34
33.34
33.34
33.34
33.34
33.34
33.34
33.34
33.34
33.34
33.34
33.33
33.33
33.33
33.33
33.33
33.33
33.32
33.32
33.32
33.32
33.32
33.32
33.32
33.32
33.32
33.32
33.32
33.32
33.32
33.32
33.32
33.32
33.32
33.32
33.32
33.32
33.32
33.32
33.32
33.32
33.32
33.32
33.32
33.32
33.32
33.32
33.31
33.31
33.31
33.30
33.30
33.30
33.29
33.28
33.28
33.27
33.26
33.25
33.24
33.23
33.22
33.20
33.19
33.18
33.16
33.15
33.13
33.12
33.10
33.09
33.07
33.05
33.04
33.02
33.00
32.99
32.97
32.95
32.93
32.91
32.89
32.87
32.85
32.83
32.81
32.79
32.76
32.74
32.72
32.70
32.67
32.65
32.63
32.60
32.58
32.56
32.54
32.51
32.49
32.46
32.44
32.41
32.39
32.36
32.34
32.31
32.28
32.25
32.22
32.19
32.16
32.12
32.09
32.05
32.01
31.98
31.94
31.90
31.86
31.82
31.78
31.74
31.70
31.65
31.61
31.57
31.52
31.48
31.43
31.39
31.34
31.29
31.25
31.20
31.15
31.11
31.06
31.01
30.96
30.91
30.87
30.82
30.77
30.72
30.67
30.62
30.57
30.52
30.47
30.42
30.37
30.32
30.27
30.22
30.17
30.12
30.07
30.02
29.97
29.92
29.87
29.82
29.77
29.72
29.67
29.62
29.58
29.53
29.48
29.43
29.38
29.34
29.29
29.24
29.19
29.15
29.10
29.05
29.00
28.96
28.91
28.86
28.82
28.77
28.73
28.68
28.64
28.59
28.55
28.50
28.46
28.42
28.37
28.33
28.29
28.24
28.20
28.16
28.12
28.07
28.03
27.99
27.95
27.91
27.86
27.82
27.78
27.74
27.70
27.66
27.62
27.58
27.55
27.51
27.47
27.43
27.39
27.35
27.31
27.27
27.24
27.20
27.16
27.12
27.09
27.05
27.01
26.98
26.94
26.91
26.87
26.83
26.80
26.76
26.73
26.69
26.66
26.62
26.59
26.55
26.52
26.49
26.45
26.42
26.39
26.36
26.32
26.29
26.26
26.23
26.20
26.17
26.13
26.10
26.07
26.04
26.01
25.98
25.95
25.92
25.89
25.86
25.83
25.80
25.77
25.74
25.71
25.68
25.65
25.62
25.59
25.56
25.54
25.51
25.48
25.45
25.42
25.40
25.37
25.34
25.32
25.29
25.26
25.24
25.21
25.18
25.15
25.13
25.10
25.07
25.05
25.02
25.00
24.97
24.95
24.92
24.90
24.87
24.85
24.82
24.80
24.78
24.75
24.73
24.70
24.68
24.66
24.63
24.61
24.59
24.56
24.54
24.52
24.49
24.47
24.45
24.43
24.41
24.38
24.36
24.34
24.32
24.29
24.27
24.25
24.23
24.21
24.19
24.17
24.15
24.13
24.10
24.08
24.06
24.04
24.03
24.01
23.99
23.97
23.95
23.93
23.91
23.89
23.87
23.85
23.83
23.81
23.79
23.77
23.76
23.74
23.72
23.70
23.68
23.66
23.64
23.62
23.61
23.59
23.57
23.55
23.54
23.52
23.50
23.49
23.47
23.45
23.44
23.42
23.41
23.39
23.38
23.37
23.35
23.34
23.34
23.33
23.32
23.31
23.31
23.31
23.31
23.31
23.31
23.31
23.32
23.33
23.33
23.34
23.35
23.37
23.39
23.42
23.44
23.48
23.51
23.55
23.60
23.65
23.70
23.75
23.80
23.85
23.90
23.95
24.00
24.05
24.10
24.15
24.20
24.25
24.29
24.34
24.38
24.42
24.47
24.51
24.55
24.60
24.64
24.69
24.73
24.78
24.83
24.88
24.93
24.98
25.04
25.11
25.17
25.24
25.31
25.39
25.46
25.54
25.63
25.71
25.80
25.89
25.98
26.07
26.16
26.26
26.35
26.45
26.54
26.64
26.73
26.82
26.92
27.01
27.10
27.19
27.28
27.37
27.45
27.54
27.62
27.71
27.79
27.87
27.95
28.03
28.11
28.19
28.27
28.35
28.43
28.50
28.58
28.65
28.72
28.79
28.86
28.93
29.00
29.06
29.12
29.19
29.25
29.31
29.36
29.42
29.48
29.53
29.58
29.64
29.69
29.74
29.79
29.83
29.88
29.92
29.97
30.01
30.05
30.09
30.13
30.16
30.20
30.24
30.28
30.32
30.36
30.40
30.45
30.49
30.53
30.57
30.62
30.66
30.71
30.75
30.80
30.84
30.89
30.93
30.98
31.02
31.06
31.11
31.15
31.19
31.23
31.27
31.31
31.35
31.39
31.43
31.47
31.51
31.55
31.59
31.63
31.67
31.70
31.74
31.77
31.81
31.84
31.88
31.91
31.94
31.97
32.01
32.04
32.07
32.11
32.14
32.18
32.21
32.24
32.28
32.31
32.34
32.36
32.39
32.42
32.44
32.46
32.48
32.50
32.52
32.54
32.56
32.57
32.59
32.61
32.62
32.64
32.65
32.67
32.68
32.70
32.71
32.72
32.73
32.75
32.76
32.77
32.78
32.79
32.81
32.82
32.83
32.84
32.85
32.87
32.87
32.89
32.90
32.91
32.92
32.93
32.93
32.94
32.95
32.96
32.97
32.98
32.99
33.00
33.01
33.02
33.03
33.03
33.04
33.05
33.06
33.07
33.08
33.09
33.10
33.10
33.11
33.12
33.12
33.13
33.14
33.15
33.15
33.16
33.16
33.17
33.18
33.18
33.19
33.19
33.20
33.20
33.21
33.21
33.22
33.23
33.23
33.24
33.24
33.25
33.25
33.26
33.26
33.27
33.27
33.28
33.28
33.29
33.29
33.30
33.31
33.31
33.32
33.32
33.33
33.33
33.34
33.34
33.35
33.35
33.36
33.36
33.36
33.37
33.37
33.37
33.37
33.38
33.38
33.38
33.38
33.39
33.39
33.39
33.39
33.39
33.39
33.38
33.38
33.38
33.37
33.37
33.36
33.36
33.35
33.35
33.34
33.33
33.33
33.32
33.32
33.32
33.32
33.31
33.31
33.31
33.30
33.30
33.30
33.29
33.29
33.29
33.28
33.28
33.27
33.27
33.27
33.26
33.26
33.26
33.25
33.24
33.24
33.23
33.23
33.22
33.22
33.21
33.21
33.20
33.20
33.19
33.19
33.18
33.18
33.18
33.17
33.17
33.17
33.16
33.16
33.16
33.16
33.15
33.15
33.15
33.14
33.14
33.14
33.13
33.13
33.13
33.12
33.12
33.12
33.11
33.11
33.11
33.11
33.10
33.10
33.10
33.10
33.10
33.10
33.09
33.09
33.09
33.09
33.08
33.08
33.08
33.08
33.07
33.07
33.07
33.07
33.07
33.07
33.07
33.07
33.07
33.07
33.07
33.06
33.06
33.06
33.06
33.05
33.05
33.05
33.04
33.04
33.04
33.04
33.04
33.04
33.04
33.04
33.04
33.04
33.04
33.04
33.04
33.04
33.04
33.04
33.03
33.03
33.03
33.03
33.03
33.03
33.03
33.03
33.03
33.02
33.02
33.02
33.01
33.01
33.01
33.01
33.01
33.01
33.01
33.01
33.01
33.01
33.01
33.01
33.01
33.01
33.01
33.01
33.01
33.00
33.00
33.00
32.99
32.99
32.99
32.98
32.98
32.98
32.98
32.98
32.98
32.98
32.98
32.98
32.98
32.98
32.98
32.98
32.98
32.98
32.98
32.98
32.98
32.98
32.98
32.98
32.98
32.98
32.99
32.99
32.99
33.00
33.00
33.00
33.00
33.01
33.01
33.01
33.01
33.01
33.01
33.01
33.01
33.01
33.01
33.01
33.01
33.01
33.01
33.01
33.01
33.01
33.01
33.01
33.01
33.01
33.01
33.01
33.01
33.01
33.01
33.01
33.01
33.01
33.01
33.01
33.01
33.01
33.01
33.01
33.01
33.01
33.01
33.01
33.01
33.01
33.01
33.01
33.01
33.01
33.01
33.01
33.01
33.01
33.01
33.01
33.01
33.01
33.01
33.01
33.01
33.01
33.01
33.01
33.01
33.01
33.01
33.01
33.00
33.00
33.00
33.00
33.00
33.00
33.00
33.00
33.00
33.00
33.00
33.00
33.00
33.00
33.00
33.00
33.00
33.00
33.00
33.00
33.00
33.00
33.00
33.00
33.00
33.00
33.00
33.01
33.01
33.01
33.01
33.01
33.00
33.00
33.00
33.00
33.00
33.00
33.00
33.00
32.99
32.99
32.99
32.99
32.98
32.98
32.98
32.98
32.98
32.98
32.98
32.98
32.98
32.98
32.98
32.98
32.98
32.98
32.98
32.98
32.98
32.98
32.98
32.98
32.99
32.99
32.99
32.99
32.99
32.99
32.98
32.99
32.99
32.99
32.99
32.99
32.98
32.98
32.98
32.98
32.98
32.98
32.98
32.98
32.98
32.98
32.98
32.98
32.98
32.98
32.98
32.98
32.98
32.98
32.98
32.98
32.98
32.98
32.98
32.98
32.98
32.98
32.98
32.98
32.98
32.98
32.98
32.98
32.98
32.98
32.98
32.98
32.98
32.98
32.98
32.98
32.98
32.98
32.98
32.98
32.98
32.98
32.98
32.98
32.98
32.98
32.98
32.98
32.98
32.98
32.98
32.98
32.98
32.98
32.98
32.98
32.98
32.98
32.98
32.98
32.98
32.98
32.98
32.98
32.98
32.98
32.98
32.98
32.98
32.98
32.99
32.99
32.99
32.99
33.00
33.00
33.00
33.00
33.00
33.00
33.00
33.00
33.00
33.00
33.01
33.01
33.01
33.01
33.01
33.01
33.01
33.01
33.01
33.01
33.01
33.01
33.01
33.01
33.01
33.01
33.01
33.01
33.01
33.01
33.01
33.01
33.01
33.01
33.01
33.01
33.01
33.01
33.01
33.01
33.01
33.01
33.01
33.01
33.01
33.01
33.01
33.01
33.01
33.01
33.01
33.01
33.01
33.01
33.01
33.01
33.01
33.01
33.01
33.01
33.01
33.01
33.01
33.01
33.01
33.01
33.01
33.01
33.01
33.01
33.01
33.01
33.01
33.01
33.01
33.01
33.01
33.01
33.01
33.01
33.01
33.01
33.01
33.01
33.01
33.01
33.01
33.01
33.01
33.01
33.01
33.01
33.01
33.01
33.01
33.01
33.01
33.01
33.01
33.01
33.01
33.01
33.01
33.01
33.01
33.01
33.01
33.01
33.01
33.01
33.01
33.01
33.01
33.01
33.01
33.01
33.01
33.01
33.01
33.01
33.01
33.01
33.01
33.02
33.02
33.02
33.02
33.03
33.03
33.03
33.03
33.03
33.04
33.04
33.04
33.04
33.04
33.04
33.04
33.04
33.04
33.04
33.04
33.04
33.04
33.04
33.04
33.04
33.04
33.04
33.04
33.04
33.04
33.04
33.04
33.04
33.04
33.04
33.04
33.04
33.04
33.04
33.04
33.04
33.04
33.04
33.04
33.04
33.04
33.04
33.04
33.04
33.04
33.03
33.03
33.03
33.03
33.03
33.03
33.03
33.03
33.03
33.03
33.03
33.02
33.02
33.02
33.02
33.02
33.02
33.02
33.02
33.02
33.02
33.02
33.02
33.02
33.02
33.02
33.02
33.02
33.03
33.03
33.03
33.03
33.04
33.04
33.04
33.04
33.04
33.04
33.04
33.04
33.04
33.04
33.04
33.04
33.04
33.04
33.04
33.04
33.04
33.04
33.03
33.03
33.03
33.02
33.02
33.02
33.02
33.02
33.01
33.01
33.01
33.01
33.01
33.01
33.01
33.01
33.01
33.01
33.01
33.01
33.01
33.01
33.02
33.02
33.02
33.02
33.03
33.03
33.03
33.03
33.04
33.04
33.04
33.04
33.04
33.04
33.04
33.04
33.04
33.04
33.04
33.04
33.04
33.04
33.04
33.04
33.04
33.04
33.04
33.04
33.04
33.04
33.04
33.04
33.04
33.04
33.04
33.04
33.04
33.04
33.04
33.04
33.04
33.04
33.04
33.04
33.04
33.04
33.04
33.04
33.04
33.04
33.04
33.05
33.05
33.05
33.06
33.06
33.06
33.06
33.07
33.07
33.07
33.07
33.07
33.07
33.07
33.07
33.07
33.07
33.07
33.07
33.07
33.07
33.07
33.07
33.07
33.07
33.07
33.07
33.07
33.07
33.07
33.07
33.07
33.07
33.07
33.07
33.07
33.07
33.07
33.07
33.07
33.07
33.07
33.07
33.07
33.07
33.07
33.07
33.07
33.07
33.07
33.07
33.07
33.07
33.07
33.07
33.07
33.07
33.07
33.07
33.07
33.07
33.07
33.07
33.07
33.07
33.07
33.07
33.07
33.07
33.07
33.07
33.07
33.07
33.07
33.07
33.07
33.07
33.07
33.07
33.07
33.07
33.07
33.07
33.07
33.07
33.07
33.07
33.07
33.07
33.07
33.07
33.07
33.07
33.07
33.07
33.07
33.07
33.07
33.07
33.07
33.07
33.07
33.07
33.08
33.08
33.08
33.08
33.09
33.09
33.09
33.09
33.09
33.10
33.10
33.10
33.10
33.10
33.10
33.10
33.10
33.10
33.10
33.10
33.10
33.10
33.10
33.10
33.10
33.10
33.10
33.10
33.10
33.10
33.10
33.10
33.10
33.10
33.10
33.10
33.10
33.10
33.10
33.10
33.10
33.10
33.10
33.10
33.10
33.10
33.10
33.11
33.10
33.11
33.11
33.11
33.11
33.11
33.11
33.11
33.11
33.11
33.11
33.11
33.11
33.12
33.12
33.12
33.12
33.13
33.13
33.13
33.13
33.13
33.13
33.13
33.13
33.13
33.13
33.12
33.12
33.12
33.11
33.11
33.11
33.11
33.10
33.10
33.10
33.10
33.09
33.09
33.09
33.09
33.09
33.08
33.08
33.08
33.08
33.07
33.07
33.07
33.07
33.07
33.07
33.07
33.07
33.07
33.07
33.07
33.07
33.07
33.07
33.07
33.07
33.07
33.07
33.07
33.07
33.07
33.07
33.07
33.07
33.07
33.07
33.07
33.07
33.07
33.07
33.07
33.07
33.07
33.07
33.07
33.07
33.07
33.07
33.07
33.07
33.07
33.08
33.08
33.08
33.09
33.09
33.09
33.09
33.09
33.10
33.10
33.10
33.10
33.10
33.10
33.10
33.10
33.10
33.10
33.10
33.11
33.11
33.11
33.12
33.12
33.12
33.13
33.13
33.13
33.13
33.13
33.13
33.14
33.14
33.14
33.14
33.15
33.15
33.15
33.16
33.16
33.16
33.16
33.15
33.15
33.15
33.15
33.14
33.14
33.13
33.13
33.12
33.12
33.11
33.11
33.11
33.10
33.10
33.09
33.09
33.09
33.08
33.08
33.08
33.07
33.07
33.07
33.07
33.07
33.06
33.06
33.06
33.06
33.05
33.05
33.05
33.04
33.04
33.04
33.04
33.04
33.03
33.03
33.03
33.03
33.02
33.02
33.02
33.02
33.01
33.01
33.01
33.01
33.01
33.01
33.01
33.01
33.01
33.01
33.01
33.01
33.01
33.01
33.01
33.01
33.01
33.01
33.01
33.01
33.01
33.01
33.01
33.01
33.01
33.00
33.00
33.00
33.00
33.00
33.00
33.00
33.00
33.00
33.00
33.00
33.00
32.99
32.99
32.99
32.98
32.98
32.98
32.98
32.98
32.98
32.98
32.98
32.98
32.98
32.98
32.98
32.98
32.98
32.98
32.98
32.98
32.98
32.98
32.98
32.98
32.98
32.98
32.98
32.98
32.98
32.98
32.98
32.98
32.98
32.98
32.98
32.98
32.98
32.98
32.98
32.98
32.98
32.98
32.98
32.98
32.98
32.98
32.98
32.98
32.98
32.98
32.98
32.98
32.98
32.98
32.98
32.98
32.98
32.98
32.98
32.99
32.99
32.99
32.99
32.99
32.99
32.99
32.99
32.99
33.00
33.00
33.00
33.00
33.00
33.00
33.00
33.00
33.01
33.01
33.01
33.01
33.01
33.01
33.01
33.01
33.01
33.01
33.01
33.01
33.01
33.01
33.01
33.01
33.01
33.01
33.01
33.01
33.01
33.01
33.01
33.02
33.02
33.02
33.02
33.03
33.03
33.03
33.03
33.03
33.03
33.04
33.04
33.04
33.04
33.04
33.04
33.04
33.04
33.04
33.05
33.05
33.05
33.06
33.06
33.06
33.06
33.07
33.07
33.07
33.07
33.07
33.07
33.07
33.07
33.07
33.07
33.07
33.07
33.07
33.07
33.07
33.07
33.07
33.07
33.07
33.07
33.07
33.07
33.07
33.07
33.07
33.07
33.07
33.07
33.07
33.07
33.07
33.07
33.07
33.07
33.07
33.07
33.07
33.07
33.07
33.07
33.07
33.07
33.07
33.07
33.06
33.06
33.06
33.06
33.06
33.05
33.05
33.05
33.05
33.05
33.05
33.05
33.05
33.05
33.05
33.05
33.06
33.06
33.06
33.06
33.06
33.06
33.07
33.07
33.07
33.07
33.07
33.07
33.07
33.07
33.06
33.06
33.06
33.06
33.05
33.05
33.05
33.04
33.04
33.04
33.04
33.04
33.04
33.04
33.04
33.04
33.04
33.04
33.04
33.04
33.04
33.04
33.04
33.04
33.04
33.04
33.04
33.04
33.04
33.04
33.04
33.04
33.04
33.04
33.04
33.04
33.04
33.04
33.04
33.04
33.04
33.04
33.04
33.04
33.04
33.04
33.04
33.04
33.04
33.04
33.04
33.04
33.04
33.04
33.04
33.04
33.04
33.04
33.04
33.04
33.04
33.04
33.04
33.04
33.04
33.04
33.04
33.04
33.04
33.04
33.04
33.04
33.04
33.04
33.04
33.04
33.04
33.04
33.04
33.04
33.04
33.04
33.04
33.04
33.04
33.04
33.04
33.04
33.04
33.04
33.04
33.04
33.04
33.04
33.04
33.04
33.04
33.04
33.04
33.04
33.04
33.04
33.04
33.04
33.04
33.04
33.04
33.04
33.04
33.04
33.04
33.04
33.04
33.04
33.04
33.04
33.04
33.04
33.04
33.04
33.04
33.04
33.04
33.04
33.04
33.04
33.04
33.04
33.04
33.04
33.04
33.04
33.04
33.04
33.04
33.04
33.04
33.04
33.04
33.04
33.04
33.04
33.04
33.04
33.04
33.04
33.04
33.04
33.04
33.04
33.04
33.04
33.04
33.04
33.04
33.04
33.04
33.04
33.04
33.04
33.04
33.04
33.04
33.04
33.04
33.04
33.04
33.04
33.04
33.04
33.04
33.04
33.04
33.04
33.04
33.04
33.04
33.04
33.04
33.04
33.04
33.04
33.04
33.04
33.04
33.04
33.04
33.04
33.04
33.04
33.04
33.04
33.04
33.04
33.04
33.04
33.04
33.04
33.04
33.04
33.04
33.05
33.05
33.05
33.05
33.05
33.05
33.05
33.05
33.05
33.05
33.05
33.05
33.05
33.05
33.06
33.06
33.06
33.06
33.06
33.07
33.07
33.07
33.07
33.07
33.07
33.07
33.07
33.07
33.07
33.07
33.07
33.07
33.07
33.07
33.07
33.07
33.07
33.07
33.07
33.07
33.07
33.07
33.07
33.07
33.07
33.07
33.07
33.07
33.07
33.07
33.07
33.07
33.07
33.07
33.07
33.07
33.07
33.07
33.07
33.07
33.07
33.07
33.07
33.07
33.07
33.07
33.07
33.07
33.07
33.07
33.07
33.07
33.07
33.07
33.07
33.07
33.07
33.08
33.08
33.08
33.08
33.09
33.09
33.09
33.09
33.09
33.10
33.10
33.10
33.10
33.10
33.10
33.10
33.10
33.10
33.10
33.10
33.10
33.10
33.10
33.10
33.10
33.10
33.10
33.10
33.10
33.10
33.10
33.10
33.10
33.10
33.10
33.10
33.10
33.10
33.10
33.10
33.10
33.10
33.10
33.10
33.10
33.10
33.10
33.10
33.10
33.10
33.10
33.10
33.10
33.10
33.10
33.10
33.10
33.10
33.10
33.10
33.10
33.10
33.10
33.10
33.10
33.10
33.10
33.10
33.10
33.10
33.10
33.10
33.10
33.10
33.10
33.10
33.10
33.10
33.10
33.10
33.10
33.10
33.10
33.10
33.10
33.10
33.10
33.10
33.10
33.10
33.10
33.10
33.10
33.10
33.10
33.10
33.10
33.10
33.10
33.10
33.10
33.10
33.10
33.10
33.10
33.10
33.10
33.10
33.10
33.10
33.10
33.10
33.10
33.10
33.10
33.10
33.10
33.10
33.10
33.10
33.10
33.10
33.10
33.10
33.10
33.10
33.10
33.10
33.10
33.10
33.10
33.10
33.10
33.10
33.10
33.10
33.10
33.10
33.10
33.10
33.10
33.10
33.10
33.10
33.10
33.10
33.10
33.10
33.10
33.10
33.10
33.10
33.10
33.10
33.10
33.10
33.09
33.09
33.09
33.09
33.09
33.09
33.09
33.09
33.09
33.08
33.08
33.08
33.08
33.08
33.08
33.08
33.08
33.08
33.08
33.08
33.08
33.08
33.08
33.08
33.08
33.08
33.09
33.09
33.09
33.09
33.09
33.10
33.10
33.10
33.10
33.10
33.10
33.10
33.10
33.10
33.10
33.10
33.10
33.10
33.11
33.11
33.11
33.11
33.12
33.12
33.12
33.12
33.12
33.12
33.12
33.13
33.13
33.13
33.13
33.13
33.13
33.13
33.13
33.13
33.13
33.13
33.13
33.13
33.13
33.13
33.13
33.13
33.13
33.13
33.13
33.13
33.13
33.13
33.13
33.13
33.13
33.13
33.13
33.13
33.13
33.13
33.13
33.13
33.13
33.13
33.13
33.13
33.13
33.13
33.13
33.13
33.13
33.13
33.13
33.13
33.13
33.13
33.13
33.13
33.13
33.13
33.13
33.13
33.13
33.13
33.13
33.13
33.13
33.13
33.13
33.13
33.13
33.13
33.13
33.13
33.13
33.13
33.13
33.13
33.13
33.13
33.13
33.13
33.13
33.13
33.13
33.13
33.13
33.13
33.13
33.13
33.13
33.13
33.13
33.13
33.13
33.13
33.13
33.13
33.13
33.13
33.13
33.14
33.14
33.14
33.14
33.14
33.15
33.15
33.15
33.15
33.15
33.15
33.15
33.15
33.15
33.15
33.15
33.15
33.15
33.15
33.15
33.15
33.15
33.15
33.15
33.15
33.15
33.15
33.15
33.15
33.15
33.15
33.14
33.14
33.14
33.14
33.13
33.13
33.13
33.13
33.13
33.13
33.13
33.13
33.13
33.13
33.13
33.13
33.13
33.13
33.13
33.13
33.13
33.13
33.13
33.13
33.13
33.13
33.13
33.13
33.13
33.13
33.13
33.13
33.13
33.13
33.13
33.13
33.13
33.13
33.13
33.13
33.13
33.13
33.13
33.13
33.13
33.13
33.13
33.13
33.13
33.13
33.13
33.13
33.13
33.13
33.13
33.13
33.13
33.13
33.13
33.13
33.13
33.13
33.12
33.12
33.12
33.12
33.12
33.12
33.12
33.12
33.12
33.12
33.12
33.12
33.12
33.12
33.12
33.13
33.13
33.13
33.13
33.13
33.13
33.13
33.12
33.12
33.12
33.12
33.11
33.11
33.11
33.10
33.10
33.10
33.10
33.10
33.10
33.10
33.10
33.10
33.10
33.10
33.10
33.10
33.10
33.10
33.10
33.10
33.10
33.10
33.10
33.10
33.10
33.10
33.10
33.10
33.10
33.10
33.09
33.09
33.09
33.09
33.09
33.09
33.09
33.09
33.08
33.08
33.08
33.08
33.08
33.07
33.07
33.07
33.07
33.07
33.07
33.07
33.07
33.07
33.07
33.07
33.07
33.07
33.07
33.07
33.07
33.07
33.07
33.07
33.07
33.07
33.07
33.07
33.07
33.07
33.07
33.07
33.07
33.07
33.07
33.07
33.07
33.07
33.07
33.07
33.07
33.07
33.07
33.07
33.07
33.07
33.07
33.07
33.07
33.07
33.07
33.07
33.07
33.07
33.07
33.07
33.07
33.07
33.07
33.07
33.07
33.07
33.07
33.07
33.07
33.07
33.07
33.08
33.08
33.08
33.08
33.09
33.09
33.09
33.09
33.10
33.10
33.10
33.10
33.10
33.10
33.10
33.10
33.10
33.10
33.10
33.10
33.10
33.10
33.10
33.10
33.10
33.10
33.10
33.10
33.10
33.10
33.10
33.10
33.10
33.10
33.10
33.10
33.10
33.10
33.10
33.10
33.10
33.10
33.10
33.10
33.10
33.10
33.10
33.10
33.10
33.10
33.10
33.10
33.10
33.10
33.10
33.10
33.10
33.10
33.10
33.10
33.10
33.10
33.10
33.10
33.10
33.10
33.10
33.10
33.10
33.10
33.10
33.10
33.10
33.10
33.10
33.10
33.10
33.10
33.10
33.10
33.10
33.10
33.10
33.10
33.10
33.10
33.10
33.10
33.10
33.10
33.10
33.10
33.10
33.10
33.10
33.10
33.10
33.10
33.10
33.10
33.10
33.10
33.10
33.10
33.10
33.10
33.10
33.10
33.09
33.09
33.09
33.09
33.09
33.09
33.09
33.10
33.10
33.10
33.10
33.10
33.10
33.10
33.10
33.10
33.10
33.10
33.10
33.10
33.10
33.10
33.10
33.10
33.09
33.09
33.09
33.09
33.09
33.09
33.09
33.09
33.09
33.09
33.09
33.09
33.09
33.09
33.10
33.10
33.10
33.10
33.10
33.10
33.10
33.10
33.09
33.09
33.09
33.09
33.09
33.09
33.09
33.09
33.10
33.10
33.10
33.10
33.10
33.10
33.10
33.10
33.10
33.10
33.10
33.10
33.10
33.10
33.10
33.10
33.10
33.10
33.10
33.10
33.10
33.10
33.10
33.10
33.10
33.10
33.10
33.10
33.10
33.10
33.10
33.10
33.10
33.10
33.10
33.10
33.10
33.10
33.10
33.10
33.10
33.10
33.10
33.10
33.10
33.10
33.10
33.10
33.10
33.10
33.10
33.10
33.10
33.10
33.10
33.10
33.10
33.10
33.10
33.10
33.10
33.10
33.10
33.10
33.10
33.10
33.10
33.10
33.10
33.10
33.10
33.10
33.10
33.10
33.10
33.10
33.10
33.10
33.10
33.10
33.10
33.10
33.10
33.10
33.10
33.10
33.10
33.10
33.10
33.10
33.10
33.10
33.10
33.10
33.10
33.10
33.10
33.10
33.10
33.10
33.10
33.10
33.10
33.10
33.10
33.10
33.10
33.10
33.10
33.10
33.10
33.10
33.10
33.10
33.10
33.10
33.10
33.10
33.10
33.10
33.10
33.10
33.10
33.10
33.10
33.10
33.10
33.10
33.10
33.10
33.10
33.10
33.10
33.10
33.10
33.10
33.10
33.10
33.10
33.10
33.10
33.10
33.10
33.10
33.10
33.10
33.10
33.10
33.10
33.10
33.10
33.10
33.10
33.11
33.11
33.11
33.11
33.11
33.11
33.12
33.11
33.12
33.12
33.12
33.12
33.13
33.13
33.13
33.13
33.13
33.13
33.13
33.13
33.13
33.13
33.13
33.13
33.13
33.13
33.13
33.13
33.13
33.13
33.13
33.13
33.13
33.13
33.13
33.13
33.13
33.13
33.13
33.13
33.13
33.13
33.13
33.13
33.13
33.13
33.13
33.13
33.13
33.13
33.13
33.13
33.13
33.13
33.13
33.13
33.13
33.13
33.13
33.13
33.13
33.12
33.12
33.12
33.12
33.12
33.12
33.12
33.11
33.11
33.11
33.11
33.11
33.11
33.11
33.10
33.10
33.10
33.10
33.10
33.10
33.10
33.10
33.10
33.10
33.10
33.10
33.10
33.10
33.10
33.10
33.10
33.10
33.10
33.10
33.10
33.10
33.10
33.10
33.10
33.10
33.10
33.10
33.10
33.10
33.10
33.10
33.10
33.10
33.10
33.10
33.10
33.10
33.10
33.10
33.10
33.10
33.10
33.10
33.10
33.10
33.10
33.10
33.10
33.10
33.10
33.10
33.10
33.10
33.10
33.10
33.10
33.10
33.10
33.10
33.10
33.10
33.10
33.10
33.10
33.10
33.10
33.11
33.11
33.11
33.11
33.11
33.11
33.10
33.10
33.10
33.10
33.10
33.10
33.11
33.11
33.11
33.11
33.11
33.11
33.11
33.11
33.11
33.11
33.11
33.12
33.12
33.12
33.12
33.13
33.13
33.12
33.12
33.12
33.12
33.13
33.13
33.13
33.13
33.13
33.13
33.13
33.13
33.13
33.13
33.13
33.13
33.13
33.12
33.12
33.12
33.12
33.12
33.12
33.13
33.13
33.13
33.13
33.13
33.13
33.13
33.13
33.13
33.13
33.13
33.13
33.13
33.13
33.13
33.13
33.13
33.13
33.13
33.13
33.13
33.13
33.13
33.13
33.13
33.13
33.13
33.13
33.13
33.13
33.13
33.13
33.13
33.13
33.13
33.14
33.14
33.14
33.15
33.15
33.15
33.15
33.16
33.16
33.16
33.16
33.16
33.16
33.16
33.16
33.16
33.16
33.16
33.16
33.16
33.16
33.17
33.17
33.17
33.18
33.18
33.19
33.20
33.20
33.21
33.22
33.22
33.23
33.24
33.25
33.25
33.26
33.27
33.28
33.28
33.29
33.30
33.30
33.31
33.31
33.32
33.32
33.33
33.33
33.34
33.34
33.35
33.36
33.36
33.37
33.37
33.38
33.38
33.39
33.39
33.40
33.40
33.40
33.41
33.41
33.42
33.42
33.42
33.42
33.43
33.43
33.43
33.44
33.44
33.44
33.44
33.45
33.45
33.45
33.45
33.45
33.45
33.45
33.44
33.44
33.44
33.44
33.43
33.43
33.43
33.43
33.43
33.43
33.43
33.43
33.43
33.43
33.43
33.43
33.43
33.44
33.44
33.44
33.44
33.45
33.45
33.45
33.45
33.46
33.46
33.47
33.47
33.47
33.48
33.48
33.48
33.49
33.49
33.49
33.49
33.49
33.49
33.49
33.48
33.48
33.48
33.48
33.47
33.46
33.46
33.45
33.45
33.45
33.44
33.44
33.44
33.43
33.43
33.43
33.43
33.43
33.43
33.43
33.43
33.43
33.43
33.43
33.43
33.43
33.43
33.43
33.43
33.43
33.42
33.42
33.42
33.41
33.41
33.40
33.40
33.39
33.39
33.39
33.38
33.37
33.37
33.36
33.36
33.36
33.35
33.35
33.35
33.34
33.34
33.34
33.34
33.34
33.34
33.34
33.34
33.34
33.35
33.35
33.35
33.35
33.36
33.36
33.36
33.36
33.37
33.37
33.37
33.37
33.37
33.37
33.36
33.36
33.36
33.36
33.36
33.35
33.35
33.35
33.35
33.35
33.35
33.34
33.34
33.34
33.34
33.33
33.33
33.33
33.32
33.32
33.32
33.32
33.31
33.31
33.31
33.31
33.31
33.31
33.30
33.30
33.30
33.29
33.29
33.29
33.29
33.29
33.28
33.28
33.28
33.28
33.28
33.28
33.28
33.28
33.28
33.28
33.28
33.28
33.28
33.28
33.28
33.28
33.28
33.28
33.28
33.28
33.28
33.28
33.28
33.28
33.28
33.28
33.28
33.28
33.27
33.27
33.27
33.27
33.27
33.27
33.27
33.27
33.26
33.26
33.26
33.26
33.26
33.25
33.25
33.25
33.25
33.25
33.25
33.25
33.25
33.25
33.25
33.25
33.25
33.25
33.25
33.25
33.25
33.25
33.26
33.26
33.26
33.26
33.27
33.27
33.27
33.27
33.28
33.28
33.28
33.28
33.28
33.28
33.28
33.28
33.28
33.28
33.28
33.29
33.29
33.29
33.30
33.30
33.30
33.31
33.31
33.32
33.32
33.32
33.33
33.33
33.34
33.34
33.35
33.35
33.36
33.36
33.37
33.37
33.37
33.38
33.38
33.38
33.38
33.39
33.39
33.39
33.39
33.39
33.40
33.40
33.40
33.40
33.40
33.40
33.40
33.39
33.39
33.39
33.39
33.39
33.39
33.40
33.40
33.41
33.41
33.42
33.42
33.43
33.43
33.44
33.44
33.45
33.45
33.45
33.45
33.46
33.46
33.46
33.46
33.46
33.46
33.46
33.46
33.46
33.46
33.46
33.46
33.46
33.47
33.47
33.47
33.47
33.48
33.48
33.48
33.49
33.49
33.49
33.49
33.49
33.49
33.49
33.49
33.49
33.49
33.49
33.49
33.49
33.49
33.49
33.49
33.49
33.49
33.49
33.48
33.48
33.47
33.47
33.46
33.45
33.45
33.44
33.44
33.43
33.42
33.41
33.40
33.39
33.38
33.37
33.35
33.34
33.32
33.31
33.30
33.28
33.26
33.25
33.23
33.22
33.20
33.19
33.17
33.16
33.14
33.13
33.11
33.09
33.08
33.06
33.04
33.02
33.01
32.99
32.97
32.95
32.92
32.90
32.88
32.86
32.84
32.82
32.80
32.78
32.76
32.74
32.72
32.70
32.68
32.66
32.64
32.62
32.60
32.57
32.55
32.52
32.50
32.47
32.44
32.42
32.39
32.36
32.32
32.29
32.26
32.23
32.20
32.16
32.13
32.10
32.06
32.03
31.99
31.96
31.92
31.89
31.85
31.81
31.78
31.74
31.70
31.66
31.62
31.58
31.54
31.50
31.47
31.43
31.38
31.34
31.30
31.26
31.22
31.18
31.14
31.10
31.05
31.01
30.97
30.92
30.88
30.83
30.79
30.75
30.70
30.65
30.61
30.56
30.52
30.47
30.43
30.38
30.34
30.29
30.25
30.20
30.16
30.12
30.07
30.03
29.98
29.94
29.89
29.85
29.80
29.76
29.72
29.67
29.63
29.58
29.54
29.50
29.45
29.41
29.37
29.32
29.28
29.24
29.19
29.15
29.11
29.07
29.03
28.98
28.94
28.90
28.86
28.82
28.78
28.73
28.69
28.65
28.61
28.57
28.53
28.49
28.45
28.41
28.37
28.33
28.29
28.25
28.21
28.18
28.14
28.10
28.06
28.02
27.98
27.95
27.91
27.87
27.83
27.80
27.76
27.72
27.69
27.65
27.61
27.58
27.54
27.51
27.47
27.44
27.40
27.37
27.33
27.30
27.26
27.23
27.20
27.16
27.13
27.09
27.06
27.03
26.99
26.96
26.93
26.89
26.86
26.83
26.80
26.76
26.73
26.70
26.67
26.64
26.60
26.57
26.54
26.51
26.48
26.45
26.42
26.39
26.36
26.33
26.30
26.27
26.24
26.21
26.18
26.15
26.12
26.09
26.06
26.03
26.01
25.98
25.95
25.92
25.89
25.86
25.83
25.80
25.77
25.75
25.72
25.69
25.66
25.63
25.60
25.57
25.54
25.51
25.48
25.45
25.42
25.39
25.36
25.33
25.30
25.27
25.24
25.22
25.19
25.16
25.13
25.10
25.08
25.05
25.02
25.00
24.97
24.95
24.92
24.90
24.87
24.85
24.83
24.80
24.78
24.76
24.74
24.72
24.70
24.68
24.66
24.64
24.62
24.60
24.57
24.55
24.53
24.51
24.49
24.47
24.45
24.43
24.41
24.39
24.37
24.35
24.33
24.31
24.29
24.27
24.25
24.23
24.21
24.19
24.17
24.15
24.13
24.11
24.09
24.07
24.05
24.03
24.01
23.99
23.97
23.95
23.93
23.92
23.90
23.88
23.86
23.84
23.82
23.81
23.79
23.77
23.75
23.73
23.71
23.69
23.68
23.66
23.64
23.62
23.61
23.59
23.57
23.55
23.54
23.52
23.50
23.48
23.47
23.45
23.43
23.42
23.40
23.38
23.37
23.35
23.34
23.32
23.31
23.29
23.28
23.27
23.25
23.24
23.23
23.22
23.21
23.19
23.18
23.18
23.17
23.16
23.16
23.15
23.15
23.15
23.14
23.14
23.14
23.14
23.15
23.15
23.16
23.16
23.17
23.18
23.19
23.21
23.23
23.25
23.28
23.32
23.35
23.39
23.44
23.49
23.54
23.60
23.65
23.70
23.76
23.81
23.86
23.91
23.96
24.01
24.05
24.09
24.13
24.17
24.20
24.24
24.27
24.29
24.32
24.35
24.38
24.41
24.44
24.47
24.51
24.55
24.59
24.64
24.68
24.73
24.78
24.83
24.88
24.93
24.98
25.03
25.07
25.11
25.15
25.18
25.21
25.24
25.26
25.28
25.31
25.33
25.35
25.37
25.39
25.42
25.44
25.47
25.50
25.54
25.58
25.63
25.68
25.74
25.81
25.89
25.97
26.06
26.15
26.25
26.34
26.44
26.53
26.63
26.72
26.81
26.90
26.99
27.07
27.16
27.24
27.32
27.40
27.47
27.55
27.62
27.70
27.77
27.84
27.91
27.98
28.05
28.11
28.18
28.25
28.31
28.38
28.45
28.51
28.57
28.64
28.70
28.76
28.82
28.89
28.95
29.01
29.07
29.13
29.20
29.26
29.32
29.39
29.45
29.52
29.58
29.65
29.71
29.78
29.84
29.91
29.97
30.03
30.09
30.15
30.21
30.26
30.32
30.37
30.42
30.48
30.53
30.58
30.63
30.68
30.72
30.77
30.81
30.86
30.90
30.95
30.99
31.03
31.07
31.11
31.15
31.19
31.22
31.26
31.29
31.33
31.36
31.40
31.43
31.46
31.49
31.52
31.55
31.58
31.61
31.64
31.66
31.69
31.71
31.74
31.76
31.78
31.80
31.82
31.84
31.86
31.87
31.89
31.90
31.92
31.93
31.95
31.97
31.98
32.00
32.01
32.03
32.04
32.06
32.08
32.09
32.11
32.12
32.14
32.15
32.17
32.18
32.19
32.21
32.22
32.24
32.25
32.26
32.28
32.29
32.30
32.31
32.32
32.33
32.34
32.34
32.35
32.36
32.36
32.37
32.38
32.39
32.40
32.40
32.41
32.42
32.43
32.43
32.44
32.45
32.46
32.47
32.48
32.49
32.51
32.52
32.53
32.54
32.55
32.57
32.58
32.59
32.60
32.61
32.62
32.64
32.65
32.66
32.67
32.68
32.69
32.69
32.70
32.71
32.72
32.72
32.73
32.74
32.74
32.75
32.76
32.76
32.77
32.77
32.78
32.78
32.79
32.79
32.80
32.80
32.81
32.81
32.82
32.82
32.83
32.83
32.84
32.84
32.84
32.85
32.85
32.85
32.85
32.85
32.86
32.86
32.86
32.87
32.87
32.87
32.88
32.88
32.88
32.89
32.89
32.89
32.89
32.90
32.90
32.90
32.91
32.91
32.91
32.91
32.91
32.91
32.91
32.91
32.91
32.91
32.91
32.91
32.91
32.91
32.91
32.91
32.91
32.91
32.91
32.91
32.91
32.91
32.91
32.91
32.91
32.91
32.91
32.91
32.91
32.90
32.90
32.90
32.90
32.90
32.90
32.90
32.91
32.91
32.91
32.91
32.91
32.91
32.91
32.91
32.91
32.91
32.91
32.91
32.91
32.91
32.91
32.91
32.91
32.91
32.91
32.91
32.91
32.91
32.91
32.91
32.91
32.91
32.91
32.91
32.92
32.92
32.92
32.92
32.92
32.93
32.93
32.93
32.94
32.94
32.94
32.94
32.94
32.95
32.95
32.95
32.95
32.95
32.95
32.95
32.95
32.95
32.95
32.95
32.95
32.95
32.95
32.95
32.95
32.95
32.95
32.95
32.95
32.95
32.95
32.95
32.95
32.95
32.95
32.95
32.95
32.95
32.96
32.96
32.96
32.97
32.97
32.97
32.97
32.98
32.98
32.98
32.98
32.98
32.98
32.98
32.98
32.99
32.99
32.99
33.00
33.00
33.00
33.00
33.01
33.01
33.01
33.01
33.00
33.00
33.00
33.00
33.00
33.00
33.00
33.00
33.00
33.00
33.00
33.00
33.00
33.00
33.00
33.00
33.01
33.01
33.01
33.01
33.01
33.01
33.01
33.01
33.01
33.01
33.01
33.01
33.01
33.01
33.01
33.01
33.01
33.01
33.01
33.01
33.01
33.01
33.01
33.01
33.01
33.01
33.01
33.01
33.01
33.01
33.01
33.01
33.01
33.01
33.01
33.01
33.01
33.01
33.01
33.01
33.01
33.01
33.01
33.01
33.01
33.01
33.01
33.01
33.01
33.01
33.01
33.01
33.01
33.00
33.00
33.00
33.00
33.00
33.00
33.00
33.00
33.00
33.00
33.00
33.00
33.00
33.00
33.00
33.00
33.00
33.00
33.00
33.00
33.00
33.00
33.00
33.00
33.00
33.00
33.00
33.00
33.00
33.00
33.00
33.00
33.01
33.01
33.01
33.02
33.02
33.02
33.03
33.03
33.04
33.04
33.05
33.05
33.05
33.06
33.06
33.06
33.06
33.07
33.07
33.08
33.08
33.08
33.09
33.09
33.09
33.09
33.10
33.10
33.10
33.10
33.10
33.10
33.10
33.10
33.10
33.10
33.10
33.10
33.10
33.10
33.10
33.10
33.10
33.09
33.09
33.09
33.08
33.08
33.08
33.07
33.07
33.06
33.06
33.05
33.05
33.05
33.04
33.04
33.04
33.03
33.03
33.03
33.02
33.02
33.02
33.01
33.01
33.01
33.00
33.00
33.00
33.00
32.99
32.99
32.99
32.99
32.99
32.98
32.98
32.98
32.98
32.99
32.99
32.99
32.99
32.99
33.00
33.00
33.00
33.00
33.00
33.00
33.01
33.01
33.01
33.01
33.01
33.01
33.01
33.01
33.02
33.02
33.02
33.03
33.03
33.03
33.03
33.03
33.04
33.03
33.03
33.03
33.03
33.03
33.03
33.03
33.03
33.03
33.03
33.04
33.04
33.04
33.04
33.04
33.04
33.05
33.05
33.05
33.06
33.06
33.06
33.07
33.07
33.07
33.07
33.08
33.08
33.08
33.09
33.09
33.10
33.10
33.11
33.11
33.11
33.12
33.12
33.12
33.13
33.13
33.14
33.14
33.14
33.15
33.15
33.15
33.16
33.16
33.17
33.17
33.17
33.17
33.18
33.18
33.18
33.19
33.19
33.19
33.19
33.19
33.19
33.19
33.19
33.19
33.19
33.19
33.19
33.19
33.19
33.19
33.19
33.20
33.20
33.20
33.21
33.21
33.22
33.22
33.23
33.23
33.23
33.23
33.24
33.24
33.24
33.24
33.25
33.25
33.25
33.25
33.25
33.25
33.25
33.25
33.25
33.25
33.25
33.25
33.24
33.24
33.24
33.24
33.23
33.23
33.23
33.22
33.22
33.22
33.22
33.22
33.22
33.22
33.22
33.22
33.22
33.22
33.22
33.23
33.23
33.23
33.24
33.24
33.24
33.24
33.25
33.25
33.25
33.25
33.25
33.25
33.25
33.25
33.25
33.25
33.25
33.25
33.25
33.25
33.25
33.25
33.25
33.25
33.25
33.25
33.25
33.24
33.24
33.24
33.24
33.24
33.24
33.24
33.24
33.24
33.24
33.25
33.25
33.25
33.26
33.26
33.26
33.27
33.27
33.27
33.28
33.29
33.29
33.30
33.30
33.30
33.30
33.31
33.31
33.31
33.31
33.31
33.31
33.31
33.31
33.31
33.31
33.31
33.31
33.31
33.31
33.31
33.31
33.32
33.32
33.32
33.32
33.33
33.33
33.33
33.34
33.34
33.34
33.34
33.34
33.34
33.34
33.34
33.34
33.34
33.34
33.34
33.34
33.34
33.34
33.34
33.34
33.34
33.34
33.34
33.34
33.34
33.34
33.34
33.34
33.34
33.33
33.33
33.33
33.32
33.32
33.32
33.32
33.31
33.31
33.31
33.31
33.31
33.31
33.31
33.31
33.31
33.31
33.31
33.31
33.31
33.31
33.31
33.31
33.31
33.32
33.32
33.32
33.33
33.33
33.33
33.33
33.34
33.34
33.34
33.34
33.34
33.34
33.34
33.34
33.34
33.34
33.34
33.34
33.34
33.34
33.34
33.34
33.34
33.34
33.34
33.34
33.34
33.34
33.34
33.34
33.34
33.34
33.34
33.34
33.34
33.34
33.34
33.34
33.34
33.34
33.35
33.35
33.35
33.35
33.35
33.35
33.35
33.35
33.35
33.35
33.34
33.34
33.34
33.34
33.34
