# Supplementary material for: TRPM8-Dependent Dynamic Response in a Mathematical Model of Cold Thermoreceptor
Source: PLoS One. 2015 Oct 1;10(10):e0139314. doi: 10.1371/journal.pone.0139314 (PMC4591370; doi:10.1371/journal.pone.0139314)
Supplement: S1 Experimental Data — Includes figures and summary table. (ZIP) [file pone.0139314.s001.zip › SupplMat1/data_files/15519001_s.txt]

0.032730
0.145740
0.237510
0.329160
0.436860
0.530640
0.662040
0.772470
0.912690
1.042020
1.139580
1.269270
1.446150
1.612440
1.750320
1.867260
2.000850
2.101740
2.211240
2.326290
2.468280
2.486100
2.588070
2.709420
2.823810
2.953680
3.093870
3.095340
3.193680
3.312390
3.439110
3.551850
3.711990
3.807540
3.967050
4.065120
4.173720
4.215660
4.404480
4.537800
4.629960
4.743630
4.761300
4.900290
5.035500
5.151840
5.294190
5.318460
5.458380
5.482920
5.686770
5.850690
5.879610
6.026220
6.123900
6.250440
6.365280
6.501960
6.589110
6.733470
6.854460
7.032810
7.154820
7.293450
7.431600
7.536900
7.655880
7.777350
7.905120
7.980870
8.168460
8.301180
8.409270
8.540250
8.665440
8.706150
8.851200
8.988420
9.147900
9.262080
9.374970
9.487050
9.623400
9.769320
9.904380
10.020630
10.148910
10.287270
10.399590
10.541430
10.641210
10.760460
10.856490
10.995600
11.155710
11.285250
11.432340
11.479200
11.612640
11.751810
11.848350
11.966220
12.068460
12.170400
12.215160
12.331080
12.443340
12.604950
12.718410
12.848490
12.909090
12.946020
13.009890
13.158390
13.265520
13.380270
13.498410
13.615380
13.736580
13.850310
13.944390
14.043360
14.165070
14.307720
14.334600
14.526450
14.674740
14.789370
14.907840
14.926740
15.099660
15.233940
15.354540
15.526980
15.623640
15.728400
15.835710
15.944340
16.098930
16.199880
16.304460
16.448190
16.578330
16.708770
16.839540
16.976280
17.094090
17.206830
17.329890
17.453520
17.553510
17.654190
17.772930
17.902230
18.045690
18.162300
18.277230
18.376140
18.521490
18.622740
18.751140
18.883650
19.019070
19.046940
19.192530
19.333860
19.470000
19.573260
19.714830
19.839300
19.923630
20.060040
20.160900
20.328510
20.458440
20.584980
20.722230
20.830920
20.966550
21.093150
21.199530
21.272040
21.407160
21.557280
21.703200
21.821070
21.935340
22.033620
22.156740
22.280130
22.419180
22.576800
22.578090
22.690890
22.809810
22.885080
23.075610
23.179740
23.297250
23.464290
23.603490
23.680080
23.832120
23.914290
24.037020
24.179460
24.281400
24.409140
24.523350
24.721230
24.857790
24.996660
25.156830
25.260210
25.385280
25.490730
25.620570
25.814130
25.917900
26.024910
26.228070
26.352870
26.460900
26.543670
26.660670
26.827740
26.958600
27.089640
27.230700
27.400470
27.511050
27.821580
27.943260
28.090590
28.171410
28.348350
28.466100
28.640100
28.766250
28.884480
29.024430
29.200710
29.304720
29.479260
29.586870
29.692950
29.825250
29.929800
30.073110
30.174870
30.208650
30.321120
30.462150
30.612900
30.710670
30.866850
30.988770
31.101960
31.216020
31.347960
31.474620
31.598760
31.733460
31.871130
32.002980
32.131650
32.278140
32.423520
32.498610
32.523900
32.647920
32.758170
32.971830
33.105660
33.195240
33.399780
33.469080
33.678690
33.732330
33.864150
34.013640
34.142070
34.305960
34.400250
34.580910
34.612260
34.761090
34.954410
34.979520
35.129220
35.239950
35.387970
35.509980
35.616330
35.769720
35.893980
36.014820
36.120720
36.286500
36.404940
36.534360
36.655020
36.765090
36.962040
37.094610
37.242180
37.366830
37.510560
37.682880
37.826460
37.921800
38.035200
38.142840
38.302080
38.409360
38.445030
38.599890
38.723310
38.749830
38.915310
39.055980
39.219600
39.321630
39.478800
39.601500
39.714450
39.858120
39.985350
40.139430
40.277670
40.533390
40.677330
40.827870
40.978590
41.008350
41.072340
41.164800
41.262810
41.400390
41.546550
41.666880
41.785650
41.909370
42.032190
42.182280
42.299610
42.483060
42.610800
42.722670
42.845520
42.949170
43.074450
43.214580
43.330860
43.366890
43.564320
43.748520
43.889610
44.018310
44.137860
44.240280
44.373330
44.506200
44.623380
44.800590
44.824170
44.937930
45.078870
45.250770
45.355290
45.473640
45.648570
45.795030
45.847500
45.995400
46.139070
46.267230
46.395210
46.530060
46.742580
46.841550
46.991310
47.099400
47.247030
47.376780
47.526810
47.647950
47.759820
47.908710
48.039210
48.185760
48.292590
48.408690
48.586320
48.698610
48.845940
48.951090
48.975420
49.224180
49.330530
49.474200
49.674540
49.785840
49.905900
50.019810
50.137410
50.318760
50.346990
50.470110
50.650980
50.681670
50.888640
51.058290
51.196830
51.227100
51.462150
51.629550
51.802110
51.929910
52.076220
52.240110
52.425900
52.570080
52.690080
52.802070
52.947210
53.075640
53.268960
53.445480
53.535780
53.665410
53.823090
53.958090
54.072120
54.151680
54.391830
54.506460
54.614580
54.766710
54.963900
55.153890
55.245750
55.390050
55.514220
55.673220
55.780740
55.923660
55.995570
56.200620
56.390880
56.596950
56.712780
56.889270
56.963130
57.155370
57.355380
57.367260
57.597360
57.768390
58.008720
58.206930
58.474200
58.639080
59.168250
59.616480
60.022500
60.301470
60.603300
60.899340
61.156380
61.590510
61.865160
62.016870
62.255250
62.461530
62.617110
62.811960
62.956680
63.144390
63.219870
63.322140
63.469950
63.479220
63.714750
63.828240
63.918030
64.010730
64.074060
64.175400
64.314060
64.349850
64.449210
64.520670
64.633590
64.704210
64.795320
64.868670
64.950780
64.987200
65.021610
65.059920
65.163060
65.198820
65.289060
65.330670
65.343810
65.444250
65.535900
65.559210
65.623890
65.722200
65.742360
65.801760
65.826480
65.849130
65.918190
65.951160
65.987790
66.054150
66.133080
66.167910
66.244680
66.312270
66.326460
66.352080
66.436230
66.465420
66.481920
66.540180
66.572010
66.587700
66.621030
66.661260
66.741840
66.758580
66.782460
66.866100
66.882510
66.922860
66.970470
66.985440
67.004700
67.044990
67.071180
67.166670
67.180860
67.245030
67.270560
67.316910
67.338780
67.403310
67.462980
67.479600
67.516410
67.561500
67.579320
67.666290
67.681740
67.702380
67.769790
67.779420
67.791960
67.812600
67.897560
67.911840
67.931250
67.953060
67.967040
68.049210
68.068110
68.070750
68.079090
68.150850
68.166480
68.185080
68.198190
68.212920
68.306220
68.324220
68.344800
68.361120
68.391300
68.443740
68.456490
68.486880
68.524470
68.539140
68.544510
68.601990
68.615610
68.651640
68.686350
68.765190
68.776620
68.793630
68.809920
68.865450
68.879040
68.971320
69.010410
69.021000
69.039030
69.085080
69.095070
69.112290
69.126690
69.188700
69.189720
69.199440
69.223410
69.238740
69.272160
69.319650
69.336330
69.348330
69.421170
69.426780
69.439620
69.455670
69.469800
69.480660
69.496470
69.581640
69.593160
69.610290
69.623880
69.711990
69.724590
69.736590
69.753480
69.772350
69.858330
69.871320
69.883140
69.975960
69.989250
70.035630
70.047780
70.070790
70.093740
70.176780
70.198380
70.216620
70.241970
70.253340
70.263600
70.276500
70.285290
70.385040
70.407810
70.430100
70.447950
70.536360
70.549380
70.564350
70.577370
70.594380
70.681110
70.692600
70.705830
70.720110
70.744740
70.832280
70.843650
70.858590
70.866570
70.876440
70.976790
70.993440
71.010210
71.030850
71.043810
71.137650
71.149530
71.157420
71.166960
71.181600
71.193810
71.202060
71.305860
71.320110
71.330670
71.346090
71.359110
71.451690
71.475120
71.490330
71.508360
71.537670
71.551440
71.561670
71.603220
71.643690
71.674860
71.765700
71.779650
71.790180
71.804610
71.814390
71.914590
71.951100
71.965650
71.979930
72.045060
72.059640
72.091710
72.123960
72.198390
72.212760
72.226170
72.237270
72.265530
72.347040
72.360030
72.377520
72.394260
72.407970
72.440880
72.491730
72.508170
72.542310
72.556680
72.570450
72.588780
72.662610
72.679050
72.694080
72.771600
72.784830
72.798180
72.815010
72.842100
72.870510
72.885690
72.896340
72.917640
72.931980
72.944970
73.045800
73.060380
73.112190
73.143090
73.220670
73.230570
73.259640
73.298820
73.313370
73.332180
73.367880
73.408980
73.441920
73.463100
73.544970
73.590360
73.633620
73.694520
73.709400
73.724370
73.740990
73.756410
73.776780
73.825380
73.839750
73.881540
73.914090
73.930890
73.944900
73.960290
73.996470
74.030190
74.043240
74.061060
74.079210
74.093310
74.153340
74.174310
74.192610
74.232060
74.252790
74.269890
74.282340
74.313750
74.367390
74.388570
74.411250
74.428710
74.445720
74.455320
74.509980
74.527980
74.578770
74.580600
74.597970
74.614590
74.633910
74.635590
74.666610
74.678760
74.737350
74.750400
74.781600
74.803410
74.825250
74.855640
74.895090
74.909910
74.934990
74.953080
74.982420
75.018360
75.074460
75.088230
75.110580
75.123570
75.146100
75.160140
75.195990
75.213210
75.234300
75.256020
75.319170
75.341820
75.385440
75.401220
75.417480
75.506130
75.557460
75.571980
75.582810
75.601980
75.619110
75.671340
75.703950
75.719400
75.734910
75.756570
75.813810
75.878730
75.903000
75.941370
75.985080
76.002450
76.016520
76.033470
76.077510
76.102590
76.122930
76.152000
76.245090
76.276770
76.318380
76.332120
76.347420
76.393350
76.412100
76.457400
76.497690
76.526760
76.588890
76.605210
76.674300
76.820160
76.859880
77.014380
77.053560
77.137050
77.154630
77.171370
77.192820
77.244210
77.297130
77.332830
77.367810
77.510370
77.630820
77.651310
77.804430
77.913990
77.934180
78.173160
80.440500
80.507790
85.251360
86.139300
87.412470
97.656780
121.162710
122.876520
123.281400
124.787190
125.762490
126.503340
127.273230
128.135820
128.670270
129.154020
129.270990
129.622260
129.998130
130.254630
130.529730
130.877880
131.199540
131.338200
131.607390
131.905440
132.327660
132.462690
132.652890
132.956070
133.150680
133.336590
133.471920
133.830030
134.173680
134.316210
134.486250
134.634420
134.811930
135.186000
135.534720
135.770490
136.013670
136.299330
136.450680
136.780560
136.944270
137.248800
137.454840
137.548740
137.688120
138.098790
138.229470
138.502620
138.687390
138.904980
139.056030
139.303470
139.538580
139.715880
139.918590
140.293890
140.506830
140.766420
140.910690
141.071490
141.270030
141.517650
141.779790
141.941040
142.227540
142.351110
142.462560
142.780560
142.987650
143.253360
143.469390
143.709150
143.975280
144.247740
144.406980
144.652890
144.878280
145.020360
145.308000
145.549290
145.766250
145.953300
146.304900
146.508960
146.657670
146.877480
147.164820
147.392640
147.551520
147.768990
148.024440
148.201320
148.497180
148.687050
148.840800
149.040150
149.275620
149.484540
149.734470
149.858550
150.145800
150.372360
150.602610
150.828630
151.082040
151.292160
151.516650
151.741740
151.886460
152.020680
152.466270
152.728500
152.859420
153.031590
153.246150
153.511170
153.803280
153.986520
154.286610
154.446330
154.642920
154.847340
155.017680
155.201160
155.379390
155.531550
155.696100
155.999880
156.075930
156.417270
156.543330
156.839760
157.094820
157.240290
157.480260
157.744560
157.948920
158.095980
158.342910
158.523360
158.542860
158.952150
159.114750
159.342930
159.525060
159.747270
159.936120
160.162860
160.335630
160.584030
160.784550
160.964670
161.196090
161.398920
161.507790
161.748900
161.942310
162.112440
162.321690
162.447840
162.693450
162.879300
163.095600
163.245450
163.433880
163.647390
163.778760
163.930410
164.102040
164.292180
164.553510
164.695110
164.958420
165.108690
165.364050
165.603030
165.788700
166.199670
166.300530
166.452300
166.568880
166.819590
166.981410
167.208570
167.433000
167.575920
167.744760
167.968470
168.099690
168.308850
168.387060
168.403830
168.541290
168.798360
168.995940
169.143300
169.387350
169.538370
169.716750
169.959990
170.205810
170.358720
170.582790
170.703300
170.934720
171.095760
171.256320
171.448320
171.635550
171.841290
171.969420
172.102500
172.359630
172.508940
172.705230
172.857750
173.063850
173.226660
173.380350
173.507490
173.722260
173.866260
174.069300
174.199950
174.373200
174.506730
174.733260
174.945090
175.103790
175.263960
175.464630
175.626750
175.850040
175.991310
176.187150
176.202870
176.401860
176.618670
176.680890
176.930940
177.060210
177.241200
177.383580
177.563370
177.724740
177.966720
178.113780
178.220070
178.430880
178.552260
178.778700
178.999110
179.160300
179.382330
179.530320
179.654670
179.831850
180.068970
180.171480
180.372570
180.406680
180.705540
180.843270
181.048710
181.216680
181.370490
181.558680
181.741770
181.867170
182.064600
182.209320
182.364990
182.590350
182.761890
182.971470
183.135960
183.284910
183.461130
183.606720
183.779190
183.976380
184.153020
184.282470
184.464030
184.651350
184.789350
184.998810
185.119290
185.233770
185.355750
185.575410
185.779470
186.071160
186.190770
186.353460
186.494790
186.630990
186.829170
186.964860
187.162560
187.294470
187.317930
187.584750
187.809930
187.917360
188.041260
188.201700
188.330700
188.472600
188.668110
188.763660
189.104340
189.267960
189.391650
189.560850
189.793620
189.963390
190.140720
190.329060
190.408080
190.600320
190.725990
190.982490
191.136210
191.239710
191.367000
191.547300
191.724690
191.880870
191.975070
192.214380
192.350220
192.484830
192.515550
192.738090
192.973800
193.109970
193.271970
193.455120
193.577910
193.714590
193.809600
194.024310
194.194230
194.316240
194.493150
194.591250
194.764650
194.925930
195.046560
195.202620
195.353700
195.523770
195.648840
195.670410
195.909180
196.091580
196.239930
196.400040
196.488480
196.658070
196.844160
196.949130
197.145120
197.295840
197.434350
197.609520
197.725320
197.876100
198.018420
198.180390
198.311070
198.469800
198.598470
198.777030
198.905940
199.075350
199.164120
199.307730
199.408200
199.523760
199.692660
199.888410
199.974930
200.124450
200.242530
200.381250
200.543520
200.746350
200.890860
201.008550
201.224850
201.337440
201.476310
201.647370
201.841170
201.993840
202.236960
202.350480
202.557360
202.746660
202.889220
203.073750
203.178750
203.407410
203.483490
203.721750
203.817210
203.986140
204.188130
204.451320
204.541080
204.648990
204.676860
204.903060
205.046130
205.261950
205.421280
205.608120
205.741500
205.851000
205.930470
206.043690
206.136180
206.244240
206.366970
206.478540
206.608890
206.794470
206.919120
207.143580
207.295560
207.424770
207.557550
207.706140
207.858540
207.967710
208.121700
208.252590
208.440420
208.576140
208.696890
208.932210
209.057790
209.178600
209.319750
209.475840
209.667390
209.804430
210.032010
210.208710
210.449460
210.472350
210.731580
210.879480
211.112070
211.398210
211.593090
211.789560
212.587830
213.058170
213.462900
213.597720
213.755400
214.007520
214.153290
214.323420
214.479630
214.614660
214.757070
214.884750
215.030460
215.162520
215.189340
215.275440
215.383950
215.591190
215.707860
215.862450
216.036780
216.230370
216.346650
216.512250
216.672120
216.748590
216.906690
217.016460
217.107210
217.241520
217.398600
217.509630
217.626030
217.773090
217.847550
217.992330
218.086740
218.194140
218.272680
218.311260
218.362590
218.490240
218.594520
218.796300
218.927790
219.029790
219.056730
219.128700
219.232590
219.346680
219.501000
219.590250
219.733860
219.821310
220.004910
220.023390
220.141170
220.219470
220.336380
220.477470
220.618590
220.679640
220.781160
220.924170
221.087160
221.118900
221.264640
221.348040
221.468400
221.576700
221.715750
221.838150
221.959530
222.099630
222.212220
222.392070
222.494130
222.616260
222.749790
222.978210
223.083930
223.295310
223.408830
223.548930
223.669680
223.693740
223.843140
223.869180
223.987290
224.096880
224.253840
224.395860
224.530800
224.615970
224.752650
224.855520
225.001950
225.098400
225.201360
225.292770
225.479640
225.634410
225.736470
225.890130
226.027560
226.160190
226.305990
226.480770
226.670370
226.691790
226.887330
227.001000
227.148120
227.236290
227.413560
227.543370
227.674800
227.789010
227.923650
228.023910
228.136350
228.303600
228.431370
228.530490
228.647580
228.875430
228.972270
229.131300
229.289040
229.307190
229.495860
229.574250
229.697100
229.800630
229.927560
230.090700
230.234550
230.335050
230.464050
230.604060
230.750370
230.847180
230.976690
231.084270
231.223980
231.364020
231.497910
231.750600
231.765780
232.015230
232.127610
232.496640
232.745640
232.846110
232.953240
233.105220
233.327790
233.469660
233.806170
233.916450
233.993520
234.143070
234.314580
234.425820
234.501300
234.631500
234.748200
234.864600
235.033530
235.153470
235.297920
235.503180
235.659990
235.775310
235.967310
236.091150
236.201580
236.398890
236.543190
236.630430
236.788890
236.919720
237.048330
237.181710
237.310050
237.417480
237.573150
237.853350
237.947460
238.087800
238.208940
238.352580
238.456290
238.558020
238.704300
238.844220
239.044860
239.064990
239.157000
239.300400
239.326830
239.534670
239.618580
239.758470
239.829570
239.965590
240.042630
240.190920
240.309450
240.442800
240.557610
240.718410
240.857250
240.924480
241.052010
241.191570
241.348710
241.370490
241.574760
241.610040
241.772880
241.940310
242.015490
242.133630
242.313660
242.427540
242.550600
242.633880
242.860380
242.974530
242.999970
243.195150
243.362670
243.512370
243.578040
243.665640
243.832830
243.909630
244.052190
244.152210
244.254480
244.412730
244.563840
244.664280
244.761720
244.914420
245.064930
245.148330
245.249970
245.450460
245.543820
245.652390
245.770740
245.875560
245.943390
246.024120
246.174360
246.301500
246.461280
246.495150
246.672000
246.827790
246.908790
246.986340
247.182570
247.318650
247.426200
247.568250
247.759860
247.788660
247.911510
247.927080
248.005020
248.180700
248.308650
248.417640
248.575950
248.700870
248.955480
249.113070
249.215700
249.319830
249.518610
249.643950
249.659700
249.807630
249.994620
250.011510
250.132080
250.188540
250.340850
250.501740
250.594890
250.793820
250.912830
251.042880
251.224290
251.396550
251.521500
251.642040
251.819130
251.904750
252.073680
252.183480
252.366570
252.570300
252.679770
252.775140
252.906540
253.058220
253.168380
253.315470
253.387320
253.531260
253.605510
253.713330
253.810620
253.963710
254.088030
254.198160
254.360910
254.367150
254.534790
254.702700
254.715840
254.788440
254.950920
255.175080
255.292050
255.404520
255.524160
255.661110
255.766260
255.904260
256.020510
256.151010
256.251090
256.356120
256.485690
256.624050
256.637250
256.845990
256.848750
257.014980
257.124090
257.343960
257.484120
257.590980
257.750160
257.952810
258.169980
258.243030
258.368730
258.370080
258.561750
258.593790
258.762000
258.880560
259.032390
259.139310
259.294620
259.390590
259.465710
259.480530
259.763310
259.898250
260.038680
260.217810
260.318130
260.455530
260.577720
260.759550
260.886060
260.896320
261.127050
261.230790
261.430560
261.561270
261.677460
261.946230
262.029480
262.206540
262.400400
262.483770
262.659060
262.782000
262.878660
263.052660
263.178270
263.294100
263.452410
263.570460
263.694840
263.840550
263.986590
264.124980
264.310470
264.417390
264.544680
264.692970
264.883320
265.052880
265.156470
265.314840
265.342680
265.444410
265.560810
265.685370
265.785660
265.812510
265.863600
265.955070
266.095710
266.304450
266.384280
266.554920
266.696850
266.791710
266.930040
267.045540
267.265740
267.376950
267.553590
267.644580
267.860730
268.002330
268.075920
268.232400
268.349610
268.561140
268.700520
268.804260
268.924140
269.005230
269.115150
269.299050
269.501820
269.696460
269.886660
269.958540
270.165720
270.256800
270.427590
270.600360
270.701610
270.843900
271.062930
271.164300
271.267200
271.500360
271.711950
271.876800
272.034150
272.170350
272.358030
272.374230
272.441130
272.573730
272.698260
273.162690
273.299580
273.468750
273.587520
273.837900
273.853620
274.003530
274.225620
274.315710
274.487460
274.643790
274.896510
275.066370
275.172990
275.316060
275.444520
275.450490
275.673090
275.724330
275.830440
276.218400
276.376950
276.508230
276.685980
276.878490
277.016220
277.125270
277.257750
277.418250
277.566240
277.723590
277.764810
278.028420
278.113200
278.282700
278.472660
278.663160
278.774190
278.943930
278.948010
279.100710
279.181860
279.367860
279.488430
279.680250
279.837330
279.987060
280.147680
280.256730
280.395960
280.611090
280.822770
280.910190
281.020410
281.254500
281.273880
281.386170
281.618130
281.712300
281.906550
282.074520
282.177300
282.257760
282.432720
282.458220
282.741270
282.976050
283.180800
283.365030
283.529160
283.718280
283.834260
283.909890
284.024910
284.328240
284.462820
284.645460
284.763900
284.887350
284.995920
285.128400
285.287010
285.434220
285.705240
285.838830
286.005270
286.072050
286.256040
286.400850
286.520550
286.847130
287.137230
287.220840
287.382900
287.601360
287.768520
287.956410
288.114360
288.273480
288.438360
288.542130
288.736590
288.908430
289.088640
289.204710
289.391460
289.562460
289.695150
289.876680
290.013270
290.210940
290.407800
290.550330
290.678820
290.948820
291.073530
291.272700
291.443100
291.588660
291.680580
291.820380
291.907530
292.016550
292.272420
292.415220
292.606320
292.743330
292.850790
293.102850
293.191290
293.453070
293.570250
293.744640
293.879400
293.896290
294.118170
294.252090
294.277860
294.445290
294.616500
294.765120
294.994080
295.125210
295.236780
295.407300
295.567620
295.677540
295.929120
296.063460
296.265810
296.390970
296.581650
296.635440
296.819850
296.946990
297.101070
297.286380
297.480960
297.646590
297.795030
297.965190
297.982740
298.311750
298.483740
298.572660
298.983990
299.084310
299.229840
299.409210
299.621460
299.757150
299.923890
300.060240
300.259200
300.453180
300.585750
300.674010
300.828030
301.007190
301.008450
301.152420
301.163520
301.572840
301.724460
301.766250
301.912080
302.158290
302.319330
302.657760
302.686380
303.053940
303.228090
303.382770
303.555390
303.674550
303.897540
304.066050
304.186950
304.350690
304.518210
304.754190
304.867950
305.108850
305.310000
305.400900
305.576100
305.709990
305.868030
306.063900
306.406860
306.539310
306.745890
306.944250
307.022640
307.208280
307.406970
307.585650
307.714140
307.866960
308.022480
308.122980
308.408340
308.548110
308.670360
308.911290
309.061320
309.238470
309.471240
309.611460
309.631980
309.836640
309.943950
310.174380
310.405200
310.591710
310.610640
310.863450
311.119200
311.206650
311.292840
311.479350
311.696610
311.841330
312.026760
312.181650
312.350460
312.497730
312.676260
312.779280
312.946590
313.080870
313.245540
313.398330
313.572060
313.737510
313.988940
314.147310
314.291520
314.425080
314.643750
314.885250
314.996940
315.192060
315.303210
315.451920
315.634050
315.843270
315.978360
316.171080
316.215000
316.471920
316.626510
316.782690
316.971930
317.217300
317.388090
317.495760
317.613120
317.763930
317.971530
318.133470
318.334170
318.504840
318.662370
318.768810
318.961350
319.130160
319.281540
319.427760
319.545960
319.682940
319.965630
320.122320
320.252130
320.445990
320.611620
320.834490
321.020310
321.256230
321.408420
321.650670
321.671730
321.807480
321.981600
322.134060
322.235550
322.435980
322.584540
323.012970
323.298930
323.410050
323.603760
323.748960
323.902140
324.076830
324.239490
324.485220
324.665250
324.914070
325.110570
325.274580
325.476240
325.608870
325.759470
325.917060
325.926960
326.143680
326.352450
326.538270
326.776980
326.912880
327.102810
327.364590
327.796740
327.865530
328.136100
328.256310
328.498800
328.611360
328.830600
329.022090
329.123670
329.193330
329.370060
329.573040
329.660070
329.802780
330.095400
330.267210
330.422100
330.638610
330.725940
330.960720
331.150350
331.264110
331.444920
331.672950
331.811940
331.896090
332.171130
332.341740
332.358090
332.532840
332.750460
332.973810
333.072210
333.326850
333.576990
333.662070
333.838170
334.032930
334.201200
334.354860
334.554210
334.764570
334.924830
335.150490
335.254320
335.276070
335.506320
335.680680
335.764650
335.957910
336.169830
336.306420
336.439110
336.566070
336.804870
337.006830
337.201170
337.408680
337.545690
337.769760
337.867470
337.949430
338.077560
338.320950
338.524320
338.736360
338.897280
339.026340
339.141540
339.307830
339.478110
339.659130
339.671100
339.831210
339.946560
340.238760
340.321920
340.484310
340.659990
340.755570
341.019570
341.209650
341.359200
341.495340
341.727000
341.838420
341.957520
342.198450
342.453510
342.552030
342.688200
342.891000
343.022010
343.332480
343.478340
343.611660
343.809420
344.025030
344.146470
344.419860
344.598780
344.619720
344.952480
345.151680
345.365370
345.538590
345.679350
345.778590
346.036260
346.144590
346.338810
346.564860
346.765440
346.943610
347.110440
347.199210
347.479350
347.626410
347.947470
348.139110
348.317790
348.499710
348.702660
348.923520
349.063800
349.174140
349.383300
349.566000
349.727910
349.943220
350.176950
350.420640
350.586900
350.824740
350.913120
351.182070
351.379230
351.487950
351.708900
351.921060
352.091310
352.149540
352.392870
352.556040
352.790310
352.825110
353.085120
353.261880
353.486910
353.706810
353.830530
354.134490
354.345390
354.470520
354.636060
354.809130
355.020960
355.224900
355.461300
355.628130
355.793370
355.967310
356.181660
356.299590
356.544630
356.829120
356.939490
357.137970
357.334530
357.383610
357.495390
357.638220
357.748530
357.868830
357.967530
358.060590
358.169550
358.283640
358.428150
358.562070
358.670730
358.699770
358.804890
358.901430
358.927830
359.040000
359.075550
359.147340
359.224200
359.299440
359.393340
359.452080
359.593410
359.670090
359.733330
359.814120
359.923020
359.998890
360.097290
360.181650
360.269880
360.334410
360.350100
360.499950
360.628500
360.763050
360.887820
361.026270
361.178430
361.320480
361.521690
361.643610
361.916340
362.037900
362.054970
362.320500
362.457210
362.647260
362.889420
362.999640
363.192570
363.374130
363.545550
363.689340
363.863010
363.987810
364.099800
364.258920
364.375140
364.468260
364.615830
364.722360
364.850070
364.950930
365.062560
365.220600
365.357580
365.476920
365.595150
365.793900
365.887140
366.011790
366.197850
366.358170
366.529830
366.710310
366.908880
367.024800
367.210380
367.400580
367.612860
367.720200
367.882470
367.898250
368.101230
368.264220
368.436030
368.590380
368.718780
368.852310
368.865540
369.082290
369.256890
369.497160
369.529620
369.638970
369.746670
369.970350
370.075470
370.164360
370.176750
370.548180
370.713090
370.987110
371.017950
371.208090
371.342370
371.497950
371.578470
371.798460
371.942850
371.973600
372.203700
372.300990
372.325170
372.630090
372.776520
372.984450
372.996900
373.157460
373.294320
373.439820
373.550730
373.635210
373.767870
373.947720
374.060490
374.083530
374.289900
374.383050
374.397810
374.572860
374.703930
374.830830
374.962170
375.066570
375.251340
375.429270
375.528150
375.636300
375.707910
375.953130
376.063650
376.177920
376.278630
376.309740
376.472100
376.548900
376.622460
376.781430
376.867620
377.010270
377.073870
377.221830
377.287110
377.352330
377.497560
377.586690
377.594760
377.659200
377.740290
377.857680
377.878050
378.082440
378.186750
378.298020
378.437280
378.611550
378.781350
378.956070
379.071210
379.112070
379.156830
379.420890
379.608390
379.711620
380.078100
380.091840
380.318430
380.486430
380.623320
380.851050
381.040470
381.298950
381.500100
381.743220
381.908370
382.080510
382.375950
382.539750
382.777170
382.929180
383.072580
383.160150
383.309670
383.336700
383.531340
383.710260
383.828400
383.994960
384.193110
384.403890
384.601140
384.854190
385.118940
385.219050
385.267590
385.591890
385.864260
386.056770
386.181420
386.392680
386.563650
386.673120
386.891640
387.111600
387.250350
387.367110
387.538980
387.634110
387.874020
388.059420
388.178790
388.331640
388.516710
388.634700
388.844220
388.999530
389.074200
389.224980
389.342580
389.611380
389.772000
389.909880
390.034200
390.244230
390.422520
390.543240
390.733680
390.904380
391.039830
391.139100
391.347510
391.495500
391.700610
391.799430
391.944360
392.048550
392.172750
392.386650
392.593140
392.719950
392.807040
392.959410
393.035430
393.051630
393.225030
393.402600
393.650550
393.715680
393.924060
394.084440
394.276530
394.356930
394.506150
394.632060
394.647930
394.864890
395.008650
395.178180
395.293710
395.475900
395.623980
395.836800
395.900880
396.087120
396.187680
396.332580
396.358800
396.507570
396.604380
396.750360
396.891450
397.005630
397.129110
397.290840
397.428840
397.527990
397.638210
397.779780
397.918830
398.036730
398.107860
398.339340
398.423340
398.441430
398.581680
398.702310
398.861580
398.936970
399.006540
399.031290
399.204840
399.286890
399.409770
399.586650
399.659550
399.798840
399.906150
400.050060
400.067010
400.209390
400.365150
400.501680
400.647810
400.797540
400.863210
400.905240
400.958160
400.978590
401.193930
401.322660
401.383560
401.492310
401.651460
401.783520
401.900100
401.986980
402.076380
402.194100
402.372090
402.484440
402.498570
402.706110
402.924540
402.952650
403.089150
403.271970
403.398000
403.491420
403.635990
403.740540
403.778490
403.985400
404.002080
404.245230
404.357250
404.477220
404.489520
404.679060
404.832120
405.010950
405.095940
405.192090
405.302190
405.462780
405.572580
405.683340
405.833190
405.922410
406.053870
406.181220
406.369770
406.494300
406.597350
406.760430
406.842720
406.940910
407.065860
407.173590
407.299770
407.411070
407.531850
407.644080
407.768400
407.882940
408.019860
408.042360
408.265740
408.417930
408.549210
408.687030
408.772650
408.922650
409.107450
409.121940
409.238910
409.342710
409.603500
409.725990
409.860900
410.006850
410.154930
410.216070
410.423910
410.506380
410.616810
410.737620
410.823600
410.966760
411.024960
411.305880
411.439530
411.465690
411.661710
411.679230
411.898890
412.000260
412.142550
412.305870
412.415250
412.559580
412.707030
412.881480
412.973160
413.122470
413.248350
413.265930
413.376810
413.473920
413.635170
413.739780
413.908410
414.108840
414.109920
414.293190
414.508620
414.650820
414.802260
414.930330
415.055040
415.072560
415.201320
415.367280
415.382610
415.617210
415.764480
415.780650
415.847220
415.933380
416.074920
416.098650
416.371410
416.413950
416.658600
416.771610
416.887560
417.110310
417.216510
417.255600
417.369420
417.540810
417.555390
417.773310
417.945150
418.113660
418.213530
418.349820
418.378590
418.589070
418.783050
418.928130
419.093940
419.260770
419.291400
419.411580
419.530350
419.691120
419.895060
420.035010
420.201510
420.397560
420.487800
420.634170
420.767640
420.853410
420.955170
421.117620
421.216920
421.344630
421.459020
421.477650
421.675350
421.848180
422.026230
422.189220
422.342040
422.547150
422.652270
422.782800
422.862510
422.973840
423.036690
423.045990
423.278190
423.385410
423.496950
423.645360
423.859380
423.997140
424.145880
424.311480
424.337700
424.498770
424.709910
424.969890
425.096100
425.225940
425.336700
425.467380
425.604180
425.728020
425.832120
426.015090
426.139830
426.282300
426.381180
426.626130
426.764580
426.860280
427.029180
427.133910
427.322940
427.344660
427.531590
427.625370
427.783140
427.966290
428.101440
428.149440
428.524290
428.631060
428.808870
428.937210
429.140430
429.240570
429.356880
429.502410
429.677160
429.897330
430.051080
430.205310
430.342950
430.455000
430.666710
430.815930
430.841940
430.988970
431.201940
431.351130
431.380260
431.650410
431.865720
431.974560
432.246060
432.373350
432.389910
432.521640
432.749670
432.783780
433.003230
433.121820
433.142070
433.414830
433.614450
433.645170
433.814790
434.002350
434.191950
434.359200
434.554710
434.617470
434.749950
434.872710
434.886120
435.066270
435.154620
435.362520
435.504600
435.606540
435.857910
435.966660
436.109940
436.216080
436.336890
436.466550
436.663830
436.778430
436.930860
437.028390
437.108010
437.369340
437.395920
437.564130
437.778000
437.987130
438.199920
438.358800
438.544170
438.704190
438.777180
438.831180
438.991740
439.022490
439.277160
439.344840
439.531410
439.912710
440.009760
440.189010
440.329260
440.483610
440.590200
440.714310
440.735100
440.890350
441.042990
441.256530
441.395160
441.481830
441.664980
441.968400
442.117590
442.251360
442.389870
442.556460
442.695030
442.834770
443.030340
443.180970
443.299230
443.457990
443.556690
443.617470
443.782170
443.968500
444.108150
444.349830
444.480480
444.577290
444.829800
445.060800
445.234590
445.431450
445.617540
445.823700
445.987410
446.085960
446.240220
446.443110
446.622030
446.807520
446.938470
447.212820
447.345300
447.491040
447.661680
447.803430
448.051170
448.089720
448.235730
448.433790
448.575420
448.703730
448.858710
449.045640
449.185350
449.390070
449.579280
449.728440
449.932800
450.024150
450.202140
450.305190
450.537960
450.656820
450.820350
450.949110
451.103670
451.285020
451.525770
451.660650
451.730280
451.973370
451.993260
452.094510
452.195220
452.200860
452.321820
452.544780
452.617020
452.790660
452.893800
453.125160
453.298920
453.439710
453.594480
453.800610
453.952020
454.072080
454.276080
454.416240
454.525440
454.664760
454.851540
455.010630
455.135880
455.150010
455.321880
455.477760
455.644560
455.784720
455.989770
456.134190
456.238980
456.257040
456.531390
456.555150
456.706800
456.862260
456.932040
456.952650
457.219980
457.382190
457.536540
457.622430
457.795650
457.991490
458.117700
458.247420
458.442930
458.607390
458.833200
458.944980
459.153240
459.270240
459.404010
459.611610
459.748680
459.852720
459.871350
460.062690
460.149960
460.310880
460.475160
460.562910
460.683780
460.850190
461.055510
461.214750
461.366340
461.416980
461.692500
461.887500
462.095730
462.194370
462.240150
462.470490
462.641460
462.763890
463.027170
463.162770
463.212660
463.433940
463.569180
463.681860
463.701330
463.957320
464.084610
464.424690
464.605860
464.785230
464.926710
465.042090
465.085110
465.437010
465.554400
465.797430
465.896790
466.088550
466.227030
466.338810
466.562640
466.728480
467.001240
467.203020
467.380470
467.553240
467.573700
467.814720
467.956290
468.167670
468.326430
468.472440
468.525750
468.592920
468.704190
468.792690
468.965580
469.144410
469.335630
469.587090
469.675380
469.890720
470.038290
470.279940
470.429760
470.503590
470.642370
470.821920
470.901300
470.935920
471.238680
471.400500
471.678570
471.909930
472.132530
472.216530
472.422180
472.556340
472.652460
472.846350
472.994520
473.175690
473.321100
473.440470
473.597190
473.834640
473.922150
474.135600
474.250860
474.396390
474.501240
474.591810
474.812850
474.983010
475.209420
475.233090
475.468290
475.657350
475.847790
475.934790
475.954710
476.449620
476.632830
476.763630
476.947050
477.078660
477.205380
477.449460
477.563220
477.759000
477.906330
478.038360
478.221990
478.390950
478.566270
478.689330
478.824570
479.030250
479.120970
479.383710
479.489610
479.650950
479.850450
479.983410
480.165900
480.330480
480.388170
480.527070
480.783450
480.838050
481.017120
481.176390
481.314540
481.475970
481.629090
481.803630
481.929630
482.074200
482.326590
482.356470
482.523960
482.628360
482.822370
482.925540
483.029100
483.226830
483.355890
483.495840
483.575370
483.717060
483.876150
484.076160
484.175280
484.354770
484.524450
484.562970
484.705830
484.826370
485.054910
485.278050
485.413110
485.542140
485.716590
485.851500
486.132960
486.265860
486.404640
486.669630
486.806250
486.921300
487.147320
487.341300
487.505910
487.712820
487.901550
488.029410
488.209080
488.361420
488.548920
488.581320
488.599470
488.888580
489.094920
489.360360
489.368910
489.550110
489.742260
489.867630
490.016820
490.109790
490.389660
490.579920
490.723830
490.895850
491.075370
491.191800
491.350020
491.525940
491.634330
491.783370
491.957820
492.134640
492.278130
492.462390
492.612300
492.776670
492.901980
493.056000
493.121310
493.396470
493.412400
493.519500
493.554570
493.634910
493.766070
493.972110
494.154690
494.412150
494.515860
494.602140
494.778690
494.919180
494.940570
495.206430
495.378420
495.542670
495.717090
495.992610
496.101720
496.305600
496.430460
496.529850
496.575960
496.771560
496.931520
497.088930
497.264280
497.459520
497.587470
497.762820
497.930700
498.179550
498.280050
498.416370
498.604140
498.751410
498.794280
499.112700
499.277970
499.420530
499.524720
499.834290
499.977600
500.093940
500.226480
500.449050
500.698710
500.929680
501.030780
501.236190
501.409770
501.543180
501.770460
501.986010
502.171200
502.323180
502.351950
502.566210
502.726230
502.987560
503.014050
503.184600
503.402610
503.510610
503.726550
503.878290
503.977530
504.182190
504.320280
504.407910
504.423240
504.644190
504.976110
505.151940
505.400100
505.501080
505.693050
505.943160
506.063970
506.134890
506.246130
506.302830
506.315580
506.649720
506.714490
506.975520
507.118410
507.306690
507.463440
507.664800
507.882450
507.976560
508.074090
508.252350
508.498950
508.602240
508.910670
508.993260
509.091030
509.262660
509.424840
509.537880
509.731980
509.944860
510.117120
510.153840
510.281910
510.404160
510.607260
510.723600
510.875790
510.897450
511.248210
511.353810
511.490190
511.704990
511.804080
511.973490
512.142870
512.301210
512.632260
512.703480
512.860950
513.057540
513.209550
513.389340
513.588540
513.738900
513.908940
514.147860
514.307100
514.571550
514.801650
514.932510
515.089590
515.381040
515.576880
515.688330
515.831370
516.053340
516.229290
516.248970
516.260310
516.608700
516.757560
516.957300
517.130760
517.353870
517.508340
517.690830
518.016660
518.274930
518.467170
518.635680
518.792730
519.011820
519.235260
519.399210
519.535470
519.713700
519.924300
520.123110
520.282350
520.419330
520.616070
520.822590
521.035710
521.164980
521.278740
521.581380
521.673030
521.927580
522.063180
522.222000
522.430500
522.581130
522.718830
522.856890
523.156200
523.264500
523.530420
523.549740
523.717080
523.738740
524.065440
524.240670
524.314740
524.510790
524.743410
524.893920
525.096210
525.134910
525.347640
525.674190
526.020030
526.167030
526.324110
526.493790
526.686300
526.958160
527.079990
527.295930
527.548860
527.694150
527.941500
528.055590
528.231120
528.255300
528.380700
528.532590
528.712440
528.979830
529.148400
529.344060
529.482180
529.722930
529.991910
530.183610
530.307690
530.514240
530.604900
530.915970
531.054330
531.331800
531.444840
531.676380
531.881640
531.966810
532.229880
532.336560
532.538940
532.782390
532.921800
533.133510
533.412300
533.563710
533.683530
533.913660
534.208680
534.402240
534.628860
534.773370
534.945390
535.283610
535.542240
535.836870
535.989300
536.266350
536.491080
536.627460
536.823240
537.004560
537.056610
537.399030
537.547770
537.762240
537.897300
538.031640
538.198080
538.456170
538.748640
538.855740
539.021460
539.184420
539.416380
539.544810
539.759820
539.979900
540.106290
540.248280
540.383250
540.547320
540.713040
540.846000
541.161000
541.317000
541.419240
541.551930
541.649670
541.976250
542.255010
542.396460
542.630250
542.809680
542.930610
542.959200
543.111750
543.496170
543.732840
543.862170
543.943800
544.277040
544.523190
544.622760
544.818030
544.938780
545.115570
545.393880
545.622180
545.735640
545.828160
546.088140
546.329610
546.499380
546.648180
546.741390
546.980220
547.256400
547.461180
547.616820
547.700010
547.932330
548.100060
548.178270
548.439780
548.568660
548.764860
548.939220
549.074340
549.441390
549.556290
549.588270
549.889860
549.937380
550.169490
550.241640
550.416240
550.855590
551.055120
551.140800
551.330670
551.416470
551.782740
551.894070
552.025170
552.102420
552.423720
552.586440
552.773220
552.933000
553.035870
553.170330
553.299720
553.452030
553.584060
553.624170
553.755150
553.887510
554.016900
554.181750
554.187270
554.384220
554.472390
554.701020
554.839470
555.022080
555.371460
555.452250
555.534930
555.712020
555.864630
555.976650
556.355160
556.505430
556.659300
556.941480
557.087370
557.343690
557.491050
557.703330
557.862300
557.924070
558.055500
558.080070
558.282840
558.486210
558.643650
558.823860
559.027530
559.170930
559.371960
559.587450
559.749060
559.884630
559.965180
560.186820
560.409960
560.506920
560.679330
560.925090
561.068430
561.186210
561.222480
561.357180
561.546450
561.729540
561.912570
562.111380
562.252830
562.516260
562.680750
562.909950
563.085060
563.186310
563.491860
563.654640
563.824200
563.965410
564.095310
564.262980
564.500550
564.719070
564.891600
565.238010
565.449630
565.474020
565.623090
565.836600
566.041560
566.252790
566.462160
566.644290
566.760900
567.130770
567.269010
567.386130
567.797280
567.965550
568.167330
568.280760
568.515210
568.638030
568.850520
568.956450
569.105550
569.178450
569.503290
569.609340
569.809800
569.952120
570.110580
570.373920
570.623730
570.729480
570.911190
571.040910
571.126050
571.171500
571.310670
571.449870
571.578480
571.841220
572.049150
572.183310
572.299200
572.598750
572.725890
572.969730
573.148110
573.215730
573.257760
573.374490
573.605730
573.682080
573.835350
573.925320
574.187040
574.374210
574.553490
574.820250
574.890390
574.973940
575.227230
575.332710
575.520810
575.781360
575.944800
576.106290
576.261510
576.438690
576.699090
576.836130
576.954960
577.147560
577.420260
577.591680
577.748340
577.891650
578.162250
578.261460
578.534910
578.711550
578.808120
579.160950
579.371190
579.490020
579.661650
579.864180
580.034820
580.256220
580.369140
580.602570
580.841190
581.008860
581.123310
581.331240
581.502810
581.612640
581.857560
582.003930
582.300540
582.401970
582.590790
582.755850
582.919860
582.992430
583.224300
583.324110
583.472040
583.652190
583.765650
583.895460
583.981320
584.089980
584.262660
584.430000
584.543190
584.672790
584.935620
585.069660
585.272700
585.546210
585.733290
585.932010
586.107150
586.267110
586.552620
586.753980
586.917780
587.041380
587.157960
587.340660
587.535000
587.685180
587.833320
588.045480
588.138780
588.310680
588.473730
588.708630
588.820440
589.090110
589.194750
589.327980
589.421370
589.691010
589.992000
590.037390
590.285670
590.459520
590.770020
590.859540
591.158670
591.174690
591.532440
591.630180
591.850710
592.029210
592.274280
592.436370
592.601940
592.745730
592.976430
593.218200
593.306790
593.420100
593.837820
594.002850
594.156000
594.526830
594.855810
594.941370
595.081980
595.347960
595.445520
595.582050
595.937310
596.071800
596.332050
596.460660
596.642670
596.952150
597.312900
597.427050
597.588060
597.749040
597.881340
598.096260
598.427520
598.501260
598.678140
598.902870
599.148330
599.300220
599.584980
599.886690
599.976090
600.319140
600.457290
600.561870
600.648930
600.768000
601.108470
601.215420
601.367040
601.577910
601.848300
602.083020
602.227740
602.365110
602.685420
602.840580
603.142290
603.352380
603.580950
603.764940
603.989160
604.212570
604.402830
604.494210
604.711590
604.725330
605.207700
605.325900
605.615460
606.085290
606.233670
606.448560
606.540990
606.592770
607.082280
607.228830
607.386720
607.644690
608.240430
608.334510
608.544210
608.789820
609.240330
609.566040
610.136010
610.638390
610.817010
610.903500
611.087220
611.253840
611.453100
611.684430
612.048150
612.228540
612.362310
612.568590
612.749910
612.879390
613.146960
613.204260
613.420590
613.953630
614.200470
614.410170
614.578590
614.733900
614.896410
615.091230
615.282600
615.441900
615.564510
615.818910
615.903930
616.089090
616.290450
616.417470
616.437630
616.636290
616.828830
617.414550
617.599320
617.809680
617.930100
618.031950
618.146940
618.371070
618.626940
618.890790
619.192800
619.361160
619.535190
619.737690
619.842600
619.902600
620.158200
620.323350
620.581710
620.838810
621.034770
621.143670
621.164160
621.429480
621.660240
621.687810
621.905310
622.025340
622.136730
622.364100
622.492740
622.593630
622.725030
622.972530
623.002020
623.221230
623.391390
623.616030
623.658540
623.695260
623.902890
624.067410
624.386850
624.538740
624.559920
624.724230
624.882960
624.994170
625.174920
625.344150
625.537770
625.849500
625.967010
626.074350
626.206890
626.319330
626.614860
626.738100
626.973840
627.057480
627.196290
627.401460
627.557370
627.680610
627.760260
628.061820
628.169700
628.436910
628.711950
628.921800
629.080380
629.198820
629.431800
629.624280
629.637300
629.881530
630.025680
630.135600
630.247350
630.434130
630.592440
630.821520
631.027170
631.047690
631.257150
631.395480
631.528590
631.638690
631.835190
632.040540
632.053170
632.266980
632.525550
632.622540
632.694990
632.968590
633.119040
633.151080
633.268740
633.388950
633.721590
633.893940
634.043640
634.137390
634.324320
634.471500
634.568340
634.775580
634.873020
635.118660
635.288430
635.529060
635.753790
635.927400
636.150720
636.243030
636.485880
636.615300
636.666150
636.953460
637.115550
637.308540
637.541160
637.696170
637.897500
637.972230
638.285520
638.306040
638.438370
638.575980
638.750250
639.026460
639.233730
639.385830
639.460020
639.721080
639.789960
640.109940
640.315710
640.528770
640.589100
640.806060
640.904640
641.175300
641.259480
641.534430
641.711670
641.901180
642.139740
642.363000
642.506790
642.625800
642.758430
642.933750
643.208100
643.320870
643.455510
643.694850
643.938540
643.980060
644.112270
644.356800
644.700330
644.924970
645.092130
645.323820
645.503340
645.722580
645.804870
645.984990
646.215960
646.490520
646.839690
646.890960
647.097690
647.215740
647.502840
647.723760
647.860680
648.020850
648.353040
648.845760
649.082580
649.322040
649.524210
649.743840
649.919670
650.160990
650.403000
650.671800
650.875470
651.103830
651.230160
651.400140
651.698340
651.801870
652.067250
652.229940
652.401450
652.686870
652.871340
653.023110
653.288880
653.419440
653.632860
653.902740
654.247260
654.496050
654.745530
655.007580
655.297320
655.559190
655.787760
656.078520
656.245800
656.475960
656.664480
656.912700
656.990970
657.128100
657.354690
657.556020
657.748770
657.967380
658.192140
658.469460
658.552440
658.842510
659.134830
659.363460
659.614110
659.895270
660.066600
660.257220
660.409350
660.596100
660.751830
660.780990
661.113990
661.303590
661.504710
661.594440
661.798620
661.969740
662.093070
662.344860
662.553120
662.771820
662.941770
663.258480
663.600990
663.816150
663.960900
664.106520
664.531110
664.607580
664.911000
665.198070
665.686140
665.752770
666.162630
666.338970
666.707010
667.009800
667.193220
667.659030
667.844100
668.026050
668.330880
668.517060
668.687550
668.813010
669.067230
669.097830
669.424050
669.561900
669.796140
669.833340
669.937530
670.039710
670.178070
670.501500
670.609650
670.763130
670.995750
671.236530
671.375820
671.646870
671.829000
671.861610
671.997930
672.189900
672.202920
672.333720
672.549060
672.779820
673.000500
673.131510
673.272600
673.539510
673.731870
673.900410
674.094690
674.247720
674.431650
674.782830
674.968770
675.319680
675.505890
675.798930
675.940920
676.283760
676.499640
676.719090
676.957020
676.982370
677.259840
677.453490
677.691660
677.895390
678.224460
678.528150
678.758460
678.840270
679.073280
679.334910
679.624860
679.911990
680.129550
680.294040
680.602530
680.706810
680.938680
681.018120
681.219420
681.238020
681.629040
681.835500
682.056330
682.186800
682.402140
682.652940
683.073870
683.304450
683.560620
683.696010
683.960520
684.071790
684.281160
684.505950
684.883560
685.040160
685.384770
685.402980
685.939890
686.066670
686.442030
686.830770
687.124740
687.261240
687.503430
687.710070
688.050840
688.234290
688.442430
688.666590
688.873710
689.036100
689.322300
689.335800
689.818260
690.125970
690.288270
690.425430
690.731550
691.216680
691.450290
691.705200
692.034270
692.077980
692.512770
692.885940
693.214800
693.536400
693.865290
694.232400
694.475760
694.661490
694.950510
695.264580
695.532510
695.694210
695.808600
695.981520
696.360870
696.611010
696.652380
696.833100
697.111830
697.710180
697.896870
698.045970
698.327340
698.909370
699.076890
699.360480
699.527790
699.758100
699.967260
700.089450
700.212750
700.358160
700.648470
700.792050
700.818900
700.953750
701.583900
701.851680
701.993520
702.351300
702.700770
702.970380
703.334340
703.677540
703.922610
704.086980
704.247120
704.406900
704.531100
704.715990
704.891640
705.303930
705.445050
705.681930
705.851850
706.050150
706.270800
706.536330
706.722090
707.017200
707.255220
707.484300
707.752170
707.843820
708.213360
708.414390
708.672240
708.928470
709.206960
709.456830
709.708920
709.890870
709.992600
710.145930
710.475240
710.563500
710.825880
711.045870
711.458640
711.576030
712.016070
712.252920
712.411560
712.744560
712.891200
713.069190
713.311080
713.496090
713.897970
714.585240
714.695790
714.856500
714.970320
715.138050
715.350210
715.575360
716.064090
716.161440
716.565570
717.011970
717.066000
717.787800
718.371630
718.558200
718.877460
719.672610
719.739510
719.899440
720.496830
720.793980
721.034910
721.299300
721.528350
721.540500
721.977330
722.189700
722.395140
722.860590
723.037050
723.200970
723.528600
723.596670
724.050060
724.223880
724.342470
724.356270
724.815570
725.316870
725.556480
725.678370
725.918610
726.129480
726.439800
726.721980
726.919350
727.172760
727.386150
727.615230
727.834470
727.898760
728.332710
728.438370
728.638350
728.726580
729.433440
729.574530
729.840510
730.342500
730.548180
730.902120
731.053620
731.474340
731.895060
732.052620
732.283200
732.304920
732.465990
732.688200
732.817080
733.031580
733.377750
733.591200
733.747320
734.189880
734.386290
734.779680
734.940120
735.058680
735.493890
735.778020
736.130940
736.328520
736.457400
736.658070
737.456100
737.709000
737.742660
737.946990
738.144570
738.480660
738.627870
738.738690
738.822720
738.974610
739.240920
739.699410
739.885320
739.956900
740.054850
740.348700
740.501010
741.003660
741.009750
741.171420
741.403710
741.574590
741.712890
741.977310
742.033380
742.339950
742.492830
742.658970
742.810170
743.128080
743.267130
743.528100
743.686080
743.801520
744.071490
744.328380
744.515700
744.723420
745.060440
745.249110
745.451010
745.681680
745.881750
746.035620
746.244450
746.261310
746.353200
746.651640
746.891010
747.016800
747.161850
747.306240
747.537900
747.842730
748.094310
748.364400
748.796730
748.957110
749.185110
749.287830
749.568690
749.756040
749.977920
750.251340
750.754650
750.852300
751.359300
751.609710
751.820310
752.221740
752.412960
752.679570
752.918580
753.092340
753.154440
753.431880
753.698370
754.166880
754.295670
754.567590
754.846350
755.020380
755.132520
755.677140
756.065670
756.277920
756.697440
756.819090
757.085550
757.394760
757.473150
757.708560
757.935180
758.447850
758.502330
758.778330
758.937780
759.207450
759.685830
760.116300
760.285140
760.459770
760.843770
761.418210
761.728050
762.085110
762.315780
762.441660
762.547080
762.721320
763.010850
763.376160
763.591980
763.776030
764.081250
764.154420
764.403270
764.695050
764.747490
765.429240
765.661650
765.822180
766.041180
766.505820
766.647600
766.691130
766.791630
766.854780
766.908270
767.490540
767.834640
768.013050
768.205680
768.410760
768.561060
768.797430
769.004700
769.281660
769.466790
769.647420
769.734090
769.934460
770.114280
770.318670
770.444940
770.750010
770.961990
771.375420
771.514710
771.773190
772.095120
772.327500
772.543830
772.758990
772.843980
773.180070
773.262780
773.386650
773.709480
773.925090
774.140850
774.389610
774.637620
774.885090
775.026420
775.184580
775.359990
775.699290
775.918980
776.375010
776.632500
777.105600
777.329490
777.655590
778.197510
778.737270
778.888200
779.117340
779.970780
780.193320
780.370860
780.622350
780.882810
781.090110
781.574010
781.793640
781.954560
782.210190
782.610480
782.684640
782.928450
782.956920
783.250230
783.652530
784.002690
784.116090
784.364700
784.722690
784.917180
785.068380
785.455470
785.690400
785.906490
785.919090
786.380160
786.882690
787.100400
787.312890
787.477320
787.734570
788.185980
788.531100
788.904960
789.108660
789.329970
789.748380
789.988260
790.251750
790.555650
790.792200
791.080290
791.364450
791.586150
791.936640
792.143310
792.241890
792.243870
792.348330
792.413100
792.719310
792.963120
793.074960
793.335210
793.689390
793.938960
794.010240
794.105400
794.626440
794.780310
795.046650
795.473040
795.732240
795.756090
795.772890
795.946110
796.177800
796.430610
796.752060
796.997730
797.313660
797.641200
797.717160
797.949150
798.055470
798.286650
798.419880
798.668700
798.759360
798.968040
799.108410
799.533270
799.913070
800.226210
800.475570
800.684760
800.905080
801.127170
801.398520
801.526770
801.905430
802.075650
802.510350
802.851750
803.118660
803.212860
803.720580
803.933160
804.103140
804.305730
804.559050
804.939480
805.275870
805.539210
805.852170
806.149200
806.844420
807.000870
807.181500
807.515730
807.988200
808.155720
808.700820
808.913550
809.207910
809.414970
809.641020
809.906250
809.910390
810.251790
810.409680
810.581880
810.998640
811.016070
811.222680
811.670220
811.897530
812.222640
812.370780
812.512500
812.809200
812.960760
813.096030
813.332700
813.486510
813.701580
813.881550
814.185840
814.464450
814.745190
814.974150
815.262480
815.265600
815.348730
815.370090
815.563200
815.939790
816.118350
816.233910
816.558960
816.695580
816.895440
816.985470
817.256790
817.394850
817.623270
817.810950
817.978590
818.142000
818.322810
818.763540
818.974680
819.156390
819.317100
819.830100
819.957480
820.572660
820.785510
820.921320
821.206860
821.672220
821.953320
822.138780
822.628140
822.661710
822.716400
823.175460
823.395240
823.772550
824.039220
824.548650
825.035280
825.403380
825.638940
825.757170
826.143210
826.380090
826.524540
826.654620
826.965240
827.103270
827.388000
827.512320
827.982420
828.416730
828.585240
828.771990
828.951330
829.327590
829.564470
829.799130
830.136420
830.540910
830.751360
830.916330
831.091710
831.502140
831.599970
831.816780
832.177290
832.320000
832.752450
832.849770
832.990410
833.158230
833.399040
833.707740
833.805960
833.989020
834.319860
834.493830
834.705870
834.904530
835.077180
835.248780
835.368750
835.469730
835.867260
835.935180
836.074530
836.191050
836.248230
836.361570
836.517780
836.637330
836.675310
836.849910
837.039390
837.104190
837.140550
837.250800
837.309120
837.332250
837.446700
837.453660
837.467610
837.500670
837.682560
837.776880
837.861090
837.877650
837.907740
838.015440
838.032000
838.111470
838.146150
838.176180
838.254360
838.280460
838.367520
838.395870
838.461090
838.475070
838.490220
838.594440
838.613820
838.638150
838.704990
838.745940
838.778730
838.852200
838.917210
838.945710
839.041110
839.104470
839.212770
839.309850
839.320560
839.398470
839.417130
839.438190
839.455140
839.547930
839.572620
839.603190
839.628510
839.714610
839.732670
839.753370
839.876070
840.005820
840.018210
840.051270
840.078510
840.184890
840.205170
840.220170
840.231540
840.338310
840.413610
840.516120
840.527820
840.543300
840.569760
840.640980
840.664410
840.711060
840.732540
840.750060
840.845340
840.968640
840.983730
841.031340
841.165080
841.192050
841.283040
841.295310
841.362570
841.380270
841.404270
841.495710
841.507350
841.524390
841.532970
841.542570
841.643430
841.660560
841.683450
841.706280
841.847040
841.852050
841.869330
841.892520
841.945440
841.977570
841.996830
842.022150
842.094450
842.154210
842.170380
842.261880
842.275140
842.444550
842.454840
842.559420
842.644800
842.685540
842.782920
842.815860
842.961600
842.969880
842.983380
843.071790
843.113550
843.150120
843.170040
843.247020
843.260820
843.283500
843.379620
843.409650
843.505980
843.527070
843.590190
843.602730
843.615540
843.630120
843.776070
843.967050
844.051650
844.065180
844.108560
844.135320
844.186350
844.305330
844.373220
844.410870
844.480380
844.519950
844.662990
844.682670
844.733910
844.869870
844.892730
844.917330
844.987380
845.035980
845.078610
845.154720
845.217510
845.316330
845.451570
845.498040
845.512500
845.568000
845.588760
845.724180
845.949450
846.061470
846.337830
846.376950
846.396240
846.547470
846.660090
846.861090
846.871320
847.214790
847.286730
847.430910
847.789050
847.827030
847.898100
848.164350
848.194980
848.390280
848.430000
848.478600
848.745120
848.958120
849.577230
850.048560
850.279290
852.032910
852.525180
853.999230
859.630080
862.442910
864.675840
866.387070
866.475750
885.792420
888.794730
891.231510
892.013010
893.094240
894.815910
895.522440
895.624110
895.720620
896.183160
896.489340
896.719110
897.372510
898.478730
899.548920
900.017550
900.138600
900.255150
901.295250
901.812510
902.014170
902.187960
902.253930
902.872080
903.153870
903.253170
903.492630
903.590340
904.506300
904.807140
904.964460
905.480220
905.834580
906.586800
906.845880
907.324920
907.793790
907.993950
908.328450
909.054630
909.088800
909.657690
910.316520
910.648890
910.814970
911.395170
911.464230
911.706420
912.158280
912.634560
913.247610
913.276950
913.472550
913.741530
914.264700
914.561490
914.689080
915.435450
915.530760
916.133280
916.298790
916.454190
917.065410
917.388150
917.877870
918.098970
918.805230
918.990720
919.555380
919.966110
920.759040
920.877420
921.443070
921.770670
922.410120
922.445970
922.958250
923.239470
924.422820
924.966690
925.057680
925.705980
926.364060
926.530680
926.928930
927.855660
927.994260
928.261230
928.591200
928.773300
929.208420
929.697360
929.958330
930.311040
930.366720
930.548190
930.818520
930.858000
931.405560
931.534380
931.714320
931.994460
932.228250
932.295330
932.477640
933.222600
933.424980
933.607110
933.852030
934.288260
934.515420
935.079390
935.466120
935.565180
935.840970
936.189690
937.007880
937.261650
937.463250
937.871220
938.160660
938.323350
938.679000
939.305850
939.706080
940.080930
940.480590
940.960740
941.352420
941.851260
942.018720
942.025920
942.285030
942.478710
942.793260
943.364940
943.792050
943.922610
944.491050
944.914920
945.156330
945.584250
945.849720
945.971820
946.088910
946.626660
946.827030
947.512110
947.920860
948.186150
948.469920
948.801690
949.665330
950.322030
950.544090
951.044700
951.317640
951.441870
952.500180
952.689570
952.918800
953.155920
953.415900
953.771340
954.106860
954.131910
954.399090
954.948150
955.141920
955.181190
955.435050
955.549260
955.649640
955.953780
956.257530
956.713140
956.960310
957.429750
958.067700
958.418610
958.596720
958.976280
959.222640
959.237610
959.465370
959.711310
960.087750
960.916050
961.163550
961.232730
961.567350
961.873380
961.969770
962.498010
962.780850
963.161460
963.495390
963.522330
963.912120
964.410540
964.664250
964.963770
964.997040
965.253060
965.606880
965.713470
966.002400
966.211530
966.540750
966.869370
966.948180
967.456620
967.603380
967.915830
968.093100
968.600820
968.935950
969.235140
969.728760
969.963360
970.457160
970.628100
971.303400
971.767350
972.301380
972.558330
972.829290
973.032030
973.786350
974.397450
974.600430
975.594960
975.775050
975.949020
976.151670
976.220130
976.756500
976.952700
978.030570
978.976020
979.229880
979.939440
980.057640
980.904030
981.169410
981.302190
981.728190
981.996600
982.054680
982.406310
982.794480
983.088990
983.105670
983.511390
983.872230
983.882010
984.268470
984.544500
984.752580
985.089330
985.189860
985.606170
986.314500
986.479890
987.194790
987.510660
987.670170
987.977220
988.213950
988.572330
988.708050
989.107110
989.289570
989.612370
989.819400
990.527760
990.769020
991.015620
991.438290
991.671150
991.858140
991.962480
992.277060
992.346270
993.073650
993.215040
993.614490
995.591460
995.956500
995.992890
996.576720
996.642090
996.956940
996.999630
997.471920
997.744740
998.369310
998.873100
998.897280
999.087060
999.214950
999.569400
999.874920
999.989220
1000.179630
1000.478100
1000.630740
1000.980990
1001.350260
1001.657910
1002.236670
1002.439170
1002.782760
1003.021410
1003.322400
1003.652820
1004.147880
1004.295480
1004.372520
1004.577540
1004.915400
1004.979750
1005.436830
1005.531510
1005.813120
1005.940230
1006.188630
1006.365960
1006.664970
1006.745310
1007.279250
1007.533890
1007.956410
1008.315420
1008.816360
1009.393560
1009.705710
1010.145330
1010.593890
1011.183090
1011.293970
1011.401160
1011.535020
1012.108290
1012.578870
1012.705560
1012.717110
1013.332500
1013.409150
1013.560380
1014.080880
1014.230040
1014.537390
1014.817890
1015.154190
1015.381920
1015.566960
1015.678980
1016.573250
1017.472320
1017.938250
1018.197930
1018.929930
1019.600760
1019.665590
1020.303270
1020.548790
1021.489830
1021.911120
1022.573970
1022.770260
1023.195270
1023.757920
1023.793830
1023.975300
1024.214400
1024.670670
1024.853610
1025.162640
1025.717040
1026.079950
1026.320040
1026.830760
1027.300920
1027.769850
1028.062140
1028.453850
1028.838030
1029.402960
1029.738990
1030.227810
1031.152530
1031.958720
1032.660960
1033.674750
1034.682930
1034.820840
1035.179880
1035.925530
1036.710600
1037.443350
1038.472680
1038.785280
1038.863970
1039.814250
1040.394180
1040.867490
1041.107460
1041.115920
1041.255300
1042.577760
1043.399850
1043.870550
1044.309600
1044.948000
1045.395480
1045.807140
1046.287080
1046.754510
1046.840280
1047.614040
1048.302840
1048.732950
1049.106480
1049.634000
1049.958210
1050.081600
1050.299280
1050.675060
1052.294340
1052.644620
1052.703870
1053.023790
1053.193530
1053.451200
1053.804240
1054.056300
1054.586670
1054.755330
1056.435480
1056.557130
1056.819900
1057.480410
1057.557060
1057.601130
1059.544170
1059.695790
1060.500240
1060.606500
1061.644140
1061.836440
1062.390330
1062.475200
1062.892500
1063.254270
1063.978680
1064.143530
1064.448570
1065.190860
1066.800060
1067.078010
1067.277690
1068.041580
1068.802470
1069.634850
1070.146740
1071.416130
1072.446390
1072.552980
1073.168460
1073.625630
1074.892500
1075.069680
1075.787340
1076.290950
1077.046440
1077.720300
1077.901440
1079.709000
1079.830230
1080.043560
1080.696660
1080.978270
1081.112040
1081.335390
1082.818530
1083.292170
1083.384060
1085.204130
1085.387610
1085.833230
1085.866800
1086.648570
1087.013670
1087.548330
1088.376150
1088.878740
1089.404160
1089.512700
1089.537240
1089.911910
1090.512030
1092.254070
1092.532980
1093.872990
1094.952030
1095.173640
1095.323310
1095.679530
1096.311330
1096.478910
1097.411790
1098.640860
1100.192970
1100.630460
1100.974890
1101.224340
1101.228930
1102.328460
1102.792590
1103.699010
1104.260040
1104.738690
1105.254450
1105.799430
1106.188530
1107.456480
1107.520860
1107.754290
1109.042550
1109.513490
1109.686890
1109.983740
1111.044090
1111.304070
1112.084010
1113.109950
1113.241590
1114.818540
1115.033940
1115.627610
1116.180090
1116.680580
1117.756170
1117.861650
1118.785800
1118.991930
1119.336210
1119.549360
1120.034340
1120.611540
1122.561930
1122.954990
1124.247840
1124.480370
1124.814750
1125.305190
1125.932340
1126.528620
1126.599210
1126.906260
1127.653800
1128.167040
1128.529950
1129.051770
1129.819920
1130.153280
1130.427690
1131.400020
1132.756350
1133.144610
1134.006810
1134.153120
1134.500580
1135.010610
1136.411730
1137.215520
1137.606630
1137.633900
1138.484520
1138.574670
1139.040150
1139.901690
1140.364080
1140.787590
1141.716630
1142.851110
1143.548280
1143.742980
1143.869730
1144.515690
1144.614600
1144.980510
1145.464170
1145.503710
1146.473880
1147.181640
1148.289840
1148.539380
1148.782410
1149.614880
1150.485360
1151.235840
1151.526720
1152.283830
1153.132950
1153.662960
1154.519040
1155.035760
1155.366060
1155.586200
1157.421990
1157.732070
1158.982470
1159.140030
1159.399650
1159.877460
1160.208060
1160.414550
1161.011670
1161.045720
1161.217830
1161.857340
1162.009860
1162.765620
1163.640510
1165.347030
1166.375040
1167.780480
1168.904010
1168.930650
1169.397420
1169.466540
1169.765880
1170.391830
1170.768810
1172.135280
1172.726760
1174.043340
1174.267110
1176.048180
1177.093920
1177.520610
1177.756260
1177.858170
1178.137110
1178.208120
1178.340090
1178.409420
1179.156420
1179.381990
1179.510240
1179.701340
1179.877050
1179.934740
1180.093770
1180.244070
1180.351980
1180.497990
1180.541580
1180.628400
1180.822770
1180.851690
1180.880460
1181.139870
1181.555970
1181.693340
1181.725950
1181.780400
1181.891460
1182.113310
1182.305850
1182.682620
1182.955200
1183.021110
1183.137060
1183.226400
1183.350060
1183.639080
1184.007510
1184.045460
1184.459370
1184.621550
1184.649240
1184.680080
1185.080850
1185.183330
1185.192480
1185.467760
1185.555630
1185.600450
1185.752850
1185.778980
1185.924420
1186.101780
1186.302300
1186.454670
1186.519830
1186.683270
1186.872690
1186.919670
1187.059770
1187.247240
1187.325150
1187.889150
1188.035550
1188.070710
1188.366150
1188.376380
1188.615840
1188.726480
1188.891990
1189.201680
1189.524360
1189.634340
1190.207340
1190.554950
1191.102450
1191.486690
1192.483620
1192.829850
1192.989660
1193.171160
1193.496300
1193.550840
1193.756640
1193.827590
1194.477270
1194.682020
1195.072140
1195.243230
1195.999740
1197.259920
1197.361890
1197.392220
1197.691950
1198.114800
1198.119900
1198.665780
1199.563080
