# Supplementary material for: TRPM8-Dependent Dynamic Response in a Mathematical Model of Cold Thermoreceptor
Source: PLoS One. 2015 Oct 1;10(10):e0139314. doi: 10.1371/journal.pone.0139314 (PMC4591370; doi:10.1371/journal.pone.0139314)
Supplement: S1 Experimental Data — Includes figures and summary table. (ZIP) [file pone.0139314.s001.zip › SupplMat1/data_files/15519001_t.txt]

33.54
33.53
33.52
33.52
33.51
33.51
33.50
33.50
33.49
33.49
33.49
33.48
33.48
33.48
33.47
33.47
33.46
33.46
33.45
33.45
33.45
33.44
33.44
33.44
33.43
33.43
33.42
33.42
33.42
33.41
33.41
33.40
33.40
33.39
33.39
33.39
33.38
33.38
33.38
33.37
33.37
33.36
33.36
33.36
33.35
33.35
33.35
33.35
33.34
33.34
33.34
33.34
33.34
33.34
33.34
33.34
33.34
33.34
33.34
33.34
33.34
33.34
33.34
33.34
33.34
33.33
33.33
33.33
33.33
33.32
33.32
33.32
33.32
33.31
33.31
33.31
33.31
33.31
33.31
33.31
33.31
33.31
33.31
33.31
33.31
33.31
33.31
33.31
33.31
33.31
33.31
33.31
33.31
33.31
33.31
33.31
33.31
33.31
33.31
33.31
33.31
33.31
33.31
33.31
33.31
33.30
33.30
33.30
33.30
33.29
33.29
33.29
33.28
33.28
33.28
33.28
33.28
33.28
33.28
33.28
33.28
33.28
33.28
33.27
33.27
33.27
33.26
33.26
33.26
33.26
33.25
33.25
33.25
33.25
33.25
33.25
33.25
33.25
33.25
33.24
33.24
33.24
33.23
33.23
33.23
33.23
33.22
33.22
33.22
33.22
33.22
33.22
33.22
33.22
33.22
33.22
33.22
33.21
33.21
33.21
33.20
33.20
33.20
33.20
33.19
33.19
33.19
33.19
33.19
33.19
33.19
33.19
33.19
33.19
33.19
33.19
33.19
33.19
33.19
33.19
33.19
33.19
33.19
33.19
33.19
33.19
33.19
33.19
33.18
33.18
33.18
33.17
33.17
33.17
33.17
33.16
33.16
33.16
33.16
33.16
33.16
33.16
33.16
33.16
33.16
33.16
33.16
33.16
33.16
33.16
33.16
33.16
33.16
33.16
33.16
33.16
33.16
33.16
33.16
33.16
33.16
33.16
33.16
33.16
33.16
33.16
33.16
33.16
33.16
33.16
33.16
33.16
33.16
33.16
33.16
33.16
33.16
33.16
33.16
33.16
33.16
33.16
33.16
33.16
33.16
33.16
33.16
33.16
33.16
33.16
33.16
33.16
33.16
33.16
33.16
33.16
33.16
33.16
33.16
33.16
33.16
33.16
33.16
33.16
33.16
33.16
33.16
33.16
33.16
33.16
33.16
33.16
33.16
33.16
33.16
33.16
33.16
33.16
33.16
33.16
33.16
33.16
33.16
33.16
33.16
33.16
33.16
33.16
33.16
33.16
33.16
33.16
33.16
33.16
33.16
33.16
33.16
33.16
33.16
33.16
33.16
33.16
33.16
33.16
33.16
33.16
33.16
33.16
33.16
33.16
33.16
33.16
33.16
33.16
33.16
33.16
33.16
33.16
33.16
33.16
33.16
33.16
33.16
33.16
33.16
33.16
33.16
33.16
33.16
33.16
33.16
33.16
33.16
33.16
33.16
33.16
33.16
33.16
33.16
33.16
33.16
33.16
33.16
33.16
33.16
33.16
33.16
33.16
33.16
33.16
33.16
33.16
33.16
33.16
33.16
33.16
33.16
33.16
33.16
33.16
33.16
33.16
33.16
33.16
33.16
33.16
33.16
33.16
33.16
33.16
33.16
33.16
33.16
33.16
33.17
33.17
33.17
33.18
33.18
33.18
33.18
33.19
33.19
33.19
33.19
33.19
33.19
33.19
33.19
33.19
33.19
33.19
33.19
33.19
33.19
33.19
33.19
33.19
33.19
33.19
33.19
33.19
33.19
33.18
33.18
33.18
33.18
33.18
33.18
33.18
33.18
33.18
33.18
33.18
33.19
33.19
33.19
33.19
33.19
33.19
33.19
33.19
33.19
33.19
33.19
33.19
33.19
33.19
33.19
33.19
33.19
33.19
33.19
33.19
33.19
33.19
33.19
33.19
33.19
33.19
33.19
33.19
33.19
33.19
33.19
33.19
33.19
33.19
33.19
33.19
33.19
33.19
33.19
33.19
33.19
33.19
33.19
33.19
33.19
33.19
33.19
33.19
33.19
33.19
33.19
33.19
33.19
33.19
33.19
33.19
33.19
33.19
33.19
33.19
33.19
33.19
33.19
33.19
33.19
33.19
33.19
33.19
33.19
33.19
33.19
33.19
33.19
33.19
33.19
33.19
33.19
33.19
33.19
33.19
33.19
33.19
33.19
33.19
33.19
33.18
33.18
33.18
33.18
33.17
33.17
33.17
33.17
33.16
33.16
33.16
33.16
33.16
33.16
33.17
33.17
33.17
33.17
33.18
33.18
33.18
33.18
33.19
33.19
33.19
33.19
33.19
33.19
33.19
33.19
33.19
33.19
33.19
33.19
33.19
33.19
33.19
33.19
33.19
33.19
33.19
33.19
33.19
33.19
33.20
33.20
33.21
33.21
33.22
33.22
33.22
33.22
33.22
33.22
33.22
33.21
33.20
33.18
33.16
33.15
33.13
33.11
33.10
33.08
33.07
33.05
33.04
33.02
33.01
32.99
32.98
32.97
32.95
32.94
32.93
32.91
32.90
32.89
32.88
32.87
32.86
32.86
32.84
32.84
32.83
32.82
32.81
32.81
32.80
32.79
32.79
32.78
32.78
32.77
32.77
32.76
32.75
32.75
32.74
32.74
32.74
32.73
32.73
32.72
32.72
32.71
32.71
32.71
32.71
32.70
32.70
32.69
32.69
32.69
32.68
32.68
32.67
32.67
32.66
32.66
32.65
32.65
32.65
32.65
32.64
32.64
32.64
32.64
32.63
32.63
32.63
32.62
32.62
32.62
32.61
32.61
32.60
32.60
32.59
32.59
32.58
32.58
32.57
32.57
32.56
32.56
32.55
32.55
32.54
32.53
32.53
32.52
32.52
32.51
32.50
32.49
32.49
32.48
32.47
32.46
32.45
32.45
32.44
32.43
32.42
32.41
32.40
32.39
32.38
32.37
32.35
32.34
32.33
32.32
32.31
32.30
32.28
32.27
32.26
32.25
32.24
32.22
32.21
32.19
32.18
32.17
32.15
32.14
32.12
32.11
32.09
32.08
32.06
32.04
32.03
32.01
32.00
31.98
31.96
31.94
31.93
31.91
31.89
31.87
31.86
31.84
31.82
31.80
31.78
31.76
31.74
31.72
31.70
31.68
31.65
31.63
31.61
31.59
31.56
31.54
31.52
31.49
31.47
31.44
31.42
31.40
31.37
31.35
31.32
31.30
31.27
31.25
31.22
31.20
31.17
31.15
31.12
31.09
31.07
31.04
31.02
30.99
30.96
30.93
30.91
30.88
30.85
30.82
30.79
30.77
30.74
30.71
30.68
30.65
30.62
30.60
30.57
30.54
30.51
30.48
30.45
30.42
30.39
30.36
30.33
30.29
30.26
30.23
30.20
30.17
30.14
30.10
30.07
30.04
30.01
29.97
29.94
29.91
29.87
29.84
29.81
29.78
29.74
29.71
29.68
29.65
29.62
29.59
29.56
29.52
29.49
29.46
29.43
29.40
29.37
29.33
29.30
29.27
29.23
29.20
29.17
29.13
29.10
29.06
29.02
28.98
28.95
28.91
28.87
28.83
28.79
28.75
28.71
28.67
28.63
28.59
28.55
28.50
28.46
28.42
28.38
28.33
28.29
28.25
28.21
28.17
28.13
28.09
28.05
28.01
27.97
27.93
27.89
27.85
27.82
27.78
27.74
27.70
27.66
27.63
27.59
27.55
27.51
27.47
27.43
27.39
27.35
27.31
27.27
27.23
27.19
27.15
27.11
27.07
27.03
26.99
26.95
26.91
26.87
26.83
26.79
26.75
26.71
26.67
26.63
26.58
26.54
26.50
26.46
26.42
26.38
26.34
26.31
26.27
26.23
26.19
26.15
26.11
26.07
26.03
25.99
25.95
25.91
25.87
25.84
25.80
25.77
25.73
25.69
25.66
25.63
25.59
25.56
25.52
25.49
25.46
25.42
25.39
25.36
25.32
25.29
25.25
25.22
25.18
25.15
25.12
25.08
25.05
25.01
24.98
24.94
24.91
24.87
24.84
24.81
24.77
24.74
24.70
24.67
24.64
24.60
24.57
24.53
24.50
24.46
24.43
24.40
24.36
24.33
24.30
24.27
24.24
24.21
24.17
24.14
24.11
24.08
24.05
24.02
24.00
23.97
23.94
23.91
23.88
23.86
23.83
23.80
23.77
23.75
23.72
23.69
23.67
23.64
23.62
23.59
23.57
23.55
23.52
23.50
23.48
23.45
23.43
23.41
23.39
23.36
23.34
23.32
23.30
23.29
23.27
23.25
23.23
23.22
23.20
23.19
23.17
23.16
23.15
23.14
23.13
23.12
23.11
23.11
23.10
23.10
23.10
23.09
23.09
23.09
23.09
23.09
23.10
23.10
23.11
23.11
23.12
23.13
23.14
23.15
23.16
23.17
23.19
23.21
23.22
23.24
23.26
23.28
23.31
23.33
23.35
23.38
23.40
23.43
23.45
23.47
23.50
23.52
23.54
23.57
23.59
23.62
23.65
23.68
23.71
23.74
23.78
23.82
23.87
23.91
23.96
24.01
24.06
24.11
24.16
24.21
24.27
24.32
24.37
24.42
24.47
24.52
24.57
24.62
24.67
24.72
24.77
24.82
24.87
24.92
24.97
25.02
25.07
25.12
25.17
25.22
25.27
25.32
25.37
25.42
25.47
25.52
25.56
25.61
25.66
25.71
25.76
25.81
25.86
25.91
25.95
26.00
26.05
26.10
26.15
26.19
26.24
26.29
26.33
26.38
26.42
26.47
26.51
26.56
26.61
26.65
26.70
26.74
26.79
26.83
26.88
26.92
26.96
27.00
27.05
27.09
27.13
27.17
27.21
27.25
27.29
27.33
27.37
27.41
27.45
27.49
27.52
27.56
27.60
27.63
27.67
27.71
27.74
27.78
27.82
27.86
27.90
27.94
27.97
28.01
28.05
28.08
28.12
28.16
28.20
28.23
28.27
28.30
28.34
28.37
28.41
28.44
28.47
28.51
28.54
28.57
28.61
28.64
28.67
28.71
28.74
28.77
28.80
28.83
28.86
28.90
28.93
28.96
28.99
29.02
29.05
29.08
29.11
29.13
29.16
29.19
29.22
29.25
29.27
29.30
29.33
29.36
29.38
29.41
29.43
29.46
29.48
29.51
29.53
29.56
29.58
29.60
29.63
29.65
29.67
29.70
29.72
29.74
29.76
29.79
29.81
29.83
29.85
29.88
29.90
29.92
29.94
29.96
29.98
30.01
30.03
30.05
30.07
30.09
30.11
30.13
30.15
30.17
30.19
30.21
30.22
30.24
30.26
30.28
30.30
30.32
30.34
30.35
30.37
30.39
30.41
30.43
30.45
30.47
30.49
30.51
30.53
30.55
30.56
30.58
30.60
30.62
30.64
30.65
30.67
30.69
30.71
30.72
30.74
30.76
30.77
30.79
30.80
30.82
30.84
30.85
30.87
30.88
30.90
30.91
30.93
30.94
30.95
30.97
30.98
31.00
31.01
31.02
31.04
31.05
31.06
31.07
31.09
31.10
31.11
31.12
31.13
31.14
31.15
31.16
31.17
31.19
31.20
31.21
31.22
31.23
31.24
31.25
31.26
31.27
31.28
31.29
31.30
31.31
31.32
31.33
31.34
31.35
31.36
31.36
31.37
31.38
31.39
31.39
31.40
31.41
31.42
31.42
31.43
31.44
31.45
31.45
31.46
31.47
31.48
31.48
31.49
31.49
31.50
31.51
31.52
31.52
31.53
31.53
31.54
31.54
31.55
31.55
31.56
31.56
31.57
31.57
31.58
31.58
31.59
31.59
31.60
31.61
31.61
31.62
31.63
31.63
31.64
31.64
31.65
31.65
31.66
31.66
31.66
31.67
31.67
31.67
31.68
31.68
31.68
31.69
31.69
31.69
31.69
31.69
31.69
31.70
31.70
31.70
31.71
31.71
31.71
31.72
31.72
31.72
31.73
31.73
31.73
31.73
31.74
31.74
31.74
31.75
31.75
31.75
31.75
31.76
31.76
31.76
31.76
31.76
31.76
31.76
31.76
31.77
31.77
31.77
31.78
31.78
31.78
31.78
31.79
31.79
31.79
31.79
31.79
31.79
31.79
31.79
31.79
31.79
31.79
31.80
31.80
31.80
31.80
31.80
31.81
31.81
31.81
31.81
31.81
31.81
31.82
31.82
31.82
31.82
31.82
31.82
31.82
31.82
31.82
31.82
31.82
31.82
31.82
31.81
31.81
31.81
31.81
31.80
31.80
31.80
31.79
31.79
31.79
31.79
31.79
31.79
31.79
31.79
31.79
31.80
31.80
31.80
31.81
31.81
31.81
31.81
31.82
31.82
31.82
31.82
31.82
31.82
31.82
31.82
31.82
31.82
31.82
31.82
31.83
31.83
31.83
31.84
31.84
31.84
31.85
31.85
31.86
31.86
31.86
31.87
31.87
31.88
31.88
31.89
31.89
31.89
31.90
31.90
31.91
31.91
31.92
31.92
31.92
31.93
31.93
31.94
31.95
31.95
31.96
31.96
31.97
31.97
31.98
31.99
31.99
31.99
32.00
32.00
32.01
32.01
32.01
32.02
32.02
32.02
32.03
32.03
32.03
32.03
32.04
32.04
32.04
32.05
32.05
32.05
32.06
32.06
32.06
32.06
32.06
32.06
32.06
32.06
32.06
32.07
32.07
32.07
32.07
32.08
32.08
32.08
32.09
32.09
32.09
32.09
32.09
32.09
32.09
32.09
32.09
32.08
32.08
32.08
32.08
32.08
32.07
32.07
32.07
32.07
32.07
32.07
32.06
32.06
32.06
32.06
32.06
32.07
32.07
32.07
32.07
32.08
32.08
32.08
32.09
32.09
32.09
32.09
32.09
32.09
32.09
32.09
32.10
32.10
32.10
32.10
32.11
32.11
32.12
32.12
32.13
32.13
32.14
32.14
32.15
32.15
32.15
32.16
32.16
32.16
32.16
32.17
32.17
32.17
32.18
32.18
32.18
32.18
32.18
32.18
32.18
32.18
32.18
32.18
32.18
32.18
32.18
32.18
32.18
32.18
32.18
32.18
32.18
32.19
32.19
32.19
32.20
32.20
32.20
32.21
32.21
32.22
32.22
32.23
32.23
32.24
32.24
32.25
32.26
32.26
32.27
32.27
32.28
32.29
32.29
32.29
32.30
32.31
32.31
32.32
32.32
32.32
32.33
32.33
32.34
32.34
32.35
32.35
32.36
32.36
32.37
32.37
32.38
32.38
32.39
32.39
32.39
32.40
32.40
32.41
32.41
32.41
32.41
32.42
32.42
32.43
32.44
32.44
32.44
32.44
32.45
32.45
32.45
32.46
32.46
32.46
32.46
32.46
32.46
32.46
32.46
32.45
32.45
32.45
32.44
32.44
32.43
32.43
32.42
32.42
32.41
32.41
32.40
32.40
32.40
32.39
32.39
32.39
32.39
32.39
32.38
32.38
32.38
32.38
32.38
32.38
32.38
32.38
32.38
32.38
32.38
32.38
32.39
32.39
32.39
32.39
32.39
32.40
32.40
32.40
32.40
32.40
32.40
32.41
32.41
32.41
32.42
32.42
32.42
32.42
32.43
32.43
32.43
32.43
32.43
32.43
32.43
32.43
32.43
32.43
32.43
32.43
32.43
32.43
32.43
32.43
32.43
32.44
32.44
32.44
32.45
32.45
32.45
32.46
32.46
32.46
32.47
32.47
32.47
32.48
32.48
32.49
32.49
32.50
32.50
32.50
32.51
32.51
32.51
32.51
32.52
32.52
32.52
32.53
32.53
32.53
32.54
32.54
32.54
32.55
32.55
32.55
32.55
32.55
32.56
32.56
32.56
32.56
32.57
32.57
32.57
32.58
32.58
32.58
32.58
32.58
32.59
32.59
32.59
32.59
32.60
32.60
32.60
32.60
32.61
32.61
32.61
32.61
32.61
32.61
32.62
32.62
32.62
32.63
32.63
32.63
32.63
32.64
32.64
32.64
32.64
32.65
32.65
32.65
32.66
32.66
32.66
32.66
32.67
32.67
32.67
32.67
32.67
32.67
32.67
32.67
32.67
32.68
32.68
32.68
32.68
32.69
32.69
32.69
32.70
32.70
32.70
32.70
32.70
32.70
32.70
32.70
32.70
32.70
32.70
32.70
32.70
32.70
32.71
32.71
32.71
32.71
32.72
32.72
32.72
32.72
32.73
32.73
32.73
32.73
32.73
32.73
32.73
32.73
32.73
32.73
32.73
32.73
32.73
32.73
32.73
32.73
32.73
32.73
32.73
32.73
32.73
32.73
32.73
32.73
32.73
32.73
32.73
32.73
32.73
32.73
32.73
32.73
32.73
32.73
32.73
32.74
32.74
32.74
32.75
32.75
32.75
32.76
32.76
32.76
32.76
32.76
32.76
32.76
32.76
32.76
32.76
32.76
32.76
32.76
32.76
32.76
32.76
32.75
32.75
32.75
32.74
32.74
32.74
32.73
32.73
32.73
32.73
32.73
32.73
32.73
32.73
32.73
32.73
32.73
32.73
32.73
32.73
32.73
32.72
32.72
32.72
32.72
32.72
32.71
32.71
32.71
32.71
32.71
32.71
32.70
32.70
32.70
32.70
32.70
32.70
32.70
32.70
32.70
32.69
32.69
32.69
32.69
32.69
32.68
32.68
32.68
32.68
32.68
32.68
32.68
32.68
32.67
32.67
32.67
32.67
32.67
32.67
32.67
32.67
32.67
32.67
32.67
32.67
32.67
32.67
32.67
32.67
32.67
32.67
32.66
32.66
32.66
32.66
32.65
32.65
32.65
32.65
32.64
32.64
32.64
32.64
32.64
32.64
32.64
32.65
32.65
32.65
32.66
32.66
32.66
32.66
32.67
32.67
32.67
32.67
32.68
32.68
32.68
32.68
32.69
32.69
32.69
32.70
32.70
32.70
32.70
32.70
32.71
32.71
32.71
32.72
32.72
32.72
32.72
32.73
32.73
32.73
32.73
32.73
32.73
32.73
32.74
32.74
32.75
32.76
32.77
32.79
32.80
32.82
32.84
32.87
32.89
32.91
32.93
32.95
32.97
33.00
33.02
33.04
33.05
33.07
33.08
33.10
33.10
33.10
33.10
33.09
33.09
33.09
33.11
33.12
33.14
33.17
33.19
33.23
33.26
33.29
33.32
33.35
33.37
33.39
33.40
33.42
33.42
33.43
33.43
33.44
33.44
33.43
33.43
33.43
33.42
33.42
33.42
33.41
33.40
33.39
33.39
33.38
33.37
33.36
33.34
33.33
33.32
33.30
33.29
33.28
33.26
33.25
33.24
33.22
33.21
33.20
33.18
33.17
33.16
33.15
33.13
33.12
33.11
33.10
33.09
33.08
33.07
33.05
33.04
33.04
33.03
33.02
33.02
33.01
33.00
33.00
32.99
32.99
32.99
32.98
32.98
32.97
32.96
32.96
32.96
32.95
32.94
32.94
32.93
32.93
32.92
32.92
32.91
32.90
32.90
32.89
32.89
32.88
32.87
32.87
32.86
32.86
32.86
32.86
32.85
32.85
32.85
32.85
32.84
32.84
32.84
32.84
32.83
32.83
32.82
32.81
32.81
32.80
32.80
32.79
32.78
32.77
32.76
32.75
32.74
32.73
32.72
32.71
32.70
32.70
32.69
32.68
32.67
32.66
32.65
32.65
32.64
32.63
32.63
32.62
32.61
32.60
32.60
32.59
32.58
32.58
32.57
32.56
32.55
32.55
32.54
32.54
32.53
32.52
32.51
32.51
32.50
32.50
32.49
32.48
32.48
32.47
32.46
32.46
32.45
32.44
32.44
32.43
32.42
32.42
32.41
32.40
32.40
32.39
32.38
32.37
32.37
32.36
32.36
32.35
32.35
32.34
32.34
32.33
32.32
32.32
32.31
32.31
32.30
32.29
32.29
32.28
32.28
32.27
32.26
32.26
32.26
32.25
32.25
32.24
32.24
32.23
32.23
32.23
32.23
32.22
32.22
32.21
32.21
32.20
32.20
32.20
32.19
32.19
32.19
32.18
32.18
32.18
32.17
32.17
32.17
32.17
32.16
32.16
32.16
32.15
32.15
32.15
32.15
32.15
32.15
32.14
32.14
32.14
32.13
32.13
32.13
32.13
32.12
32.12
32.12
32.12
32.12
32.12
32.12
32.12
32.12
32.12
32.12
32.12
32.12
32.12
32.12
32.12
32.12
32.12
32.12
32.12
32.12
32.12
32.12
32.12
32.12
32.12
32.12
32.12
32.12
32.12
32.12
32.12
32.12
32.12
32.11
32.11
32.11
32.11
32.11
32.11
32.11
32.10
32.10
32.10
32.10
32.10
32.10
32.10
32.09
32.09
32.09
32.09
32.09
32.09
32.09
32.09
32.09
32.09
32.09
32.10
32.10
32.10
32.10
32.10
32.10
32.10
32.10
32.11
32.11
32.11
32.11
32.11
32.11
32.11
32.11
32.11
32.11
32.11
32.11
32.11
32.11
32.12
32.12
32.12
32.12
32.12
32.12
32.12
32.12
32.12
32.12
32.12
32.12
32.12
32.12
32.12
32.12
32.12
32.12
32.12
32.12
32.12
32.12
32.12
32.12
32.12
32.12
32.12
32.12
32.12
32.12
32.12
32.12
32.12
32.12
32.12
32.12
32.12
32.12
32.12
32.12
32.12
32.12
32.12
32.13
32.13
32.13
32.13
32.13
32.13
32.13
32.13
32.13
32.13
32.13
32.13
32.13
32.14
32.14
32.14
32.14
32.14
32.15
32.15
32.15
32.15
32.15
32.15
32.15
32.15
32.15
32.15
32.15
32.15
32.15
32.15
32.15
32.15
32.15
32.15
32.15
32.15
32.15
32.15
32.15
32.15
32.15
32.15
32.15
32.15
32.15
32.15
32.15
32.15
32.15
32.15
32.15
32.15
32.15
32.15
32.15
32.15
32.15
32.15
32.15
32.15
32.15
32.15
32.15
32.15
32.15
32.15
32.15
32.15
32.15
32.15
32.15
32.15
32.15
32.15
32.15
32.15
32.15
32.15
32.15
32.15
32.16
32.16
32.16
32.17
32.17
32.17
32.18
32.18
32.18
32.19
32.19
32.19
32.20
32.20
32.20
32.21
32.22
32.22
32.23
32.23
32.24
32.24
32.25
32.26
32.27
32.27
32.28
32.29
32.30
32.31
32.31
32.32
32.33
32.34
32.35
32.36
32.37
32.37
32.38
32.39
32.39
32.40
32.41
32.41
32.41
32.42
32.42
32.42
32.43
32.43
32.43
32.43
32.43
32.43
32.44
32.44
32.44
32.45
32.46
32.46
32.47
32.48
32.48
32.49
32.49
32.50
32.51
32.51
32.52
32.52
32.53
32.54
32.54
32.55
32.55
32.56
32.57
32.57
32.58
32.58
32.59
32.59
32.60
32.60
32.60
32.61
32.61
32.61
32.62
32.62
32.62
32.63
32.63
32.64
32.64
32.65
32.65
32.66
32.66
32.67
32.67
32.68
32.68
32.69
32.69
32.69
32.70
32.70
32.70
32.70
32.70
32.71
32.71
32.71
32.71
32.72
32.72
32.72
32.72
32.73
32.73
32.73
32.73
32.73
32.73
32.73
32.73
32.73
32.73
32.73
32.73
32.74
32.74
32.74
32.75
32.75
32.75
32.75
32.76
32.76
32.76
32.76
32.76
32.76
32.76
32.76
32.76
32.76
32.76
32.76
32.75
32.75
32.75
32.74
32.74
32.74
32.73
32.73
32.72
32.72
32.71
32.71
32.71
32.71
32.70
32.70
32.69
32.69
32.69
32.68
32.68
32.68
32.68
32.67
32.67
32.67
32.66
32.66
32.66
32.65
32.65
32.65
32.64
32.64
32.64
32.64
32.63
32.63
32.63
32.62
32.62
32.62
32.62
32.61
32.61
32.61
32.61
32.61
32.61
32.61
32.61
32.60
32.60
32.60
32.59
32.59
32.59
32.59
32.58
32.58
32.58
32.58
32.58
32.58
32.58
32.58
32.58
32.57
32.57
32.57
32.57
32.56
32.56
32.56
32.56
32.55
32.55
32.55
32.55
32.55
32.55
32.55
32.55
32.55
32.55
32.55
32.54
32.54
32.54
32.53
32.53
32.53
32.53
32.52
32.52
32.52
32.52
32.52
32.52
32.52
32.52
32.52
32.52
32.52
32.52
32.52
32.52
32.52
32.52
32.52
32.52
32.52
32.52
32.52
32.52
32.52
32.52
32.52
32.52
32.52
32.52
32.52
32.52
32.52
32.51
32.51
32.51
32.51
32.51
32.51
32.51
32.51
32.51
32.51
32.51
32.51
32.52
32.52
32.52
32.52
32.52
32.52
32.52
32.52
32.52
32.52
32.52
32.52
32.52
32.52
32.52
32.53
32.53
32.53
32.53
32.53
32.53
32.53
32.53
32.54
32.53
32.53
32.53
32.53
32.53
32.53
32.53
32.53
32.53
32.53
32.52
32.52
32.52
32.52
32.52
32.52
32.52
32.52
32.52
32.52
32.52
32.52
32.52
32.52
32.52
32.52
32.52
32.52
32.52
32.52
32.52
32.52
32.52
32.52
32.52
32.52
32.52
32.52
32.52
32.52
32.52
32.52
32.52
32.52
32.52
32.52
32.52
32.53
32.53
32.53
32.54
32.54
32.55
32.55
32.56
32.56
32.56
32.57
32.57
32.58
32.59
32.59
32.60
32.60
32.61
32.62
32.62
32.63
32.63
32.64
32.64
32.64
32.65
32.65
32.65
32.65
32.66
32.66
32.66
32.67
32.67
32.67
32.67
32.67
32.67
32.67
32.67
32.67
32.67
32.67
32.67
32.67
32.67
32.68
32.68
32.68
32.68
32.68
32.68
32.68
32.68
32.68
32.68
32.68
32.68
32.68
32.67
32.67
32.67
32.67
32.67
32.67
32.67
32.67
32.67
32.67
32.67
32.67
32.67
32.67
32.67
32.67
32.67
32.67
32.67
32.67
32.67
32.67
32.67
32.67
32.67
32.67
32.67
32.67
32.67
32.67
32.67
32.67
32.67
32.67
32.67
32.67
32.67
32.67
32.68
32.68
32.68
32.68
32.68
32.68
32.68
32.68
32.68
32.68
32.68
32.68
32.68
32.68
32.69
32.69
32.69
32.69
32.69
32.69
32.70
32.70
32.70
32.70
32.70
32.70
32.70
32.70
32.70
32.70
32.70
32.70
32.70
32.70
32.70
32.70
32.70
32.70
32.70
32.70
32.70
32.70
32.70
32.71
32.71
32.71
32.71
32.71
32.72
32.72
32.72
32.72
32.73
32.73
32.73
32.73
32.73
32.73
32.73
32.73
32.73
32.73
32.73
32.73
32.73
32.73
32.73
32.73
32.74
32.74
32.74
32.75
32.75
32.75
32.75
32.75
32.75
32.76
32.76
32.76
32.76
32.76
32.76
32.76
32.76
32.76
32.76
32.76
32.76
32.76
32.76
32.76
32.76
32.76
32.77
32.77
32.77
32.78
32.78
32.78
32.79
32.79
32.79
32.79
32.79
32.79
32.79
32.79
32.79
32.79
32.79
32.79
32.79
32.79
32.79
32.79
32.79
32.79
32.79
32.79
32.79
32.79
32.79
32.79
32.79
32.79
32.79
32.79
32.79
32.79
32.79
32.79
32.79
32.78
32.78
32.78
32.77
32.77
32.77
32.76
32.76
32.76
32.75
32.75
32.75
32.74
32.74
32.74
32.73
32.73
32.73
32.73
32.73
32.73
32.73
32.73
32.73
32.73
32.73
32.73
32.72
32.72
32.72
32.72
32.71
32.71
32.71
32.71
32.70
32.70
32.70
32.70
32.70
32.70
32.70
32.70
32.70
32.70
32.70
32.70
32.70
32.70
32.70
32.70
32.70
32.70
32.70
32.70
32.70
32.70
32.70
32.70
32.70
32.70
32.70
32.70
32.70
32.70
32.70
32.70
32.70
32.70
32.70
32.70
32.70
32.70
32.70
32.70
32.70
32.70
32.70
32.70
32.70
32.70
32.70
32.70
32.70
32.70
32.70
32.70
32.70
32.70
32.70
32.70
32.70
32.70
32.70
32.70
32.70
32.70
32.70
32.70
32.70
32.70
32.70
32.70
32.70
32.71
32.71
32.71
32.71
32.71
32.71
32.71
32.71
32.71
32.72
32.72
32.72
32.72
32.72
32.72
32.73
32.73
32.73
32.73
32.73
32.73
32.72
32.73
32.73
32.73
32.73
32.73
32.73
32.73
32.73
32.73
32.73
32.72
32.72
32.72
32.72
32.72
32.72
32.72
32.71
32.71
32.71
32.71
32.71
32.71
32.71
32.71
32.71
32.71
32.71
32.71
32.71
32.71
32.71
32.71
32.71
32.71
32.71
32.70
32.70
32.71
32.71
32.71
32.71
32.71
32.71
32.71
32.71
32.71
32.71
32.72
32.72
32.72
32.72
32.72
32.72
32.72
32.71
32.71
32.71
32.71
32.70
32.70
32.70
32.70
32.70
32.69
32.69
32.69
32.68
32.68
32.68
32.68
32.67
32.67
32.67
32.67
32.67
32.68
32.68
32.68
32.69
32.69
32.69
32.70
32.70
32.70
32.70
32.70
32.70
32.70
32.70
32.70
32.71
32.71
32.71
32.72
32.72
32.72
32.72
32.73
32.73
32.73
32.73
32.73
32.73
32.73
32.73
32.74
32.74
32.74
32.74
32.74
32.75
32.75
32.75
32.75
32.75
32.75
32.76
32.76
32.76
32.76
32.76
32.76
32.76
32.76
32.76
32.76
32.76
32.76
32.76
32.76
32.76
32.76
32.76
32.76
32.76
32.76
32.76
32.76
32.76
32.76
32.77
32.77
32.77
32.77
32.78
32.78
32.78
32.78
32.79
32.79
32.79
32.79
32.79
32.79
32.79
32.80
32.80
32.80
32.80
32.80
32.80
32.80
32.81
32.81
32.81
32.81
32.81
32.81
32.81
32.81
32.81
32.81
32.82
32.82
32.82
32.82
32.82
32.82
32.82
32.82
32.82
32.82
32.82
32.82
32.82
32.82
32.82
32.82
32.82
32.82
32.82
32.82
32.82
32.82
32.82
32.82
32.82
32.83
32.83
32.83
32.83
32.83
32.83
32.84
32.84
32.84
32.85
32.85
32.85
32.85
32.85
32.85
32.85
32.85
32.85
32.85
32.85
32.85
32.85
32.85
32.85
32.85
32.85
32.85
32.85
32.85
32.85
32.85
32.85
32.85
32.85
32.85
32.85
32.85
32.85
32.85
32.85
32.85
32.85
32.85
32.85
32.85
32.85
32.85
32.85
32.85
32.85
32.85
32.85
32.85
32.85
32.85
32.85
32.85
32.85
32.85
32.85
32.85
32.85
32.85
32.85
32.85
32.85
32.85
32.85
32.85
32.85
32.85
32.85
32.86
32.86
32.86
32.86
32.86
32.86
32.86
32.86
32.86
32.87
32.86
32.86
32.86
32.86
32.86
32.86
32.86
32.86
32.86
32.86
32.86
32.86
32.86
32.86
32.86
32.86
32.86
32.86
32.87
32.87
32.87
32.87
32.87
32.87
32.88
32.88
32.88
32.88
32.88
32.88
32.88
32.88
32.88
32.88
32.88
32.88
32.88
32.88
32.88
32.88
32.88
32.88
32.88
32.88
32.88
32.88
32.88
32.88
32.88
32.88
32.88
32.88
32.88
32.88
32.88
32.88
32.88
32.88
32.88
32.88
32.88
32.88
32.88
32.88
32.88
32.88
32.88
32.88
32.88
32.88
32.88
32.88
32.88
32.88
32.88
32.88
32.88
32.88
32.88
32.89
32.89
32.89
32.89
32.89
32.89
32.89
32.89
32.89
32.89
32.88
32.88
32.87
32.87
32.86
32.85
32.84
32.83
32.82
32.81
32.80
32.78
32.77
32.76
32.74
32.73
32.71
32.70
32.68
32.66
32.64
32.61
32.59
32.57
32.54
32.52
32.50
32.47
32.46
32.44
32.43
32.42
32.41
32.40
32.40
32.40
32.40
32.41
32.41
32.42
32.42
32.43
32.44
32.45
32.46
32.47
32.48
32.48
32.49
32.50
32.51
32.52
32.53
32.54
32.55
32.55
32.56
32.57
32.58
32.58
32.59
32.60
32.60
32.61
32.61
32.62
32.62
32.62
32.62
32.62
32.62
32.62
32.62
32.62
32.61
32.61
32.61
32.60
32.60
32.60
32.60
32.59
32.59
32.59
32.59
32.58
32.58
32.59
32.59
32.59
32.59
32.60
32.60
32.61
32.61
32.62
32.62
32.63
32.63
32.63
32.64
32.65
32.65
32.66
32.66
32.66
32.67
32.68
32.68
32.68
32.69
32.69
32.70
32.71
32.71
32.72
32.72
32.73
32.73
32.74
32.75
32.75
32.76
32.76
32.77
32.78
32.79
32.79
32.80
32.81
32.82
32.82
32.83
32.83
32.84
32.84
32.85
32.86
32.86
32.87
32.87
32.88
32.88
32.89
32.89
32.90
32.91
32.91
32.92
32.93
32.93
32.93
32.94
32.94
32.95
32.96
32.96
32.96
32.96
32.97
32.97
32.97
32.98
32.98
32.98
32.99
32.99
32.99
33.00
33.00
33.00
33.00
33.01
33.01
33.01
33.01
33.01
33.01
33.01
33.02
33.02
33.02
33.02
33.02
33.02
33.03
33.03
33.03
33.03
33.03
33.03
33.04
33.04
33.04
33.04
33.04
33.04
33.04
33.04
33.04
33.05
33.05
33.05
33.06
33.06
33.07
33.07
33.08
33.09
33.10
33.10
33.11
33.12
33.13
33.13
33.14
33.14
33.15
33.15
33.15
33.15
33.15
33.15
33.15
33.15
33.15
33.15
33.15
33.15
33.16
33.16
33.16
33.16
33.16
33.16
33.16
33.16
33.17
33.17
33.17
33.18
33.18
33.18
33.19
33.19
33.19
33.19
33.19
33.19
33.19
33.19
33.19
33.19
33.19
33.19
33.19
33.19
33.19
33.19
33.19
33.19
33.19
33.19
33.19
33.19
33.19
33.19
33.19
33.19
33.19
33.19
33.19
33.19
33.19
33.19
33.19
33.19
33.19
33.19
33.19
33.19
33.19
33.19
33.19
33.19
33.19
33.19
33.19
33.19
33.19
33.19
33.19
33.18
33.18
33.18
33.18
33.18
33.17
33.17
33.17
33.17
33.17
33.17
33.17
33.17
33.17
33.17
33.16
33.16
33.16
33.16
33.16
33.16
33.16
33.16
33.16
33.16
33.16
33.16
33.16
33.15
33.15
33.15
33.14
33.14
33.14
33.13
33.13
33.13
33.13
33.13
33.13
33.13
33.13
33.13
33.13
33.13
33.13
33.13
33.13
33.13
33.13
33.13
33.13
33.13
33.13
33.13
33.13
33.13
33.13
33.13
33.13
33.13
33.13
33.13
33.13
33.13
33.13
33.13
33.13
33.13
33.13
33.12
33.12
33.12
33.12
33.12
33.12
33.11
33.11
33.11
33.11
33.10
33.10
33.10
33.10
33.10
33.10
33.10
33.10
33.10
33.10
33.10
33.10
33.10
33.10
33.10
33.09
33.09
33.09
33.08
33.08
33.08
33.08
33.07
33.07
33.07
33.07
33.07
33.07
33.07
33.06
33.06
33.06
33.06
33.06
33.06
33.06
33.06
33.05
33.05
33.05
33.05
33.04
33.04
33.04
33.04
33.04
33.04
33.04
33.04
33.04
33.04
33.04
33.04
33.04
33.03
33.03
33.03
33.03
33.03
33.02
33.02
33.02
33.02
33.01
33.01
33.01
33.01
33.01
33.01
33.01
33.01
33.01
33.01
33.01
33.01
33.01
33.01
33.01
33.01
33.01
33.01
33.01
33.01
33.01
33.01
33.01
33.01
33.01
33.01
33.01
33.01
33.01
33.01
33.01
33.01
33.01
33.01
33.01
33.01
33.01
33.01
33.01
33.01
33.01
33.01
33.01
33.01
33.01
33.01
33.01
33.01
33.01
33.01
33.01
33.01
33.01
33.01
33.01
33.01
33.01
33.01
33.01
33.01
33.01
33.01
33.01
33.01
33.01
33.01
33.00
33.00
33.00
33.00
33.00
32.99
32.99
32.99
32.98
32.98
32.98
32.98
32.98
32.98
32.98
32.98
32.98
32.98
32.98
32.98
32.98
32.98
32.97
32.97
32.97
32.97
32.96
32.96
32.96
32.95
32.95
32.95
32.95
32.95
32.95
32.95
32.95
32.95
32.95
32.95
32.95
32.95
32.95
32.95
32.95
32.95
32.95
32.95
32.95
32.95
32.95
32.94
32.94
32.94
32.94
32.94
32.94
32.94
32.94
32.94
32.94
32.94
32.93
32.93
32.93
32.93
32.93
32.92
32.92
32.92
32.92
32.92
32.92
32.91
32.91
32.91
32.91
32.91
32.91
32.91
32.91
32.91
32.91
32.91
32.91
32.91
32.91
32.91
32.91
32.91
32.91
32.91
32.91
32.91
32.91
32.91
32.91
32.91
32.90
32.90
32.90
32.89
32.89
32.89
32.88
32.88
32.88
32.88
32.88
32.87
32.87
32.87
32.86
32.86
32.86
32.86
32.85
32.85
32.85
32.85
32.85
32.85
32.85
32.85
32.84
32.84
32.84
32.83
32.83
32.83
32.83
32.82
32.82
32.82
32.82
32.82
32.82
32.82
32.83
32.83
32.83
32.83
32.84
32.84
32.84
32.85
32.85
32.85
32.85
32.85
32.86
32.86
32.86
32.87
32.87
32.87
32.88
32.88
32.88
32.88
32.89
32.89
32.89
32.89
32.90
32.90
32.90
32.91
32.91
32.91
32.91
32.91
32.91
32.91
32.91
32.91
32.91
32.91
32.91
32.91
32.91
32.91
32.91
32.91
32.91
32.91
32.91
32.91
32.91
32.91
32.91
32.91
32.91
32.91
32.91
32.91
32.91
32.91
32.91
32.90
32.90
32.90
32.89
32.89
32.89
32.89
32.89
32.88
32.88
32.88
32.88
32.88
32.88
32.88
32.88
32.88
32.88
32.88
32.88
32.88
32.88
32.88
32.88
32.88
32.88
32.88
32.88
32.88
32.88
32.88
32.88
32.88
32.88
32.88
32.88
32.88
32.88
32.88
32.88
32.88
32.88
32.88
32.88
32.88
32.88
32.88
32.88
32.88
32.88
32.88
32.88
32.88
32.88
32.88
32.88
32.88
32.88
32.88
32.88
32.88
32.88
32.88
32.88
32.88
32.88
32.88
32.88
32.88
32.88
32.88
32.88
32.88
32.88
32.88
32.88
32.88
32.88
32.88
32.88
32.88
32.88
32.88
32.88
32.88
32.88
32.88
32.88
32.88
32.88
32.88
32.88
32.88
32.88
32.88
32.88
32.88
32.88
32.88
32.88
32.88
32.88
32.88
32.87
32.87
32.87
32.86
32.86
32.86
32.86
32.85
32.85
32.85
32.85
32.85
32.85
32.85
32.85
32.85
32.85
32.85
32.85
32.86
32.86
32.86
32.86
32.86
32.86
32.86
32.86
32.86
32.86
32.86
32.85
32.85
32.86
32.86
32.86
32.87
32.87
32.87
32.87
32.88
32.88
32.88
32.88
32.88
32.88
32.88
32.88
32.88
32.88
32.88
32.88
32.88
32.88
32.89
32.89
32.89
32.89
32.89
32.89
32.89
32.89
32.89
32.89
32.89
32.89
32.89
32.88
32.88
32.88
32.88
32.88
32.88
32.88
32.88
32.88
32.88
32.88
32.88
32.88
32.88
32.88
32.88
32.89
32.89
32.89
32.89
32.89
32.89
32.89
32.89
32.89
32.89
32.89
32.89
32.89
32.90
32.90
32.90
32.91
32.91
32.91
32.91
32.91
32.91
32.91
32.91
32.91
32.91
32.91
32.91
32.92
32.92
32.92
32.92
32.93
32.93
32.93
32.94
32.94
32.94
32.94
32.95
32.95
32.95
32.95
32.95
32.95
32.96
32.96
32.96
32.96
32.97
32.97
32.97
32.97
32.98
32.98
32.98
32.98
32.98
32.99
32.99
32.99
33.00
33.00
33.00
33.00
33.00
33.01
33.01
33.01
33.01
33.01
33.01
33.01
33.01
33.01
33.01
33.01
33.01
33.01
33.02
33.02
33.02
33.03
33.03
33.03
33.03
33.04
33.04
33.04
33.04
33.04
33.04
33.04
33.04
33.04
33.04
33.05
33.05
33.05
33.06
33.06
33.06
33.06
33.07
33.07
33.07
33.07
33.07
33.08
33.08
33.08
33.08
33.09
33.09
33.09
33.09
33.10
33.10
33.10
33.10
33.10
33.10
33.10
33.10
33.10
33.10
33.10
33.11
33.11
33.11
33.12
33.12
33.12
33.12
33.13
33.13
33.13
33.13
33.13
33.13
33.13
33.13
33.13
33.13
33.13
33.13
33.13
33.13
33.13
33.13
33.13
33.13
33.13
33.13
33.14
33.14
33.14
33.14
33.14
33.15
33.15
33.15
33.15
33.15
33.15
33.15
33.15
33.15
33.15
33.15
33.15
33.15
33.15
33.15
33.15
33.15
33.15
33.14
33.14
33.14
33.13
33.13
33.13
33.13
33.13
33.13
33.13
33.13
33.13
33.13
33.13
33.13
33.13
33.13
33.13
33.13
33.13
33.13
33.13
33.13
33.13
33.13
33.13
33.13
33.13
33.13
33.13
33.13
33.13
33.14
33.14
33.14
33.14
33.15
33.15
33.15
33.15
33.16
33.16
33.16
33.16
33.16
33.16
33.16
33.16
33.16
33.16
33.16
33.16
33.16
33.16
33.16
33.16
33.16
33.16
33.16
33.16
33.16
33.16
33.16
33.16
33.16
33.16
33.16
33.16
33.16
33.16
33.16
33.16
33.16
33.16
33.16
33.16
33.16
33.16
33.16
33.16
33.16
33.16
33.16
33.16
33.16
33.16
33.16
33.16
33.16
33.16
33.16
33.16
33.16
33.16
33.16
33.16
33.16
33.16
33.16
33.16
33.16
33.16
33.16
33.16
33.16
33.16
33.16
33.16
33.16
33.16
33.16
33.16
33.16
33.16
33.16
33.16
33.16
33.16
33.16
33.16
33.16
33.16
33.16
33.16
33.17
33.17
33.17
33.17
33.17
33.18
33.18
33.18
33.18
33.18
33.18
33.18
33.19
33.19
33.19
33.19
33.20
33.20
33.20
33.21
33.21
33.21
33.22
33.22
33.23
33.23
33.23
33.24
33.24
33.24
33.25
33.25
33.25
33.25
33.25
33.25
33.25
33.25
33.25
33.25
33.25
33.25
33.25
33.25
33.25
33.25
33.25
33.25
33.25
33.25
33.25
33.25
33.25
33.25
33.25
33.25
33.25
33.25
33.25
33.25
33.25
33.25
33.25
33.25
33.25
33.25
33.25
33.25
33.24
33.24
33.24
33.24
33.23
33.23
33.23
33.23
33.22
33.22
33.22
33.22
33.22
33.22
33.22
33.22
33.22
33.22
33.22
33.22
33.22
33.22
33.22
33.22
33.22
33.22
33.22
33.22
33.22
33.22
33.22
33.22
33.22
33.22
33.22
33.22
33.22
33.22
33.22
33.22
33.22
33.22
33.22
33.22
33.22
33.22
33.22
33.22
33.22
33.22
33.22
33.22
33.23
33.23
33.23
33.23
33.23
33.23
33.23
33.24
33.24
33.24
33.24
33.25
33.25
33.26
33.26
33.27
33.27
33.27
33.28
33.28
33.28
33.27
33.27
33.27
33.26
33.26
33.26
33.26
33.25
33.25
33.25
33.25
33.25
33.25
33.25
33.24
33.24
33.23
33.22
33.21
33.20
33.20
33.18
33.17
33.16
33.15
33.14
33.14
33.13
33.12
33.12
33.11
33.10
33.10
33.09
33.09
33.08
33.08
33.08
33.07
33.07
33.08
33.08
33.08
33.09
33.09
33.09
33.10
33.11
33.11
33.12
33.12
33.13
33.13
33.14
33.14
33.15
33.15
33.16
33.16
33.16
33.17
33.17
33.18
33.18
33.19
33.19
33.20
33.20
33.20
33.21
33.22
33.22
33.23
33.24
33.24
33.25
33.25
33.25
33.26
33.26
33.26
33.26
33.26
33.26
33.26
33.26
33.26
33.26
33.27
33.27
33.27
33.28
33.28
33.28
33.28
33.28
33.28
33.28
33.28
33.28
33.28
33.28
33.28
33.28
33.28
33.28
33.28
33.28
33.29
33.29
33.29
33.30
33.31
33.31
33.32
33.32
33.33
33.33
33.33
33.34
33.34
33.34
33.34
33.34
33.34
33.34
33.34
33.33
33.33
33.33
33.32
33.32
33.32
33.31
33.31
33.31
33.31
33.30
33.30
33.30
33.29
33.29
33.29
33.29
33.28
33.28
33.28
33.28
33.28
33.27
33.27
33.27
33.26
33.26
33.26
33.26
33.25
33.25
33.25
33.25
33.25
33.25
33.24
33.24
33.24
33.24
33.23
33.23
33.23
33.22
33.22
33.22
33.22
33.22
33.22
33.22
33.22
33.22
33.22
33.22
33.22
33.22
33.22
33.22
33.22
33.22
33.21
33.21
33.21
33.20
33.20
33.20
33.20
33.20
33.20
33.20
33.20
33.20
33.20
33.21
33.21
33.21
33.21
33.22
33.22
33.22
33.22
33.22
33.22
33.22
33.22
33.22
33.22
33.22
33.22
33.22
33.22
33.22
33.22
33.22
33.22
33.22
33.22
33.22
33.22
33.22
33.22
33.22
33.22
33.22
33.22
33.22
33.22
33.22
33.22
33.22
33.22
33.22
33.22
33.22
33.22
33.22
33.22
33.22
33.22
33.22
33.22
33.23
33.23
33.23
33.23
33.22
33.22
33.22
33.22
33.22
33.22
33.22
33.22
33.22
33.22
33.22
33.22
33.22
33.22
33.22
33.22
33.22
33.22
33.22
33.22
33.22
33.22
33.22
33.22
33.22
33.22
33.22
33.22
33.22
33.22
33.22
33.22
33.22
33.22
33.22
33.22
33.22
33.22
33.22
33.22
33.22
33.22
33.22
33.22
33.22
33.22
33.22
33.22
33.22
33.22
33.22
33.22
33.22
33.22
33.22
33.22
33.22
33.22
33.22
33.22
33.22
33.22
33.22
33.22
33.22
33.22
33.22
33.22
33.22
33.22
33.22
33.22
33.22
33.22
33.22
33.22
33.22
33.22
33.22
33.22
33.22
33.22
33.22
33.22
33.22
33.22
33.22
33.22
33.22
33.22
33.22
33.22
33.22
33.22
33.22
33.22
33.22
33.22
33.22
33.22
33.22
33.22
33.22
33.22
33.22
33.22
33.22
33.22
33.22
33.22
33.22
33.22
33.22
33.22
33.22
33.22
33.22
33.22
33.22
33.22
33.22
33.22
33.22
33.23
33.23
33.23
33.23
33.23
33.23
33.23
33.23
33.23
33.23
33.23
33.23
33.24
33.24
33.24
33.24
33.24
33.24
33.24
33.24
33.24
33.24
33.24
33.24
33.24
33.25
33.25
33.25
33.25
33.25
33.25
33.25
33.26
33.26
33.26
33.27
33.27
33.28
33.28
33.29
33.29
33.30
33.30
33.30
33.30
33.30
33.30
33.30
33.29
33.29
33.29
33.28
33.28
33.28
33.28
33.28
33.28
33.28
33.28
33.29
33.29
33.29
33.30
33.30
33.31
33.32
33.32
33.33
33.33
33.33
33.33
33.34
33.34
33.35
33.35
33.35
33.36
33.36
33.36
33.37
33.37
33.37
33.37
33.37
33.38
33.38
33.38
33.39
33.39
33.39
33.39
33.40
33.40
33.41
33.41
33.41
33.42
33.42
33.42
33.43
33.43
33.44
33.44
33.45
33.45
33.45
33.46
33.47
33.47
33.48
33.48
33.48
33.49
33.49
33.49
33.49
33.49
33.49
33.49
33.49
33.49
33.49
33.49
33.49
33.49
33.49
33.49
33.48
33.48
33.48
33.48
33.48
33.48
33.48
33.47
33.48
33.48
33.48
33.48
33.48
33.48
33.48
33.48
33.48
33.49
33.49
33.48
33.48
33.48
33.48
33.48
33.48
33.48
33.48
33.48
33.48
33.48
33.48
33.48
33.48
33.48
33.47
33.47
33.47
33.47
33.47
33.47
33.47
33.46
33.46
33.46
33.46
33.46
33.46
33.46
33.46
33.46
33.46
33.46
33.46
33.46
33.46
33.46
33.46
33.46
33.46
33.46
33.46
33.46
33.46
33.47
33.47
33.47
33.47
33.47
33.47
33.47
33.47
33.47
33.47
33.47
33.48
33.48
33.48
33.48
33.49
33.49
33.49
33.49
33.49
33.49
33.49
33.49
33.49
33.49
33.49
33.49
33.49
33.49
33.49
33.49
33.49
33.48
33.48
33.48
33.48
33.48
33.48
33.47
33.47
33.47
33.47
33.47
33.47
33.47
33.47
33.47
33.47
33.47
33.46
33.46
33.46
33.46
33.46
33.46
33.45
33.45
33.45
33.45
33.44
33.44
33.44
33.44
33.44
33.44
33.43
33.43
33.43
33.43
33.43
33.43
33.43
33.43
33.43
33.43
33.43
33.43
33.43
33.42
33.42
33.42
33.42
33.41
33.41
33.41
33.41
33.40
33.40
33.40
33.40
33.39
33.39
33.39
33.39
33.38
33.38
33.38
33.37
33.37
33.37
33.37
33.37
33.37
33.37
33.36
33.36
33.36
33.35
33.35
33.35
33.35
33.34
33.34
33.34
33.34
33.34
33.33
33.33
33.33
33.32
33.32
33.32
33.31
33.31
33.31
33.31
33.31
33.31
33.31
33.31
33.31
33.31
33.31
33.31
33.31
33.31
33.31
33.31
33.31
33.31
33.31
33.31
33.31
33.31
33.31
33.31
33.31
33.31
33.31
33.31
33.31
33.31
33.30
33.30
33.30
33.29
33.29
33.29
33.29
33.28
33.28
33.28
33.28
33.27
33.27
33.27
33.26
33.26
33.26
33.25
33.25
33.25
33.25
33.25
33.24
33.24
33.24
33.23
33.23
33.23
33.23
33.22
33.22
33.22
33.22
33.22
33.22
33.22
33.22
33.22
33.22
33.22
33.22
33.22
33.22
33.22
33.22
33.22
33.21
33.21
33.21
33.20
33.20
33.20
33.20
33.19
33.19
33.19
33.19
33.19
33.19
33.19
33.19
33.19
33.19
33.19
33.19
33.19
33.19
33.19
33.19
33.19
33.19
33.19
33.19
33.19
33.19
33.19
33.19
33.19
33.19
33.18
33.18
33.18
33.18
33.18
33.18
33.18
33.18
33.18
33.18
33.19
33.19
33.19
33.19
33.19
33.19
33.19
33.19
33.19
33.19
33.19
33.19
33.19
33.19
33.19
33.19
33.19
33.19
33.19
33.19
33.19
33.19
33.19
33.19
33.19
33.19
33.19
33.19
33.19
33.19
33.19
33.19
33.19
33.19
33.19
33.19
33.19
33.19
33.19
33.19
33.19
33.19
33.19
33.19
33.19
33.19
33.19
33.19
33.18
33.18
33.18
33.18
33.18
33.17
33.17
33.17
33.17
33.16
33.16
33.16
33.16
33.16
33.16
33.16
33.16
33.16
33.16
33.16
33.16
33.16
33.16
33.16
33.17
33.17
33.17
33.17
33.17
33.17
33.18
33.18
33.18
33.18
33.18
33.18
33.18
33.18
33.18
33.18
33.18
33.18
33.18
33.18
33.18
33.18
33.18
33.18
33.18
33.19
33.19
33.19
33.19
33.19
33.19
33.19
33.19
33.19
33.19
33.20
33.20
33.20
33.20
33.21
33.21
33.21
33.21
33.21
33.21
33.21
33.21
33.21
33.21
33.21
33.21
33.21
33.21
33.21
33.21
33.21
33.20
33.21
33.21
33.21
33.21
33.21
33.22
33.22
33.22
33.23
33.23
33.24
33.24
33.24
33.25
33.25
33.25
33.25
33.25
33.25
33.25
33.25
33.25
33.25
33.25
33.25
33.25
33.25
33.25
33.26
33.26
33.26
33.26
33.27
33.27
33.27
33.28
33.28
33.28
33.28
33.28
33.28
33.28
33.28
33.28
33.28
33.28
33.28
33.28
33.28
33.28
33.28
33.28
33.28
33.28
33.29
33.29
33.29
33.30
33.30
33.30
33.31
33.31
33.31
33.31
33.31
33.31
33.31
33.31
33.31
33.31
33.31
33.31
33.31
33.31
33.31
33.31
33.31
33.31
33.31
33.31
33.31
33.31
33.31
33.31
33.31
33.31
33.31
33.31
33.31
33.31
33.31
33.31
33.31
33.31
33.31
33.31
33.31
33.31
33.31
33.31
33.31
33.31
33.31
33.31
33.31
33.31
33.31
33.31
33.31
33.31
33.31
33.31
33.31
33.31
33.31
33.31
33.31
33.31
33.31
33.31
33.31
33.31
33.31
33.31
33.31
33.31
33.31
33.31
33.31
33.31
33.31
33.31
33.31
33.31
33.31
33.31
33.31
33.31
33.31
33.31
33.31
33.30
33.30
33.30
33.29
33.29
33.29
33.28
33.28
33.27
33.27
33.27
33.26
33.26
33.25
33.24
33.24
33.23
33.23
33.22
33.21
33.21
33.20
33.20
33.20
33.19
33.19
33.18
33.18
33.18
33.17
33.17
33.17
33.17
33.16
33.16
33.16
33.17
33.17
33.17
33.17
33.18
33.18
33.18
33.19
33.19
33.19
33.19
33.19
33.19
33.19
33.19
33.19
33.19
33.19
33.19
33.19
33.19
33.19
33.19
33.19
33.19
33.19
33.19
33.19
33.20
33.20
33.20
33.21
33.21
33.21
33.22
33.22
33.22
33.22
33.22
33.22
33.22
33.22
33.22
33.22
33.22
33.22
33.22
33.22
33.22
33.22
33.22
33.22
33.22
33.22
33.22
33.22
33.22
33.22
33.22
33.22
33.22
33.22
33.22
33.23
33.23
33.23
33.23
33.23
33.23
33.24
33.24
33.24
33.24
33.25
33.25
33.25
33.26
33.26
33.26
33.27
33.27
33.27
33.28
33.28
33.28
33.28
33.28
33.28
33.28
33.28
33.28
33.28
33.28
33.28
33.27
33.27
33.27
33.27
33.27
33.26
33.26
33.26
33.26
33.26
33.25
33.25
33.25
33.25
33.25
33.25
33.25
33.25
33.25
33.25
33.25
33.25
33.25
33.25
33.25
33.25
33.25
33.25
33.25
33.25
33.25
33.25
33.25
33.25
33.25
33.25
33.25
33.25
33.25
33.25
33.25
33.25
33.25
33.25
33.25
33.25
33.24
33.24
33.24
33.24
33.23
33.23
33.23
33.23
33.22
33.22
33.22
33.22
33.22
33.22
33.21
33.21
33.21
33.20
33.20
33.20
33.19
33.19
33.19
33.19
33.19
33.19
33.19
33.19
33.19
33.19
33.19
33.19
33.18
33.18
33.18
33.17
33.17
33.17
33.17
33.16
33.16
33.16
33.16
33.16
33.16
33.16
33.16
33.16
33.16
33.17
33.17
33.17
33.17
33.17
33.17
33.17
33.18
33.18
33.18
33.18
33.18
33.18
33.19
33.19
33.19
33.19
33.19
33.19
33.19
33.19
33.19
33.20
33.20
33.20
33.20
33.21
33.21
33.21
33.21
33.21
33.22
33.22
33.22
33.22
33.22
33.22
33.22
33.22
33.22
33.22
33.22
33.22
33.22
33.22
33.22
33.22
33.22
33.22
33.22
33.22
33.22
33.22
33.22
33.22
33.22
33.22
33.22
33.22
33.22
33.22
33.22
33.22
33.22
33.22
33.22
33.22
33.22
33.22
33.22
33.23
33.23
33.23
33.24
33.24
33.24
33.25
33.25
33.25
33.25
33.25
33.26
33.26
33.26
33.26
33.27
33.27
33.27
33.28
33.28
33.28
33.28
33.28
33.28
33.28
33.28
33.28
33.28
33.28
33.28
33.28
33.28
33.28
33.28
33.28
33.28
33.27
33.27
33.27
33.27
33.26
33.26
33.26
33.25
33.25
33.24
33.24
33.24
33.23
33.23
33.23
33.22
33.22
33.21
33.21
33.21
33.20
33.20
33.20
33.19
33.19
33.19
33.19
33.19
33.18
33.18
33.18
33.17
33.17
33.17
33.16
33.16
33.15
33.15
33.15
33.15
33.14
33.14
33.13
33.13
33.12
33.12
33.12
33.11
33.11
33.11
33.10
33.10
33.10
33.10
33.10
33.10
33.10
33.10
33.10
33.10
33.10
33.10
33.10
33.10
33.09
33.09
33.09
33.09
33.09
33.09
33.09
33.09
33.08
33.08
33.09
33.09
33.08
33.08
33.08
33.08
33.08
33.07
33.07
33.07
33.07
33.07
33.07
33.07
33.06
33.06
33.06
33.06
33.05
33.05
33.05
33.04
33.04
33.04
33.04
33.04
33.04
33.04
33.04
33.04
33.04
33.04
33.04
33.04
33.04
33.04
33.04
33.04
33.04
33.04
33.04
33.04
33.04
33.04
33.04
33.04
33.04
33.04
33.04
33.03
33.03
33.03
33.03
33.03
33.03
33.03
33.03
33.03
33.03
33.04
33.04
33.04
33.04
33.04
33.04
33.04
33.04
33.04
33.05
33.05
33.05
33.06
33.06
33.06
33.06
33.07
33.07
33.07
33.07
33.07
33.07
33.07
33.07
33.07
33.07
33.07
33.07
33.07
33.07
33.07
33.07
33.07
33.07
33.07
33.08
33.08
33.08
33.09
33.09
33.09
33.09
33.10
33.10
33.10
33.10
33.10
33.10
33.10
33.10
33.10
33.10
33.10
33.10
33.10
33.10
33.11
33.11
33.11
33.11
33.12
33.12
33.12
33.12
33.12
33.13
33.13
33.13
33.13
33.13
33.13
33.13
33.13
33.13
33.13
33.13
33.13
33.13
33.13
33.13
33.13
33.13
33.13
33.13
33.13
33.13
33.13
33.13
33.13
33.13
33.13
33.12
33.12
33.12
33.12
33.11
33.11
33.11
33.11
33.10
33.10
33.10
33.10
33.10
33.10
33.10
33.10
33.10
33.10
33.10
33.10
33.10
33.10
33.10
33.09
33.09
33.09
33.09
33.08
33.08
33.08
33.07
33.07
33.07
33.07
33.07
33.07
33.07
33.07
33.07
33.07
33.07
33.07
33.07
33.07
33.07
33.07
33.07
33.07
33.07
33.07
33.07
33.07
33.07
33.07
33.07
33.07
33.07
33.07
33.07
33.07
33.07
33.07
33.07
33.07
33.07
33.07
33.07
33.07
33.07
33.07
33.07
33.07
33.07
33.07
33.07
33.07
33.07
33.07
33.07
33.07
33.07
33.07
33.07
33.07
33.07
33.07
33.07
33.07
33.08
33.08
33.08
33.08
33.08
33.08
33.08
33.09
33.09
33.09
33.09
33.09
33.09
33.09
33.10
33.10
33.10
33.11
33.11
33.11
33.11
33.12
33.12
33.12
33.13
33.13
33.13
33.13
33.14
33.14
33.14
33.15
33.15
33.15
33.16
33.16
33.16
33.16
33.16
33.16
33.16
33.16
33.16
33.16
33.16
33.16
33.16
33.16
33.16
33.16
33.16
33.16
33.16
33.16
33.16
33.16
33.16
33.16
33.16
33.16
33.16
33.16
33.16
33.16
33.16
33.16
33.16
33.16
33.16
33.16
33.16
33.16
33.16
33.16
33.16
33.16
33.16
33.16
33.16
33.16
33.16
33.16
33.16
33.16
33.16
33.16
33.16
33.16
33.16
33.16
33.16
33.16
33.16
33.16
33.16
33.16
33.16
33.16
33.16
33.15
33.15
33.15
33.15
33.15
33.15
33.15
33.15
33.15
33.15
33.16
33.16
33.16
33.16
33.16
33.16
33.16
33.15
33.15
33.15
33.15
33.14
33.14
33.14
33.14
33.13
33.13
33.13
33.13
33.13
33.13
33.13
33.13
33.13
33.13
33.13
33.14
33.14
33.14
33.14
33.14
33.15
33.15
33.15
33.15
33.16
33.16
33.16
33.16
33.16
33.16
33.16
33.16
33.16
33.16
33.16
33.16
33.16
33.16
33.16
33.16
33.16
33.16
33.16
33.16
33.16
33.16
33.16
33.16
33.16
33.16
33.16
33.16
33.16
33.16
33.16
33.16
33.16
33.16
33.16
33.16
33.16
33.16
33.16
33.16
33.16
33.16
33.16
33.16
33.16
33.17
33.17
33.17
33.17
33.17
33.17
33.17
33.17
33.16
33.16
33.16
33.16
33.16
33.16
33.16
33.16
33.16
33.16
33.16
33.16
33.16
33.16
33.16
33.16
33.16
33.16
33.16
33.16
33.16
33.16
33.16
33.16
33.16
33.15
33.15
33.15
33.14
33.14
33.14
33.13
33.13
33.13
33.13
33.13
33.13
33.13
33.13
33.12
33.12
33.12
33.11
33.11
33.11
33.11
33.10
33.10
33.10
33.10
33.10
33.10
33.10
33.10
33.10
33.10
33.10
33.10
33.10
33.10
33.10
33.10
33.10
33.11
33.11
33.11
33.11
33.11
33.11
33.11
33.11
33.11
33.10
33.10
33.10
33.10
33.10
33.10
33.10
33.10
33.11
33.11
33.11
33.11
33.12
33.12
33.12
33.12
33.12
33.12
33.12
33.12
33.12
33.12
33.12
33.12
33.12
33.12
33.12
33.12
33.12
33.12
33.12
33.13
33.13
33.13
33.13
33.13
33.13
33.13
33.13
33.13
33.13
33.13
33.13
33.13
33.13
33.13
33.13
33.13
33.13
33.13
33.13
33.13
33.13
33.13
33.13
33.13
33.13
33.13
33.13
33.13
33.13
33.13
33.13
33.13
33.13
33.13
33.13
33.13
33.13
33.13
33.13
33.13
33.13
33.13
33.13
33.13
33.13
33.13
33.13
33.14
33.14
33.14
33.14
33.14
33.14
33.14
33.14
33.15
33.15
33.15
33.15
33.15
33.15
33.15
33.15
33.16
33.16
33.16
33.16
33.16
33.16
33.16
33.16
33.16
33.16
33.16
33.16
33.16
33.16
33.16
33.16
33.16
33.16
33.16
33.16
33.16
33.16
33.16
33.16
33.16
33.16
33.16
33.16
33.16
33.16
33.16
33.16
33.16
33.16
33.16
33.16
33.16
33.16
33.16
33.16
33.16
33.16
33.16
33.16
33.16
33.16
33.16
33.16
33.16
33.16
33.16
33.16
33.16
33.16
33.16
33.16
33.16
33.16
33.16
33.16
33.16
33.16
33.16
33.16
33.16
33.16
33.16
33.16
33.16
33.16
33.16
33.16
33.16
33.16
33.17
33.17
33.17
33.17
33.17
33.18
33.18
33.18
33.18
33.18
33.19
33.19
33.19
33.19
33.19
33.19
33.19
33.19
33.19
33.19
33.19
33.19
33.19
33.19
33.19
33.19
33.19
33.19
33.19
33.19
33.19
33.19
33.19
33.19
33.19
33.19
33.19
33.19
33.19
33.19
33.19
33.19
33.19
33.19
33.19
33.19
33.19
33.19
33.19
33.19
33.19
33.19
33.19
33.19
33.19
33.19
33.19
33.19
33.19
33.19
33.19
33.19
33.19
33.19
33.19
33.19
33.19
33.19
33.19
33.19
33.19
33.19
33.19
33.19
33.19
33.19
33.19
33.19
33.19
33.19
33.19
33.19
33.19
33.19
33.19
33.19
33.19
33.19
33.19
33.19
33.19
33.19
33.19
33.19
33.19
33.19
33.19
33.19
33.19
33.19
33.19
33.19
33.19
33.19
33.19
33.18
33.18
33.18
33.18
33.17
33.17
33.17
33.17
33.16
33.16
33.16
33.16
33.16
33.16
33.16
33.16
33.16
33.16
33.16
33.16
33.16
33.16
33.16
33.16
33.16
33.16
33.16
33.16
33.16
33.16
33.16
33.16
33.16
33.16
33.16
33.16
33.16
33.16
33.16
33.16
33.16
33.16
33.16
33.16
33.16
33.16
33.16
33.16
33.15
33.15
33.15
33.15
33.14
33.14
33.14
33.13
33.13
33.13
33.13
33.13
33.13
33.13
33.13
33.14
33.14
33.14
33.14
33.14
33.14
33.15
33.15
33.15
33.15
33.15
33.15
33.15
33.16
33.16
33.15
33.15
33.15
33.15
33.15
33.15
33.15
33.14
33.14
33.14
33.14
33.15
33.15
33.15
33.14
33.14
33.14
33.14
33.14
33.14
33.14
33.14
33.13
33.13
33.13
33.13
33.13
33.13
33.13
33.13
33.13
33.13
33.13
33.13
33.13
33.13
33.13
33.13
33.13
33.13
33.13
33.13
33.14
33.14
33.14
33.15
33.15
33.15
33.15
33.16
33.16
33.16
33.16
33.16
33.16
33.16
33.16
33.16
33.16
33.16
33.16
33.16
33.16
33.16
33.16
33.16
33.17
33.17
33.17
33.17
33.18
33.18
33.18
33.18
33.19
33.19
33.19
33.19
33.19
33.19
33.19
33.19
33.19
33.19
33.19
33.19
33.19
33.19
33.19
33.19
33.19
33.19
33.19
33.19
33.19
33.19
33.19
33.19
33.19
33.19
33.19
33.19
33.19
33.19
33.19
33.19
33.19
33.18
33.18
33.18
33.18
33.18
33.18
33.17
33.17
33.17
33.17
33.17
33.17
33.17
33.16
33.16
33.16
33.16
33.16
33.16
33.16
33.16
33.16
33.16
33.16
33.16
33.16
33.16
33.16
33.16
33.16
33.16
33.16
33.16
33.16
33.16
33.16
33.16
33.17
33.17
33.17
33.17
33.18
33.18
33.18
33.18
33.19
33.19
33.19
33.19
33.19
33.19
33.19
33.19
33.19
33.19
33.20
33.20
33.20
33.21
33.21
33.21
33.21
33.21
33.22
33.22
33.22
33.22
33.22
33.22
33.22
33.22
33.22
33.22
33.22
33.22
33.22
33.22
33.22
33.22
33.22
33.22
33.22
33.22
33.22
33.22
33.22
33.22
33.22
33.22
33.22
33.22
33.22
33.22
33.22
33.22
33.22
33.22
33.22
33.22
33.22
33.22
33.21
33.21
33.21
33.21
33.20
33.20
33.20
33.19
33.19
33.19
33.19
33.19
33.18
33.18
33.18
33.17
33.17
33.16
33.16
33.15
33.15
33.14
33.14
33.14
33.13
33.13
33.12
33.12
33.12
33.12
33.11
33.11
33.11
33.10
33.10
33.10
33.10
33.10
33.11
33.11
33.11
33.12
33.12
33.12
33.12
33.13
33.13
33.13
33.13
33.13
33.13
33.13
33.13
33.14
33.14
33.14
33.15
33.15
33.15
33.16
33.16
33.16
33.17
33.17
33.17
33.17
33.18
33.18
33.18
33.19
33.19
33.19
33.19
33.19
33.19
33.19
33.20
33.20
33.20
33.21
33.21
33.21
33.21
33.22
33.22
33.22
33.22
33.22
33.22
33.22
33.22
33.22
33.22
33.22
33.22
33.22
33.22
33.22
33.22
33.22
33.22
33.22
33.22
33.22
33.22
33.22
33.22
33.22
33.22
33.22
33.22
33.22
33.22
33.22
33.22
33.22
33.22
33.22
33.22
33.22
33.22
33.22
33.22
33.22
33.22
33.22
33.22
33.22
33.22
33.22
33.22
33.22
33.22
33.22
33.22
33.22
33.22
33.22
33.22
33.22
33.22
33.22
33.22
33.22
33.22
33.22
33.22
33.22
33.22
33.22
33.22
33.22
33.22
33.22
33.22
33.22
33.22
33.22
33.22
33.22
33.22
33.22
33.21
33.21
33.21
33.21
33.21
33.21
33.21
33.21
33.21
33.21
33.20
33.20
33.20
33.19
33.19
33.19
33.19
33.19
33.19
33.19
33.19
33.19
33.19
33.19
33.19
33.19
33.19
33.19
33.19
33.19
33.19
33.19
33.20
33.20
33.20
33.21
33.21
33.21
33.21
33.22
33.22
33.22
33.22
33.22
33.22
33.22
33.23
33.23
33.23
33.24
33.24
33.24
33.25
33.25
33.25
33.25
33.25
33.25
33.25
33.25
33.25
33.25
33.25
33.25
33.25
33.25
33.25
33.25
33.25
33.25
33.25
33.25
33.25
33.25
33.24
33.24
33.24
33.24
33.23
33.23
33.23
33.22
33.22
33.22
33.22
33.22
33.22
33.22
33.22
33.22
33.22
33.22
33.22
33.22
33.22
33.22
33.22
33.22
33.22
33.22
33.22
33.22
33.22
33.22
33.22
33.22
33.21
33.21
33.21
33.21
33.20
33.20
33.20
33.19
33.19
33.19
33.19
33.19
33.19
33.19
33.19
33.19
33.19
33.19
33.19
33.19
33.19
33.19
33.19
33.19
33.19
33.19
33.19
33.19
33.19
33.19
33.20
33.20
33.20
33.21
33.21
33.21
33.22
33.22
33.23
33.23
33.24
33.24
33.25
33.26
33.26
33.27
33.27
33.28
33.28
33.29
33.29
33.30
33.30
33.31
33.31
33.32
33.32
33.33
33.33
33.33
33.34
33.34
33.34
33.34
33.35
33.35
33.35
33.36
33.36
33.36
33.37
33.37
33.37
33.37
33.37
33.37
33.37
33.37
33.37
33.37
33.37
33.37
33.37
33.37
33.37
33.37
33.38
33.38
33.38
33.38
33.39
33.39
33.39
33.40
33.40
33.40
33.40
33.40
33.40
33.40
33.39
33.39
33.39
33.38
33.38
33.38
33.37
33.37
33.37
33.36
33.36
33.36
33.35
33.35
33.35
33.34
33.34
33.34
33.33
33.33
33.33
33.32
33.32
33.32
33.32
33.31
33.31
33.31
33.30
33.30
33.30
33.29
33.29
33.29
33.28
33.28
33.27
33.27
33.26
33.26
33.26
33.26
33.25
33.25
33.25
33.25
33.24
33.24
33.24
33.24
33.24
33.23
33.23
33.23
33.22
33.22
33.22
33.22
33.22
33.22
33.22
33.22
33.22
33.22
33.22
33.22
33.22
33.22
33.22
33.22
33.22
33.22
33.22
33.22
33.22
33.22
33.22
33.22
33.21
33.21
33.21
33.20
33.20
33.19
33.19
33.18
33.17
33.16
33.16
33.15
33.15
33.14
33.14
33.14
33.13
33.13
33.13
33.13
33.13
33.14
33.14
33.14
33.14
33.15
33.15
33.15
33.16
33.16
33.16
33.17
33.17
33.17
33.18
33.18
33.19
33.19
33.19
33.20
33.20
33.20
33.21
33.21
33.21
33.22
33.22
33.22
33.22
33.22
33.22
33.23
33.23
33.23
33.24
33.24
33.24
33.24
33.25
33.25
33.25
33.25
33.25
33.25
33.25
33.25
33.25
33.25
33.25
33.25
33.25
33.25
33.25
33.25
33.25
33.25
33.25
33.25
33.25
33.25
33.26
33.26
33.26
33.26
33.26
33.26
33.26
33.27
33.27
33.27
33.27
33.27
33.27
33.28
33.28
33.28
33.28
33.28
33.28
33.28
33.28
33.28
33.28
33.28
33.29
33.29
33.29
33.29
33.30
33.30
33.30
33.30
33.30
33.30
33.30
33.30
33.31
33.31
33.31
33.31
33.31
33.31
33.31
33.31
33.31
33.31
33.31
33.31
33.31
33.31
33.31
33.31
33.31
33.31
33.32
33.32
33.32
33.32
33.33
33.33
33.33
33.34
33.34
33.34
33.34
33.34
33.34
33.34
33.34
33.34
33.34
33.34
33.34
33.34
33.34
33.34
33.34
33.34
33.34
33.34
33.34
33.34
33.34
33.34
33.34
33.34
33.34
33.34
33.33
33.33
33.33
33.32
33.32
33.32
33.32
33.31
33.30
33.30
33.30
33.29
33.29
33.29
33.29
33.28
33.28
33.27
33.27
33.27
33.26
33.26
33.26
33.26
33.25
33.25
33.25
33.25
33.25
33.24
33.24
33.24
33.23
33.23
33.23
33.23
33.22
33.22
33.22
33.22
33.22
33.21
33.21
33.21
33.21
33.20
33.20
33.20
33.19
33.19
33.19
33.19
33.19
33.19
33.19
33.19
33.19
33.19
33.19
33.19
33.19
33.19
33.19
33.19
33.19
33.19
33.19
33.19
33.19
33.19
33.19
33.19
33.19
33.19
33.19
33.19
33.19
33.19
33.19
33.19
33.19
33.19
33.19
33.19
33.19
33.19
33.19
33.19
33.19
33.19
33.19
33.19
33.19
33.19
33.19
33.19
33.19
33.19
33.19
33.19
33.19
33.19
33.18
33.18
33.18
33.18
33.18
33.18
33.18
33.18
33.18
33.18
33.18
33.17
33.17
33.17
33.17
33.16
33.16
33.16
33.16
33.16
33.16
33.16
33.16
33.16
33.16
33.16
33.16
33.16
33.16
33.16
33.16
33.16
33.16
33.16
33.16
33.16
33.16
33.16
33.16
33.16
33.16
33.16
33.16
33.16
33.16
33.16
33.16
33.16
33.16
33.16
33.16
33.16
33.16
33.16
33.16
33.16
33.16
33.16
33.16
33.16
33.16
33.16
33.15
33.15
33.15
33.15
33.14
33.14
33.14
33.14
33.13
33.13
33.13
33.13
33.13
33.13
33.13
33.13
33.13
33.13
33.13
33.13
33.13
33.12
33.12
33.12
33.12
33.12
33.12
33.12
33.12
33.12
33.12
33.11
33.11
33.11
33.11
33.11
33.12
33.12
33.12
33.12
33.12
33.12
33.13
33.13
33.13
33.13
33.13
33.13
33.13
33.13
33.13
33.13
33.13
33.13
33.13
33.13
33.13
33.13
33.13
33.13
33.13
33.13
33.13
33.13
33.13
33.13
33.13
33.13
33.13
33.13
33.14
33.14
33.14
33.14
33.14
33.14
33.14
33.14
33.14
33.14
33.14
33.15
33.15
33.15
33.15
33.15
33.16
33.16
33.16
33.16
33.16
33.16
33.16
33.16
33.16
33.16
33.16
33.16
33.16
33.17
33.17
33.17
33.17
33.18
33.18
33.18
33.18
33.18
33.18
33.17
33.17
33.17
33.17
33.16
33.16
33.16
33.16
33.15
33.15
33.15
33.14
33.13
33.13
33.12
33.11
33.10
33.10
33.09
33.08
33.07
33.06
33.05
33.04
33.03
33.02
33.01
33.00
32.99
32.97
32.96
32.94
32.93
32.92
32.90
32.88
32.87
32.85
32.84
32.82
32.81
32.79
32.77
32.75
32.73
32.72
32.70
32.68
32.66
32.64
32.62
32.61
32.59
32.57
32.55
32.53
32.51
32.49
32.47
32.45
32.43
32.41
32.39
32.37
32.35
32.33
32.30
32.28
32.26
32.24
32.21
32.19
32.17
32.14
32.12
32.10
32.07
32.05
32.02
32.00
31.97
31.95
31.92
31.89
31.87
31.84
31.81
31.78
31.76
31.73
31.70
31.67
31.64
31.61
31.58
31.55
31.52
31.49
31.46
31.42
31.39
31.36
31.32
31.29
31.25
31.22
31.18
31.14
31.10
31.06
31.02
30.97
30.93
30.89
30.84
30.79
30.75
30.70
30.65
30.60
30.55
30.50
30.45
30.40
30.35
30.31
30.26
30.21
30.16
30.12
30.07
30.03
29.98
29.94
29.89
29.85
29.80
29.76
29.71
29.67
29.62
29.58
29.53
29.49
29.44
29.40
29.36
29.31
29.27
29.22
29.18
29.14
29.10
29.05
29.01
28.97
28.92
28.88
28.84
28.79
28.75
28.71
28.67
28.63
28.58
28.54
28.50
28.46
28.42
28.38
28.34
28.30
28.26
28.22
28.18
28.14
28.10
28.06
28.02
27.98
27.94
27.90
27.87
27.83
27.79
27.75
27.71
27.67
27.64
27.60
27.56
27.53
27.49
27.45
27.42
27.38
27.34
27.31
27.27
27.23
27.20
27.16
27.13
27.09
27.06
27.02
26.99
26.95
26.92
26.88
26.85
26.81
26.78
26.75
26.71
26.68
26.65
26.61
26.58
26.55
26.52
26.49
26.46
26.43
26.41
26.38
26.35
26.33
26.30
26.27
26.24
26.21
26.18
26.16
26.13
26.10
26.07
26.04
26.00
25.97
25.94
25.91
25.88
25.85
25.81
25.78
25.75
25.72
25.68
25.65
25.62
25.59
25.56
25.53
25.49
25.46
25.43
25.41
25.38
25.35
25.32
25.29
25.26
25.24
25.21
25.18
25.15
25.13
25.10
25.08
25.05
25.02
25.00
24.97
24.94
24.92
24.89
24.87
24.84
24.81
24.79
24.76
24.74
24.71
24.69
24.66
24.64
24.61
24.59
24.56
24.54
24.52
24.49
24.47
24.45
24.42
24.40
24.38
24.36
24.33
24.31
24.29
24.27
24.25
24.23
24.21
24.19
24.17
24.15
24.13
24.12
24.10
24.09
24.08
24.06
24.05
24.04
24.03
24.02
24.02
24.01
24.00
23.99
23.99
23.98
23.98
23.98
23.98
23.98
23.98
23.99
23.99
23.99
24.00
24.01
24.02
24.03
24.04
24.05
24.06
24.07
24.09
24.10
24.12
24.14
24.16
24.18
24.20
24.22
24.25
24.27
24.30
24.32
24.35
24.38
24.41
24.44
24.47
24.50
24.53
24.56
24.60
24.63
24.66
24.70
24.74
24.78
24.82
24.85
24.90
24.94
24.98
25.02
25.06
25.10
25.15
25.19
25.23
25.27
25.32
25.36
25.40
25.45
25.49
25.53
25.58
25.63
25.67
25.72
25.77
25.82
25.87
25.92
25.97
26.02
26.07
26.12
26.17
26.22
26.28
26.33
26.38
26.44
26.49
26.55
26.60
26.66
26.72
26.77
26.83
26.88
26.94
27.00
27.05
27.11
27.16
27.22
27.27
27.33
27.38
27.44
27.50
27.56
27.62
27.68
27.75
27.81
27.87
27.93
27.99
28.04
28.08
28.12
28.15
28.17
28.19
28.21
28.22
28.23
28.24
28.25
28.25
28.26
28.27
28.28
28.29
28.30
28.31
28.32
28.33
28.35
28.36
28.37
28.39
28.41
28.43
28.45
28.47
28.49
28.51
28.53
28.56
28.58
28.61
28.64
28.66
28.69
28.72
28.75
28.78
28.81
28.84
28.87
28.90
28.94
28.97
29.00
29.03
29.06
29.09
29.12
29.15
29.18
29.21
29.24
29.27
29.30
29.33
29.36
29.38
29.41
29.43
29.46
29.48
29.51
29.53
29.55
29.58
29.60
29.62
29.64
29.66
29.69
29.71
29.74
29.76
29.79
29.82
29.85
29.88
29.91
29.94
29.98
30.01
30.05
30.09
30.13
30.17
30.21
30.25
30.29
30.33
30.37
30.41
30.45
30.49
30.53
30.57
30.60
30.64
30.68
30.71
30.75
30.79
30.82
30.86
30.89
30.92
30.96
30.99
31.02
31.06
31.09
31.12
31.15
31.18
31.21
31.24
31.27
31.30
31.33
31.36
31.38
31.41
31.44
31.47
31.49
31.52
31.54
31.56
31.59
31.61
31.64
31.66
31.68
31.70
31.73
31.75
31.77
31.79
31.81
31.83
31.86
31.88
31.90
31.92
31.94
31.96
31.98
32.00
32.02
32.04
32.06
32.08
32.09
32.11
32.13
32.14
32.16
32.18
32.19
32.20
32.22
32.23
32.25
32.26
32.27
32.28
32.29
32.30
32.32
32.32
32.34
32.35
32.35
32.36
32.38
32.38
32.39
32.40
32.41
32.42
32.43
32.44
32.45
32.46
32.47
32.48
32.49
32.50
32.50
32.51
32.52
32.53
32.53
32.54
32.55
32.56
32.57
32.58
32.58
32.59
32.60
32.60
32.61
32.62
32.62
32.63
32.64
32.64
32.65
32.66
32.66
32.67
32.67
32.68
32.68
32.69
32.69
32.69
32.70
32.71
32.71
32.71
32.72
32.72
32.72
32.73
32.73
32.74
32.74
32.74
32.75
32.75
32.76
32.76
32.77
32.77
32.78
32.78
32.78
32.79
32.79
32.80
32.80
32.81
32.81
32.81
32.82
32.82
32.82
32.83
32.83
32.83
32.84
32.84
32.84
32.85
32.85
32.85
32.85
32.85
32.85
32.86
32.86
32.86
32.86
32.87
32.87
32.87
32.88
32.88
32.88
32.88
32.88
32.89
32.89
32.89
32.89
32.90
32.90
32.90
32.91
32.91
32.91
32.91
32.91
32.91
32.91
32.91
32.91
32.91
32.91
32.91
32.91
32.91
32.91
32.91
32.91
32.91
32.91
32.91
32.91
32.91
32.91
32.91
32.91
32.91
32.91
32.91
32.91
32.91
32.91
32.92
32.92
32.92
32.92
32.92
32.93
32.93
32.93
32.94
32.94
32.94
32.94
32.95
32.95
32.95
32.95
32.95
32.95
32.95
32.95
32.95
32.95
32.95
32.95
32.95
32.95
32.95
32.95
32.95
32.95
32.95
32.95
32.95
32.95
32.95
32.95
32.95
32.95
32.95
32.95
32.95
32.95
32.95
32.95
32.95
32.95
32.96
32.96
32.96
32.96
32.97
32.97
32.97
32.97
32.97
32.98
32.98
32.98
32.99
32.99
32.99
33.00
33.00
33.00
33.00
33.00
33.01
33.01
33.01
33.01
33.01
33.01
33.01
33.01
33.01
33.02
33.02
33.02
33.03
33.03
33.03
33.03
33.03
33.03
33.04
33.04
33.04
33.04
33.04
33.04
33.04
33.04
33.04
33.05
33.05
33.05
33.06
33.06
33.06
33.06
33.06
33.07
33.07
33.07
33.07
33.07
33.07
33.07
33.07
33.07
33.07
33.07
33.08
33.08
33.08
33.08
33.09
33.09
33.09
33.09
33.09
33.09
33.10
33.10
33.10
33.10
33.10
33.10
33.10
33.10
33.11
33.11
33.11
33.12
33.12
33.12
33.13
33.13
33.14
33.14
33.14
33.15
33.15
33.15
33.16
33.16
33.17
33.17
33.17
33.18
33.18
33.18
33.19
33.19
33.19
33.19
33.19
33.19
33.19
33.19
33.19
33.19
33.19
33.19
33.19
33.19
33.19
33.20
33.20
33.20
33.19
33.19
33.19
33.19
33.19
33.19
33.19
33.19
33.19
33.19
33.19
33.19
33.19
33.19
33.19
33.19
33.19
33.19
33.19
33.19
33.19
33.19
33.19
33.19
33.19
33.19
33.19
33.19
33.19
33.19
33.19
33.19
33.19
33.19
33.19
33.19
33.19
33.19
33.19
33.19
33.19
33.19
33.19
33.19
33.19
33.19
33.19
33.19
33.19
33.19
33.19
33.19
33.19
33.20
33.20
33.20
33.20
33.20
33.21
33.21
33.21
33.21
33.22
33.22
33.22
33.22
33.22
33.22
33.22
33.22
33.22
33.22
33.22
33.23
33.23
33.23
33.24
33.24
33.24
33.24
33.25
33.25
33.25
33.25
33.25
33.25
33.25
33.25
33.25
33.25
33.25
33.25
33.25
33.25
33.25
33.25
33.25
33.25
33.25
33.25
33.25
33.25
33.25
33.25
33.25
33.25
33.25
33.25
33.25
33.25
33.25
33.25
33.25
33.25
33.25
33.25
33.25
33.25
33.25
33.25
33.25
33.24
33.24
33.24
33.24
33.23
33.23
33.23
33.22
33.22
33.22
33.22
33.22
33.22
33.22
33.22
33.22
33.22
33.22
33.22
33.22
33.22
33.22
33.22
33.22
33.22
33.22
33.22
33.22
33.22
33.22
33.22
33.22
33.22
33.22
33.22
33.21
33.21
33.21
33.20
33.20
33.20
33.20
33.19
33.19
33.19
33.18
33.18
33.18
33.17
33.17
33.17
33.17
33.17
33.17
33.17
33.17
33.17
33.17
33.17
33.18
33.18
33.18
33.18
33.18
33.18
33.18
33.18
33.19
33.18
33.18
33.18
33.18
33.18
33.18
33.18
33.18
33.18
33.17
33.17
33.17
33.17
33.17
33.16
33.16
33.16
33.16
33.16
33.16
33.16
33.16
33.16
33.16
33.16
33.16
33.16
33.16
33.16
33.16
33.16
33.16
33.16
33.16
33.16
33.16
33.16
33.16
33.16
33.16
33.16
33.16
33.16
33.16
33.16
33.16
33.16
33.16
33.16
33.16
33.16
33.16
33.16
33.16
33.16
33.16
33.16
33.16
33.16
33.16
33.16
33.16
33.16
33.16
33.16
33.16
33.16
33.16
33.16
33.16
33.16
33.16
33.16
33.16
33.16
33.16
33.16
33.16
33.17
33.17
33.17
33.17
33.17
33.18
33.18
33.18
33.18
33.18
33.18
33.18
33.19
33.19
33.19
33.19
33.19
33.19
33.19
33.19
33.19
33.19
33.19
33.19
33.19
33.20
33.20
33.20
33.20
33.20
33.20
33.20
33.20
33.20
33.20
33.20
33.20
33.20
33.20
33.20
33.20
33.20
33.20
33.20
33.20
33.20
33.20
33.20
33.20
33.20
33.20
33.20
33.21
33.21
33.21
33.21
33.22
33.22
33.22
33.21
33.21
33.21
33.21
33.21
33.21
33.21
33.21
33.22
33.22
33.22
33.22
33.22
33.22
33.22
33.22
33.22
33.22
33.21
33.21
33.21
33.21
33.20
33.20
33.20
33.20
33.20
33.20
33.20
33.20
33.19
33.19
33.19
33.19
33.19
33.19
33.19
33.19
33.19
33.19
33.19
33.19
33.19
33.19
33.19
33.19
33.19
33.19
33.19
33.19
33.19
33.19
33.19
33.19
33.19
33.19
33.19
33.19
33.20
33.20
33.20
33.20
33.21
33.21
33.21
33.22
33.22
33.22
33.22
33.22
33.22
33.22
33.22
33.22
33.22
33.22
33.22
33.22
33.22
33.22
33.22
33.22
33.22
33.22
33.22
33.22
33.22
33.23
33.23
33.23
33.23
33.23
33.24
33.24
33.24
33.24
33.25
33.25
33.25
33.25
33.25
33.25
33.25
33.25
33.25
33.25
33.25
33.25
33.25
33.25
33.25
33.25
33.25
33.25
33.25
33.25
33.25
33.25
33.25
33.25
33.25
33.25
33.25
33.25
33.25
33.25
33.25
33.25
33.25
33.25
33.25
33.25
33.25
33.25
33.25
33.25
33.25
33.25
33.25
33.25
33.25
33.24
33.24
33.24
33.24
33.24
33.24
33.23
33.23
33.23
33.22
33.22
33.22
33.22
33.22
33.22
33.22
33.22
33.22
33.22
33.22
33.22
33.22
33.22
33.22
33.22
33.22
33.22
33.22
33.22
33.22
33.22
33.22
33.22
33.22
33.22
33.22
33.22
33.22
33.22
33.22
33.22
33.22
33.22
33.22
33.22
33.22
33.22
33.22
33.22
33.22
33.22
33.22
33.22
33.22
33.22
33.22
33.22
33.22
33.22
33.22
33.22
33.22
33.22
33.22
33.22
33.22
33.22
33.22
33.22
33.22
33.22
33.22
33.22
33.22
33.22
33.22
33.22
33.22
33.22
33.22
33.22
33.22
33.22
33.22
33.22
33.22
33.22
33.22
33.22
33.22
33.22
33.23
33.23
33.23
33.23
33.23
33.23
33.24
33.24
33.24
33.24
33.24
33.24
33.23
33.23
33.23
33.23
33.23
33.23
33.22
33.22
33.22
33.22
33.22
33.22
33.22
33.22
33.22
33.22
33.22
33.22
33.22
33.22
33.22
33.22
33.22
33.22
33.22
33.22
33.22
33.22
33.22
33.22
33.22
33.22
33.22
33.22
33.22
33.22
33.22
33.22
33.22
33.22
33.22
33.22
33.22
33.22
33.22
33.22
33.22
33.22
33.22
33.23
33.23
33.23
33.24
33.24
33.24
33.24
33.24
33.25
33.25
33.25
33.25
33.25
33.25
33.25
33.25
33.25
33.25
33.25
33.25
33.25
33.26
33.26
33.26
33.27
33.27
33.27
33.28
33.28
33.28
33.28
33.28
33.28
33.28
33.28
33.28
33.28
33.28
33.28
33.29
33.29
33.29
33.30
33.30
33.30
33.31
33.31
33.31
33.31
33.31
33.31
33.31
33.31
33.31
33.31
33.31
33.32
33.32
33.32
33.32
33.32
33.33
33.33
33.33
33.33
33.33
33.34
33.34
33.34
33.34
33.34
33.34
33.34
33.34
33.34
33.34
33.34
33.34
33.34
33.34
33.34
33.34
33.34
33.34
33.34
33.34
33.34
33.34
33.34
33.34
33.34
33.34
33.33
33.33
33.33
33.32
33.32
33.32
33.32
33.32
33.32
33.32
33.32
33.32
33.32
33.32
33.32
33.32
33.32
33.32
33.31
33.31
33.31
33.31
33.31
33.31
33.31
33.31
33.31
33.31
33.31
33.31
33.31
33.31
33.31
33.31
33.31
33.31
33.31
33.31
33.31
33.31
33.31
33.31
33.31
33.31
33.31
33.31
33.31
33.30
33.30
33.30
33.29
33.29
33.29
33.29
33.29
33.29
33.28
33.28
33.28
33.28
33.28
33.28
33.28
33.28
33.28
33.28
33.28
33.28
33.28
33.28
33.28
33.28
33.28
33.28
33.29
33.29
33.29
33.29
33.30
33.30
33.30
33.30
33.30
33.30
33.30
33.30
33.30
33.29
33.29
33.29
33.29
33.29
33.29
33.29
33.29
33.29
33.29
33.29
33.30
33.30
33.30
33.30
33.31
33.31
33.31
33.31
33.31
33.31
33.31
33.31
33.31
33.31
33.31
33.31
33.31
33.31
33.31
33.31
33.31
33.31
33.31
33.31
33.31
33.31
33.31
33.31
33.31
33.31
33.31
33.31
33.31
33.31
33.31
33.31
33.31
33.31
33.31
33.31
33.31
33.31
33.31
33.31
33.30
33.30
33.30
33.30
33.30
33.30
33.30
33.30
33.30
33.30
33.30
33.30
33.30
33.31
33.31
33.31
33.31
33.31
33.31
33.31
33.31
33.31
33.31
33.31
33.31
33.31
33.31
33.31
33.31
33.31
33.31
33.31
33.31
33.31
33.31
33.31
33.31
33.31
33.31
33.31
33.31
33.31
33.31
33.31
33.31
33.31
33.31
33.31
33.31
33.31
33.31
33.31
33.31
33.30
33.30
33.30
33.29
33.29
33.29
33.28
33.28
33.28
33.28
33.28
33.28
33.28
33.28
33.28
33.28
33.28
33.28
33.28
33.28
33.28
33.28
33.28
33.28
33.28
33.28
33.28
33.28
33.28
33.28
33.27
33.27
33.27
33.27
33.27
33.27
33.26
33.26
33.26
33.26
33.26
33.26
33.26
33.26
33.26
33.26
33.26
33.26
33.26
33.26
33.26
33.26
33.26
33.26
33.26
33.26
33.26
33.25
33.25
33.25
33.25
33.25
33.25
33.25
33.25
33.25
33.25
33.25
33.25
33.25
33.25
33.25
33.25
33.25
33.25
33.25
33.25
33.25
33.25
33.26
33.26
33.26
33.27
33.27
33.27
33.27
33.28
33.28
33.28
33.28
33.28
33.27
33.27
33.27
33.27
33.27
33.27
33.27
33.28
33.28
33.28
33.28
33.28
33.28
33.28
33.28
33.28
33.28
33.28
33.28
33.28
33.28
33.28
33.28
33.28
33.28
33.28
33.28
33.28
33.28
33.28
33.28
33.28
33.28
33.29
33.29
33.29
33.29
33.29
33.29
33.30
33.30
33.30
33.30
33.30
33.30
33.30
33.31
33.31
33.31
33.31
33.31
33.31
33.31
33.31
33.31
33.31
33.31
33.30
33.30
33.30
33.30
33.30
33.29
33.29
33.29
33.29
33.28
33.28
33.28
33.28
33.28
33.28
33.28
33.28
33.28
33.28
33.28
33.28
33.27
33.27
33.27
33.27
33.26
33.26
33.26
33.25
33.25
33.25
33.25
33.25
33.25
33.25
33.25
33.25
33.25
33.25
33.25
33.25
33.25
33.25
33.25
33.25
33.25
33.25
33.25
33.25
33.25
33.25
33.25
33.25
33.25
33.25
33.25
33.25
33.25
33.25
33.25
33.25
33.25
33.25
33.25
33.25
33.25
33.25
33.25
33.25
33.25
33.25
33.25
33.25
33.25
33.25
33.25
33.25
33.25
33.25
33.25
33.25
33.25
33.25
33.25
33.25
33.26
33.26
33.26
33.26
33.26
33.27
33.27
33.27
33.27
33.27
33.26
33.26
33.26
33.26
33.26
33.25
33.25
33.25
33.25
33.25
33.25
33.25
33.25
33.25
33.25
33.25
33.25
33.25
33.25
33.25
33.25
33.25
33.25
33.25
33.25
33.25
33.25
33.25
33.25
33.25
33.25
33.25
33.25
33.25
33.26
33.26
33.27
33.27
33.28
33.29
33.30
33.31
33.32
33.33
33.34
33.35
33.36
33.37
33.37
33.38
33.38
33.39
33.39
33.40
33.40
33.40
33.40
33.40
33.40
33.40
33.40
33.40
33.40
33.40
33.40
33.40
33.40
33.40
33.40
33.40
33.40
33.40
33.40
33.40
33.40
33.39
33.39
33.39
33.38
33.38
33.38
33.37
33.37
33.37
33.37
33.38
33.38
33.38
33.38
33.38
33.38
33.39
33.39
33.39
33.39
33.38
33.38
33.38
33.38
33.38
33.38
33.37
33.37
33.37
33.36
33.36
33.36
33.36
33.35
33.35
33.34
33.34
33.33
33.33
33.33
33.32
33.32
33.32
33.31
33.31
33.31
33.30
33.30
33.30
33.29
33.29
33.29
33.29
33.28
33.28
33.28
33.28
33.28
33.28
33.28
33.28
33.28
33.28
33.27
33.27
33.27
33.27
33.26
33.26
33.26
33.26
33.26
33.26
33.26
33.26
33.26
33.27
33.27
33.27
33.28
33.28
33.28
33.28
33.28
33.28
33.28
33.28
33.28
33.28
33.28
33.28
33.28
33.29
33.29
33.29
33.30
33.30
33.30
33.31
33.31
33.31
33.31
33.31
33.31
33.31
33.31
33.31
33.31
33.31
33.31
33.31
33.31
33.31
33.31
33.31
33.31
33.31
33.31
33.31
33.31
33.31
33.31
33.31
33.31
33.31
33.31
33.31
33.31
33.31
33.31
33.31
33.31
33.31
33.31
33.31
33.31
33.31
33.30
33.30
33.30
33.30
33.30
33.30
33.29
33.29
33.29
33.29
33.29
33.29
33.29
33.29
33.29
33.29
33.29
33.29
33.29
33.29
33.29
33.29
33.29
33.29
33.29
33.29
33.29
33.29
33.29
33.29
33.29
33.29
33.29
33.30
33.30
33.29
33.29
33.29
33.29
33.29
33.29
33.29
33.28
33.28
33.28
33.28
33.28
33.28
33.28
33.28
33.28
33.28
33.28
33.28
33.28
33.28
33.28
33.28
33.28
33.28
33.28
33.28
33.28
33.28
33.28
33.28
33.28
33.28
33.28
33.27
33.27
33.27
33.27
33.27
33.27
33.27
33.27
33.27
33.27
33.27
33.27
33.26
33.26
33.26
33.26
33.26
33.25
33.25
33.25
33.25
33.25
33.25
33.25
33.25
33.25
33.25
33.25
33.25
33.25
33.25
33.25
33.25
33.25
33.25
33.25
33.25
33.25
33.25
33.25
33.25
33.25
33.25
33.25
33.25
33.25
33.25
33.25
33.25
33.25
33.25
33.25
33.25
33.25
33.25
33.25
33.25
33.25
33.25
33.25
33.25
33.25
33.25
33.25
33.25
33.25
33.25
33.25
33.25
33.25
33.25
33.25
33.25
33.25
33.25
33.25
33.25
33.25
33.25
33.25
33.25
33.25
33.25
33.25
33.25
33.25
33.25
33.25
33.25
33.25
33.25
33.25
33.25
33.25
33.26
33.26
33.26
33.26
33.27
33.27
33.27
33.27
33.27
33.27
33.27
33.26
33.26
33.26
33.25
33.25
33.25
33.25
33.25
33.25
33.25
33.25
33.25
33.25
33.25
33.25
33.25
33.25
33.25
33.25
33.25
33.25
33.25
33.25
33.24
33.24
33.24
33.24
33.24
33.24
33.24
33.24
33.24
33.24
33.25
33.25
33.25
33.26
33.26
33.26
33.27
33.27
33.27
33.27
33.28
33.27
33.27
33.27
33.26
33.26
33.26
33.26
33.25
33.25
33.25
33.25
33.24
33.24
33.24
33.23
33.23
33.23
33.22
33.22
33.22
33.22
33.22
33.21
33.21
33.21
33.21
33.20
33.20
33.20
33.20
33.20
33.20
33.19
33.19
33.19
33.19
33.19
33.19
33.19
33.19
33.19
33.19
33.19
33.19
33.19
33.19
33.19
33.19
33.19
33.19
33.19
33.19
33.20
33.20
33.21
33.22
33.23
33.24
33.25
33.26
33.27
33.28
33.29
33.30
33.30
33.31
33.31
33.32
33.32
33.33
33.33
33.33
33.34
33.34
33.34
33.34
33.34
33.34
33.34
33.34
33.34
33.34
33.34
33.34
33.34
33.34
33.34
33.34
33.34
33.34
33.34
33.34
33.33
33.33
33.33
33.33
33.32
33.32
33.32
33.31
33.31
33.31
33.31
33.31
33.31
33.31
33.31
33.31
33.31
33.31
33.31
33.31
33.31
33.31
33.31
33.31
33.31
33.31
33.31
33.31
33.31
33.31
33.31
33.31
33.31
33.31
33.31
33.31
33.31
33.31
33.31
33.31
33.31
33.31
33.31
33.31
33.31
33.31
33.31
33.31
33.31
33.31
33.31
33.31
33.31
33.31
33.31
33.31
33.31
33.31
33.31
33.31
33.31
33.31
33.31
33.31
33.31
33.31
33.31
33.31
33.31
33.31
33.31
33.31
33.31
33.31
33.31
33.31
33.31
33.31
33.31
33.31
33.31
33.31
33.31
33.31
33.31
33.31
33.31
33.31
33.31
33.31
33.31
33.31
33.31
33.31
33.31
33.31
33.31
33.31
33.31
33.31
33.31
33.31
33.31
33.31
33.31
33.31
33.31
33.31
33.31
33.31
33.31
33.31
33.31
33.31
33.31
33.31
33.31
33.31
33.31
33.31
33.31
33.31
33.31
33.31
33.31
33.31
33.31
33.31
33.31
33.31
33.31
33.31
33.31
33.31
33.31
33.32
33.32
33.32
33.32
33.33
33.33
33.33
33.34
33.34
33.34
33.34
33.34
33.34
33.34
33.34
33.34
33.34
33.34
33.34
33.34
33.34
33.34
33.34
33.34
33.34
33.34
33.34
33.34
33.34
33.34
33.34
33.34
33.34
33.34
33.34
33.34
33.34
33.34
33.35
33.35
33.35
33.34
33.34
33.34
33.35
33.35
33.35
33.35
33.35
33.35
33.35
33.36
33.36
33.36
33.37
33.37
33.37
33.37
33.37
33.37
33.37
33.37
33.37
33.38
33.38
33.38
33.38
33.38
33.39
33.39
33.39
33.39
33.40
33.40
33.40
33.40
33.40
33.40
33.40
33.40
33.40
33.40
33.40
33.40
33.40
33.40
33.40
33.40
33.40
33.40
33.40
33.40
33.40
33.40
33.40
33.40
33.40
33.40
33.41
33.41
33.41
33.41
33.41
33.41
33.41
33.41
33.42
33.42
33.42
33.42
33.42
33.42
33.43
33.43
33.43
33.43
33.43
33.43
33.43
33.43
33.43
33.43
33.43
33.43
33.43
33.43
33.43
33.43
33.43
33.43
33.43
33.44
33.44
33.44
33.44
33.45
33.45
33.45
33.46
33.46
33.46
33.46
33.46
33.46
33.46
33.46
33.46
33.46
33.46
33.46
33.46
33.46
33.46
33.46
33.46
33.46
33.47
33.47
33.47
33.48
33.48
33.48
33.48
33.49
33.49
33.49
33.49
33.49
33.49
33.49
33.49
33.49
33.49
33.49
33.49
33.49
33.49
33.49
33.49
33.49
33.49
33.49
33.49
33.49
33.49
33.50
33.50
33.50
33.50
33.50
33.50
33.50
33.51
33.51
33.51
33.51
33.51
33.52
33.52
33.52
33.52
33.52
33.52
33.52
33.52
33.52
33.52
33.52
33.52
33.52
33.52
33.52
33.52
33.52
33.52
33.52
33.52
33.52
33.52
33.52
33.52
33.52
33.52
33.52
33.52
33.52
33.52
33.52
33.52
33.52
33.52
33.52
33.52
33.52
33.52
33.52
33.52
33.52
33.52
33.52
33.52
33.52
33.52
33.52
33.52
33.53
33.53
33.53
33.53
33.53
33.53
33.53
33.53
33.54
33.54
33.54
33.54
33.55
33.55
33.55
33.55
33.55
33.55
33.55
33.55
33.55
33.56
33.56
33.56
33.56
33.56
33.56
33.56
33.56
33.56
33.56
33.56
33.56
33.56
33.56
33.56
33.57
33.57
33.57
33.57
33.58
33.58
33.58
33.58
33.58
33.58
33.59
33.59
33.59
33.59
33.59
33.59
33.59
33.59
33.59
33.59
33.59
33.59
33.59
33.59
33.59
33.59
33.59
33.59
33.59
33.59
33.59
33.59
33.59
33.59
33.59
33.59
33.60
33.60
33.60
33.61
33.61
33.61
33.61
33.62
33.62
33.62
33.62
33.62
33.62
33.62
33.62
33.62
33.62
33.62
33.62
33.62
33.62
33.62
33.62
33.62
33.62
33.62
33.62
33.62
33.62
33.62
33.62
33.61
33.61
33.61
33.61
33.60
33.60
33.60
33.59
33.59
33.59
33.59
33.59
33.59
33.59
33.59
33.59
33.59
33.59
33.59
33.59
33.59
33.59
33.59
33.59
33.59
33.59
33.59
33.59
33.59
33.59
33.59
33.59
33.58
33.58
33.58
33.58
33.57
33.57
33.57
33.56
33.56
33.56
33.56
33.56
33.56
33.56
33.56
33.56
33.56
33.56
33.56
33.56
33.56
33.56
33.56
33.56
33.56
33.56
33.56
33.56
33.56
33.56
33.56
33.56
33.56
33.56
33.56
33.56
33.56
33.56
33.56
33.56
33.55
33.55
33.55
33.55
33.54
33.54
33.54
33.53
33.53
33.53
33.53
33.53
33.53
33.53
33.52
33.52
33.52
33.52
33.52
33.52
33.52
33.52
33.52
33.52
33.52
33.52
33.52
33.52
33.52
33.52
33.52
33.52
33.52
33.52
33.52
33.52
33.52
33.52
33.52
33.52
33.52
33.53
33.53
33.53
33.53
33.53
33.53
33.53
33.53
33.53
33.53
33.53
33.53
33.53
33.53
33.53
33.53
33.53
33.53
33.53
33.53
33.53
33.53
33.53
33.53
33.53
33.53
33.53
33.53
33.52
33.52
33.52
33.52
33.52
33.52
33.52
33.52
33.52
33.52
33.52
33.52
33.52
33.52
33.52
33.52
33.52
33.52
33.52
33.52
33.52
33.52
33.52
33.52
33.52
33.52
33.52
33.52
33.51
33.51
33.51
33.51
33.50
33.50
33.50
33.50
33.50
33.50
33.50
33.51
33.51
33.51
33.51
33.52
33.53
33.53
33.54
33.55
33.56
33.56
33.57
33.58
33.58
33.58
33.59
33.59
33.59
33.58
33.58
33.58
33.58
33.57
33.57
33.57
33.56
33.56
33.55
33.55
33.54
33.54
33.54
33.53
33.53
33.52
33.52
33.52
33.52
33.51
33.51
33.51
33.50
33.50
33.50
33.50
33.50
33.49
33.49
33.49
33.49
33.49
33.49
33.49
33.49
33.49
33.49
33.49
33.49
33.49
33.49
33.49
33.49
33.49
33.49
33.49
33.49
33.49
33.49
33.49
33.49
33.49
33.49
33.49
33.49
33.48
33.48
33.48
33.48
33.47
33.47
33.47
33.47
33.47
33.47
33.46
33.46
33.46
33.46
33.46
33.46
33.46
33.46
33.46
33.46
33.46
33.46
33.46
33.46
33.46
33.46
33.46
33.46
33.46
33.46
33.46
33.46
33.46
33.46
33.46
33.46
33.46
33.46
33.46
33.46
33.46
33.46
33.46
33.46
33.46
33.46
33.46
33.46
33.46
33.46
33.46
33.46
33.46
33.46
33.46
33.46
33.46
33.46
33.46
33.46
33.46
33.46
33.46
33.46
33.46
33.46
33.46
33.46
33.46
33.46
33.46
33.46
33.46
33.46
33.46
33.46
33.46
33.46
33.46
33.46
33.45
33.45
33.45
33.45
33.45
33.44
33.44
33.44
33.44
33.44
33.44
33.44
33.43
33.43
33.43
33.43
33.43
33.43
33.42
33.42
33.41
33.41
33.40
33.40
33.39
33.38
33.38
33.37
33.37
33.36
33.35
33.34
33.34
33.33
33.32
33.31
33.31
33.30
33.29
33.28
33.27
33.26
33.25
33.24
33.23
33.21
33.20
33.19
33.18
33.17
33.15
33.14
33.13
33.11
33.10
33.09
33.07
33.06
33.04
33.03
33.01
33.00
32.98
32.96
32.95
32.93
32.91
32.89
32.87
32.85
32.83
32.81
32.79
32.77
32.75
32.73
32.71
32.69
32.67
32.64
32.62
32.60
32.57
32.55
32.52
32.50
32.47
32.45
32.42
32.40
32.37
32.35
32.33
32.30
32.28
32.26
32.24
32.22
32.20
32.18
32.15
32.13
32.11
32.09
32.07
32.05
32.03
32.01
31.98
31.96
31.94
31.92
31.89
31.87
31.84
31.82
31.79
31.77
31.74
31.71
31.68
31.65
31.62
31.59
31.56
31.53
31.50
31.47
31.43
31.40
31.36
31.33
31.29
31.26
31.22
31.18
31.15
31.11
31.07
31.03
31.00
30.96
30.92
30.88
30.84
30.80
30.76
30.72
30.68
30.64
30.60
30.56
30.52
30.48
30.44
30.40
30.36
30.32
30.28
30.24
30.20
30.17
30.13
30.10
30.07
30.04
30.01
29.99
29.96
29.94
29.91
29.89
29.87
29.85
29.83
29.81
29.79
29.77
29.75
29.73
29.71
29.69
29.68
29.65
29.63
29.61
29.59
29.57
29.55
29.52
29.50
29.47
29.45
29.42
29.39
29.36
29.33
29.30
29.27
29.24
29.21
29.18
29.15
29.12
29.09
29.05
29.02
28.99
28.95
28.92
28.89
28.85
28.82
28.79
28.75
28.72
28.68
28.65
28.61
28.57
28.54
28.50
28.46
28.41
28.37
28.33
28.29
28.24
28.20
28.15
28.11
28.07
28.02
27.98
27.94
27.89
27.85
27.81
27.77
27.73
27.69
27.64
27.60
27.56
27.52
27.48
27.43
27.39
27.35
27.31
27.27
27.23
27.19
27.15
27.11
27.08
27.04
27.01
26.97
26.94
26.91
26.87
26.84
26.81
26.78
26.75
26.71
26.68
26.65
26.61
26.58
26.55
26.51
26.48
26.45
26.41
26.38
26.34
26.31
26.28
26.24
26.21
26.18
26.15
26.12
26.08
26.05
26.02
25.99
25.96
25.94
25.91
25.88
25.85
25.82
25.79
25.76
25.73
25.70
25.67
25.64
25.62
25.59
25.56
25.53
25.50
25.47
25.44
25.41
25.38
25.35
25.32
25.29
25.26
25.24
25.21
25.18
25.15
25.12
25.09
25.06
25.03
25.00
24.97
24.95
24.92
24.89
24.86
24.83
24.80
24.78
24.75
24.72
24.69
24.66
24.64
24.61
24.58
24.55
24.53
24.50
24.47
24.45
24.42
24.39
24.36
24.34
24.31
24.28
24.25
24.23
24.20
24.17
24.14
24.12
24.09
24.06
24.04
24.01
23.99
23.96
23.93
23.91
23.88
23.86
23.83
23.81
23.78
23.76
23.73
23.71
23.69
23.66
23.64
23.62
23.60
23.57
23.55
23.53
23.51
23.49
23.47
23.45
23.43
23.41
23.39
23.38
23.36
23.35
23.33
23.32
23.31
23.30
23.29
23.29
23.28
23.28
23.28
23.28
23.28
23.28
23.29
23.30
23.31
23.32
23.33
23.35
23.36
23.38
23.40
23.42
23.44
23.47
23.49
23.52
23.55
23.58
23.61
23.65
23.69
23.72
23.76
23.80
23.85
23.89
23.93
23.98
24.02
24.06
24.11
24.15
24.19
24.23
24.27
24.31
24.35
24.39
24.43
24.47
24.51
24.55
24.60
24.64
24.68
24.73
24.77
24.82
24.87
24.91
24.97
25.02
25.07
25.13
25.18
25.24
25.30
25.35
25.41
25.47
25.53
25.60
25.66
25.72
25.79
25.85
25.92
25.98
26.05
26.12
26.19
26.26
26.33
26.40
26.47
26.54
26.62
26.69
26.76
26.83
26.89
26.96
27.03
27.10
27.16
27.23
27.29
27.36
27.42
27.48
27.55
27.61
27.67
27.74
27.80
27.86
27.92
27.98
28.05
28.11
28.17
28.23
28.29
28.35
28.41
28.47
28.53
28.59
28.65
28.71
28.77
28.82
28.88
28.94
28.99
29.05
29.11
29.16
29.22
29.27
29.33
29.38
29.44
29.49
29.54
29.59
29.65
29.70
29.75
29.80
29.85
29.90
29.95
30.00
30.05
30.10
30.15
30.19
30.24
30.29
30.33
30.38
30.42
30.47
30.51
30.55
30.60
30.64
30.68
30.72
30.76
30.80
30.84
30.88
30.92
30.96
31.00
31.04
31.08
31.12
31.15
31.19
31.23
31.27
31.30
31.34
31.37
31.41
31.44
31.48
31.51
31.55
31.58
31.61
31.65
31.68
31.71
31.74
31.77
31.81
31.84
31.87
31.90
31.93
31.96
31.99
32.03
32.06
32.09
32.12
32.15
32.18
32.20
32.23
32.26
32.29
32.31
32.34
32.37
32.39
32.42
32.44
32.47
32.49
32.52
32.54
32.57
32.59
32.62
32.64
32.66
32.69
32.71
32.73
32.76
32.78
32.80
32.82
32.85
32.87
32.89
32.91
32.93
32.96
32.98
33.00
33.02
33.04
33.06
33.08
33.10
33.12
33.14
33.16
33.18
33.20
33.22
33.24
33.25
33.27
33.29
33.30
33.32
33.34
33.35
33.37
33.38
33.40
33.41
33.43
33.44
33.46
33.47
33.49
33.50
33.52
33.53
33.54
33.56
33.57
33.58
33.59
33.60
33.62
33.63
33.64
33.65
33.66
33.67
33.68
33.69
33.70
33.71
33.72
33.73
33.74
33.74
33.75
33.76
33.77
33.77
33.78
33.79
33.79
33.80
33.81
33.81
33.82
33.82
33.83
33.83
33.84
33.84
33.85
33.85
33.85
33.86
33.86
33.86
33.87
33.87
33.87
33.88
33.88
33.88
33.89
33.89
33.89
33.89
33.89
33.90
33.90
33.90
33.91
33.91
33.91
33.91
33.92
33.92
33.92
33.92
33.92
33.92
33.92
33.92
33.92
33.92
33.92
33.92
33.92
33.92
33.92
33.92
33.92
33.92
33.92
33.92
33.92
33.92
33.92
33.92
33.92
33.92
33.92
33.92
33.92
33.92
33.92
33.92
33.92
33.92
33.92
33.92
33.92
33.92
33.92
33.92
33.92
33.92
33.92
33.92
33.92
33.92
33.92
33.92
33.92
33.92
33.92
33.92
33.92
33.92
33.92
33.92
33.92
33.92
33.92
33.92
33.92
33.92
33.92
33.92
33.92
33.92
33.92
33.92
33.92
33.92
33.92
33.92
33.92
33.92
33.92
33.92
33.92
33.92
33.92
33.92
33.92
33.92
33.92
33.92
33.92
33.92
33.92
33.92
33.92
33.91
33.91
33.91
33.91
33.90
33.90
33.90
33.89
33.89
33.89
33.89
33.89
33.89
33.89
33.89
33.89
33.89
33.89
33.89
33.89
33.89
33.89
33.89
33.89
33.89
33.89
33.89
33.89
33.89
33.89
33.89
33.89
33.89
33.89
33.89
33.89
33.89
33.89
33.89
33.89
33.89
33.89
33.89
33.89
33.89
33.89
33.89
33.89
33.89
33.89
33.89
33.89
33.89
33.89
33.89
33.89
33.89
33.89
33.89
33.89
33.89
33.89
33.89
33.89
33.89
33.89
33.89
33.89
33.89
33.89
33.89
33.89
33.89
33.89
33.89
33.89
33.89
33.89
33.88
33.88
33.88
33.87
33.87
33.87
33.86
33.86
33.86
33.86
33.86
33.86
33.85
33.85
33.85
33.84
33.84
33.84
33.84
33.83
33.83
33.83
33.83
33.83
33.83
33.82
33.82
33.82
33.81
33.80
33.80
33.79
33.78
33.77
33.77
33.76
33.76
33.75
33.74
33.74
33.73
33.73
33.72
33.72
33.71
33.71
33.70
33.70
33.69
33.69
33.69
33.68
33.68
33.67
33.67
33.66
33.66
33.66
33.66
33.65
33.65
33.65
33.64
33.64
33.64
33.63
33.63
33.63
33.62
33.62
33.61
33.61
33.60
33.60
33.60
33.59
33.59
33.58
33.58
33.57
33.57
33.57
33.56
33.56
33.55
33.55
33.55
33.54
33.54
33.54
33.53
33.53
33.53
33.52
33.52
33.52
33.52
33.51
33.51
33.51
33.51
33.50
33.50
33.50
33.49
33.49
33.49
33.49
33.48
33.48
33.48
33.47
33.47
33.47
33.47
33.46
33.46
33.46
33.46
33.46
33.46
33.46
33.46
33.46
33.46
33.46
33.46
33.46
33.45
33.45
33.45
33.45
33.44
33.44
33.44
33.43
33.43
33.43
33.43
33.43
33.43
33.43
33.43
33.43
33.43
33.43
33.43
33.43
33.43
33.43
33.43
33.43
33.43
33.43
33.43
33.42
33.42
33.42
33.42
33.41
33.41
33.41
33.41
33.41
33.40
33.40
33.40
33.40
33.40
33.40
33.40
33.40
33.40
33.40
33.39
33.39
33.39
33.39
33.38
33.38
33.38
33.38
33.38
33.38
33.38
33.38
33.38
33.38
33.37
33.37
33.37
33.37
33.37
33.37
33.37
33.37
33.37
33.37
33.37
33.37
33.37
33.37
33.37
33.37
33.37
33.37
33.37
33.37
33.37
33.37
33.37
33.37
33.37
33.37
33.37
33.37
33.37
33.37
33.36
33.36
33.36
33.36
33.36
33.36
33.36
33.36
33.36
33.36
33.36
33.35
33.35
33.35
33.35
33.35
33.35
33.35
33.34
33.34
33.34
33.34
33.34
33.34
33.34
33.34
33.34
33.34
33.34
33.34
33.34
33.34
33.34
33.34
33.34
33.34
33.34
33.34
33.34
33.34
33.34
33.34
33.34
33.34
33.34
33.34
33.35
33.35
33.35
33.36
33.36
33.36
33.36
33.37
33.37
33.37
33.37
33.37
33.37
33.37
33.37
33.37
33.37
33.37
33.37
33.37
33.37
33.37
33.37
33.37
33.37
33.37
33.37
33.37
33.37
33.37
33.37
33.37
33.37
33.37
33.37
33.37
33.37
33.37
33.37
33.37
33.37
33.37
33.37
33.37
33.37
33.37
33.38
33.38
33.38
33.38
33.38
33.39
33.39
33.39
33.39
33.39
33.39
33.39
33.38
33.38
33.38
33.38
33.38
33.38
33.37
33.37
33.37
33.37
33.37
33.37
33.37
33.36
33.36
33.36
33.35
33.35
33.35
33.35
33.34
33.34
33.34
33.34
33.34
33.34
33.34
33.34
33.34
33.34
33.34
33.34
33.34
33.34
33.34
33.34
33.34
33.34
33.34
33.34
33.34
33.34
33.34
33.34
33.34
33.34
33.34
33.34
33.34
33.34
33.34
33.34
33.34
33.34
33.34
33.34
33.33
33.33
33.33
33.33
33.32
33.32
33.32
33.32
33.31
33.31
33.31
33.31
33.31
33.31
33.31
33.31
33.31
33.31
33.31
33.31
33.31
33.31
33.31
33.31
33.31
33.31
33.31
33.31
33.31
33.31
33.31
33.31
33.31
33.31
33.31
33.31
33.31
33.31
33.31
33.31
33.30
33.30
33.30
33.30
33.30
33.30
33.29
33.29
33.29
33.29
33.29
33.29
33.28
33.28
33.28
33.28
33.28
33.28
33.28
33.28
33.28
33.28
33.28
33.28
33.29
33.29
33.29
33.29
33.30
33.30
33.30
33.30
33.30
33.31
33.31
33.31
33.31
33.31
33.31
33.31
33.31
33.31
33.31
33.31
33.31
33.31
33.31
33.31
33.30
33.30
33.30
33.29
33.29
33.29
33.29
33.28
33.28
33.28
33.28
33.28
33.28
33.28
33.28
33.28
33.28
33.28
33.28
33.28
33.28
33.28
33.28
33.28
33.28
33.28
33.28
33.28
33.28
33.28
33.28
33.28
33.28
33.28
33.28
33.28
33.28
33.28
33.28
33.28
33.28
33.28
33.28
33.28
33.28
33.28
33.28
33.28
33.28
33.28
33.28
33.28
33.28
33.28
33.28
33.28
33.28
33.28
33.28
33.28
33.28
33.28
33.28
33.28
33.28
33.28
33.28
33.28
33.28
33.28
33.28
33.28
33.28
33.28
33.28
33.28
33.28
33.28
33.28
33.28
33.28
33.28
33.28
33.28
33.28
33.28
33.28
33.29
33.29
33.29
33.30
33.30
33.30
33.31
33.31
33.31
33.31
33.31
33.31
33.31
33.31
33.32
33.32
33.32
33.32
33.33
33.33
33.33
33.34
33.34
33.34
33.34
33.34
33.34
33.34
33.34
33.34
33.34
33.34
33.34
33.34
33.34
33.34
33.34
33.34
33.34
33.34
33.33
33.33
33.33
33.33
33.32
33.32
33.32
33.31
33.31
33.31
33.31
33.31
33.31
33.31
33.31
33.31
33.31
33.31
33.31
33.31
33.30
33.30
33.30
33.29
33.29
33.29
33.28
33.28
33.28
33.28
33.28
33.28
33.28
33.28
33.28
33.28
33.28
33.28
33.28
33.28
33.29
33.29
33.29
33.30
33.30
33.30
33.31
33.31
33.31
33.31
33.31
33.31
33.31
33.31
33.31
33.31
33.31
33.31
33.31
33.31
33.31
33.30
33.30
33.31
33.31
33.31
33.31
33.31
33.31
33.31
33.31
33.31
33.31
33.31
33.31
33.31
33.31
33.30
33.30
33.30
33.30
33.30
33.29
33.29
33.29
33.29
33.28
33.28
33.28
33.28
33.28
33.28
33.28
33.28
33.28
33.28
33.28
33.28
33.28
33.28
33.28
33.28
33.28
33.28
33.28
33.28
33.28
33.28
33.28
33.28
33.28
33.28
33.28
33.28
33.28
33.28
33.28
33.28
33.28
33.28
33.28
33.28
33.28
33.28
33.28
33.28
33.28
33.28
33.28
33.28
33.28
33.28
33.28
33.28
33.28
33.28
33.27
33.27
33.27
33.27
33.26
33.26
33.26
33.25
33.25
33.25
33.25
33.25
33.25
33.25
33.25
33.25
33.25
33.25
33.25
33.25
33.25
33.25
33.25
33.25
33.25
33.25
33.25
33.25
33.25
33.25
33.25
33.25
33.25
33.25
33.25
33.25
33.25
33.25
33.25
33.25
33.25
33.25
33.25
33.25
33.25
33.25
33.25
33.25
33.25
33.25
33.25
33.25
33.25
33.25
33.25
33.25
33.25
33.25
33.25
33.25
33.25
33.25
33.24
33.24
33.24
33.24
33.24
33.23
33.23
33.23
33.23
33.23
33.23
33.23
33.24
33.24
33.24
33.24
33.24
33.24
33.23
33.23
33.23
33.23
33.23
33.22
33.22
33.22
33.22
33.22
33.22
33.22
33.22
33.22
33.22
33.22
33.22
33.22
33.22
33.22
33.22
33.22
33.22
33.22
33.23
33.23
33.23
33.23
33.24
33.24
33.24
33.24
33.25
33.25
33.25
33.25
33.25
33.25
33.25
33.25
33.25
33.25
33.25
33.25
33.25
33.25
33.25
33.25
33.25
33.25
33.25
33.25
33.24
33.24
33.24
33.23
33.23
33.22
33.21
33.20
33.19
33.19
33.18
33.17
33.16
33.15
33.15
33.14
33.14
33.13
33.13
33.13
33.13
33.13
33.13
33.13
33.13
33.13
33.13
33.13
33.13
33.13
33.13
33.13
33.14
33.14
33.14
33.15
33.15
33.15
33.16
33.16
33.17
33.17
33.17
33.18
33.18
33.18
33.19
33.19
33.19
33.20
33.20
33.20
33.21
33.21
33.21
33.21
33.22
33.22
33.22
33.22
33.23
33.23
33.23
33.23
33.24
33.24
33.24
33.25
33.25
33.26
33.26
33.26
33.27
33.27
33.27
33.27
33.28
33.28
33.28
33.28
33.29
33.29
33.29
33.29
33.30
33.30
33.30
33.31
33.31
33.31
33.31
33.31
33.31
33.31
33.31
33.31
33.32
33.32
33.32
33.32
33.33
33.33
33.33
33.34
33.34
33.34
33.34
33.34
33.34
33.34
33.34
33.34
33.34
33.34
33.34
33.34
33.34
33.34
33.34
33.34
33.34
33.34
33.34
33.34
33.34
33.34
33.34
33.34
33.34
33.34
33.34
33.34
33.34
33.34
33.34
33.34
33.34
33.34
33.34
33.34
33.34
33.34
33.34
33.34
33.34
33.34
33.34
33.34
33.34
33.34
33.34
33.34
33.34
33.34
33.34
33.34
33.34
33.34
33.34
33.34
33.34
33.34
33.34
33.34
33.34
33.34
33.34
33.34
33.34
33.34
33.34
33.34
33.34
33.34
33.34
33.34
33.34
33.34
33.34
33.34
33.34
33.34
33.34
33.34
33.34
33.34
33.34
33.34
33.34
33.34
33.34
33.34
33.34
33.34
33.34
33.34
33.33
33.33
33.33
33.32
33.32
33.32
33.31
33.31
33.31
33.31
33.31
33.31
33.31
33.31
33.31
33.31
33.31
33.31
33.31
33.31
33.31
33.31
33.31
33.31
33.31
33.31
33.31
33.31
33.31
33.31
33.31
33.31
33.31
33.31
33.30
33.30
33.30
33.29
33.29
33.29
33.29
33.28
33.28
33.28
33.28
33.27
33.27
33.27
33.26
33.26
33.26
33.26
33.25
33.25
33.25
33.25
33.25
33.25
33.25
33.25
33.25
33.25
33.25
33.25
33.25
33.25
33.25
33.24
33.24
33.24
33.24
33.24
33.24
33.23
33.23
33.23
33.23
33.23
33.23
33.23
33.23
33.22
33.22
33.22
33.22
33.22
33.22
33.22
33.22
33.22
33.22
33.22
33.22
33.22
33.22
33.22
33.22
33.22
33.22
33.23
33.23
33.23
33.23
33.24
33.24
33.24
33.24
33.24
33.24
33.25
33.25
33.25
33.25
33.25
33.25
33.25
33.25
33.25
33.25
33.25
33.25
33.25
33.25
33.25
33.25
33.25
33.25
33.25
33.25
33.25
33.25
33.25
33.25
33.25
33.25
33.25
33.26
33.26
33.26
33.27
33.27
33.27
33.27
33.28
33.28
33.28
33.28
33.28
33.28
33.28
33.28
33.28
33.28
33.28
33.28
33.28
33.28
33.28
33.28
33.29
33.29
33.29
33.30
33.30
33.30
33.31
33.31
33.31
33.32
33.32
33.32
33.32
33.32
33.32
33.32
33.32
33.32
33.31
33.31
33.31
33.31
33.31
33.31
33.31
33.31
33.31
33.31
33.31
33.31
33.31
33.31
33.31
33.31
33.31
33.31
33.31
33.31
33.31
33.31
33.31
33.31
33.31
33.31
33.31
33.31
33.31
33.32
33.32
33.32
33.32
33.32
33.33
33.33
33.33
33.34
33.34
33.34
33.34
33.34
33.34
33.34
33.34
33.34
33.34
33.34
33.34
33.34
33.34
33.34
33.34
33.34
33.34
33.34
33.34
33.34
33.34
33.34
33.34
33.34
33.34
33.34
33.34
33.34
33.34
33.34
33.34
33.34
33.34
33.34
33.34
33.34
33.34
33.34
33.34
33.34
33.34
33.34
33.34
33.34
33.34
33.34
33.34
33.34
33.34
33.34
33.34
33.34
33.34
33.34
33.34
33.35
33.35
33.35
33.35
33.36
33.36
33.36
33.36
33.36
33.36
33.36
33.35
33.35
33.35
33.35
33.34
33.34
33.34
33.34
33.34
33.34
33.34
33.34
33.35
33.35
33.35
33.35
33.36
33.36
33.36
33.37
33.37
33.37
33.37
33.37
33.37
33.37
33.37
33.37
33.37
33.37
33.37
33.37
33.37
33.37
33.37
33.37
33.37
33.37
33.37
33.37
33.37
33.37
33.37
33.37
33.37
33.37
33.37
33.37
33.37
33.37
33.37
33.37
33.37
33.37
33.37
33.37
33.37
33.37
33.37
33.37
33.37
33.37
33.37
33.37
33.37
33.37
33.37
33.37
33.37
33.37
33.37
33.37
33.37
33.37
33.37
33.37
33.37
33.37
33.37
33.37
33.37
33.37
33.37
33.37
33.37
33.37
33.37
33.37
33.37
33.37
33.37
33.37
33.37
33.37
33.37
33.37
33.37
33.37
33.37
33.37
33.37
33.37
33.37
33.37
33.37
33.37
33.37
33.37
33.37
33.37
33.37
33.37
33.37
33.37
33.37
33.37
33.37
33.37
33.37
33.37
33.37
33.37
33.37
33.37
33.37
33.37
33.37
33.37
33.38
33.38
33.38
33.38
33.38
33.38
33.38
33.39
33.39
33.39
33.39
33.39
33.39
33.40
33.40
33.40
33.40
33.40
33.40
33.40
33.40
33.40
33.40
33.40
33.40
33.40
33.40
33.40
33.40
33.40
33.40
33.40
33.40
33.40
33.40
33.40
33.40
33.40
33.40
33.40
33.39
33.39
33.39
33.39
33.39
33.39
33.39
33.39
33.39
33.39
33.39
33.39
33.39
33.39
33.39
33.39
33.39
33.39
33.38
33.38
33.39
33.39
33.39
33.39
33.39
33.40
33.40
33.40
33.40
33.40
33.40
33.40
33.40
33.40
33.40
33.40
33.40
33.40
33.40
33.40
33.40
33.40
33.40
33.40
33.40
33.40
33.40
33.40
33.40
33.40
33.40
33.40
33.40
33.40
33.40
33.40
33.40
33.40
33.40
33.40
33.40
33.40
33.40
33.40
33.40
33.40
33.40
33.40
33.40
33.40
33.40
33.41
33.41
33.41
33.41
33.41
33.41
33.41
33.41
33.40
33.40
33.40
33.40
33.40
33.40
33.40
33.40
33.40
33.40
33.41
33.41
33.41
33.41
33.41
33.41
33.41
33.41
33.41
33.41
33.41
33.41
33.41
33.41
33.41
33.41
33.41
33.40
33.40
33.40
33.40
33.40
33.40
33.40
33.40
33.40
33.40
33.40
33.40
33.40
33.40
33.40
33.40
33.40
33.40
33.40
33.40
