# Supplementary material for: TRPM8-Dependent Dynamic Response in a Mathematical Model of Cold Thermoreceptor
Source: PLoS One. 2015 Oct 1;10(10):e0139314. doi: 10.1371/journal.pone.0139314 (PMC4591370; doi:10.1371/journal.pone.0139314)
Supplement: S1 Experimental Data — Includes figures and summary table. (ZIP) [file pone.0139314.s001.zip › SupplMat1/data_files/15624003_s.txt]

0.009840
0.270270
0.278250
0.686460
0.695670
1.111770
1.119690
1.463310
1.471050
1.616400
1.932030
1.939650
2.100180
2.363010
2.373390
2.757270
2.764080
3.141600
3.149580
3.314040
3.324660
3.659310
3.666480
3.905820
3.918570
4.274610
4.284330
4.559550
4.568970
4.921560
4.928190
5.157720
5.175750
5.438250
5.446110
5.719320
5.878440
5.884680
6.104370
6.112050
6.347430
6.355170
6.697500
6.707730
6.931080
6.938640
7.244100
7.249920
7.653510
7.660950
7.799850
7.808400
7.982550
7.989510
8.273400
8.280600
8.518980
8.528010
8.835060
8.842410
9.099540
9.106470
9.373980
9.381390
9.708300
9.714720
9.831900
9.837600
10.115880
10.123260
10.393590
10.727190
10.734000
10.991160
10.998510
11.356110
11.362200
11.603190
11.610420
11.858100
11.865270
12.225480
12.231600
12.356280
12.364050
12.767850
12.774090
13.004760
13.012620
13.332480
13.340160
13.531950
13.540830
13.857840
13.866990
14.251710
14.261490
14.559180
14.566200
14.915070
14.922000
15.109800
15.123120
15.327660
15.339210
15.766230
15.773970
16.029900
16.194270
16.200450
16.431210
16.446750
16.789500
16.796640
17.067030
17.080680
17.429940
17.436930
17.790240
17.800290
17.984370
17.995380
18.231150
18.245820
18.434820
18.444990
18.849300
18.855540
19.251600
19.259880
19.493760
19.500420
19.880460
19.890450
20.329170
20.335710
20.562510
20.570820
21.069450
21.078540
21.297540
21.516990
21.526080
21.823320
21.832710
21.985860
22.268760
22.277430
22.613850
22.621020
22.956390
23.261310
23.268930
23.469630
23.475750
23.772030
24.001770
24.009030
24.409440
24.418650
24.603840
24.612360
24.968280
25.141380
25.149420
25.430790
25.438800
25.910130
25.919190
26.057460
26.232810
26.239140
26.519640
26.779230
26.790000
26.952360
26.960760
27.184320
27.200970
27.705000
27.712950
27.924180
28.114290
28.122270
28.380240
28.387470
28.604250
28.615230
28.893480
28.903230
29.171940
29.490420
29.497320
29.842800
29.849730
30.152880
30.370890
30.380100
30.618480
30.818250
30.826560
31.244850
31.413330
31.423620
31.576260
31.584870
31.892310
31.899630
32.271990
32.278380
32.469090
32.687790
32.698860
33.066660
33.074100
33.251820
33.258870
33.714960
33.721770
34.069380
34.077330
34.431600
34.439250
34.706880
34.719210
35.025510
35.037570
35.270850
35.282520
35.588460
35.738130
35.888130
35.894700
36.226110
36.425610
36.440250
36.809400
36.815880
36.952710
36.959430
37.317030
37.329480
37.705590
37.717500
38.106660
38.118510
38.326920
38.343990
38.688570
38.694990
39.156810
39.166920
39.414510
39.420690
39.862650
39.873540
40.048260
40.054290
40.232670
40.239780
40.586250
40.595670
40.965120
40.972560
41.223000
41.427840
41.710260
41.719620
41.929650
42.137370
42.372030
42.379440
42.579840
42.745950
42.972480
42.979710
43.264620
43.278000
43.665480
43.672800
43.965000
43.975560
44.296620
44.305740
44.754870
44.762310
44.887320
44.895390
45.350310
45.375000
45.673890
45.931800
45.938340
46.085430
46.097640
46.318050
46.760160
46.766490
47.138940
47.273970
47.281290
47.458830
47.472210
47.662290
47.681850
48.028560
48.035580
48.194400
48.202110
48.650610
48.659880
48.852480
49.069020
49.077570
49.390590
49.399080
49.702470
49.709520
49.910730
49.917810
50.131350
50.138640
50.520780
50.526480
50.748750
50.760090
50.963400
50.974410
51.299640
51.478110
51.486660
51.681780
51.690330
51.966150
51.974100
52.324410
52.491450
52.497510
52.815090
52.822950
53.086380
53.093010
53.467080
53.474400
53.682960
53.691480
53.952990
54.138900
54.147060
54.433800
54.443460
54.622320
54.629520
55.064460
55.071090
55.443810
55.454850
55.600740
55.767270
55.775040
56.143380
56.151000
56.398890
56.740680
56.746500
56.951100
56.957700
57.159750
57.166230
57.375690
57.383100
57.790410
57.800520
58.047360
58.248330
58.380150
58.389480
58.741950
58.750260
58.902030
58.911660
59.089620
59.100870
59.636160
59.645010
59.828880
59.835210
60.075900
60.084690
60.280020
60.288420
60.650070
60.657420
61.024830
61.031340
61.249470
61.553250
61.819170
61.833420
62.180190
62.186430
62.460450
62.470980
62.750670
62.758110
63.122340
63.336270
63.343680
63.561390
63.572730
63.797670
63.806220
64.033350
64.040700
64.258290
64.266180
64.493580
64.499970
64.658670
64.665990
64.798590
64.803720
64.941540
64.948320
65.093400
65.105100
65.215410
65.221230
65.316000
65.320620
65.431710
65.518860
65.601870
65.606760
65.617500
65.726610
65.731620
65.740800
65.756760
65.770170
65.898420
65.903850
65.915250
65.927910
66.027900
66.032640
66.142530
66.148110
66.171570
66.187260
66.315180
66.320130
66.330180
66.451770
66.456870
66.466080
66.482460
66.598620
66.603270
66.611610
66.708060
66.712800
66.719280
66.821610
66.833670
66.949440
66.954120
66.961770
66.972180
67.048710
67.053270
67.060560
67.073130
67.083930
67.172280
67.177200
67.185540
67.196160
67.265940
67.270470
67.276620
67.285050
67.363800
67.368300
67.374090
67.381620
67.389120
67.495110
67.499700
67.506420
67.515630
67.525260
67.626240
67.630710
67.638300
67.732530
67.736760
67.743510
67.752810
67.858260
67.862700
67.870020
67.979490
67.983930
67.989750
67.997100
68.005890
68.102760
68.107080
68.113140
68.121960
68.131620
68.231280
68.235570
68.240760
68.247270
68.265180
68.271570
68.382240
68.386650
68.392380
68.399670
68.409270
68.507520
68.512200
68.518770
68.527650
68.536830
68.545200
68.554230
68.564700
68.655900
68.659950
68.665980
68.675010
68.685510
68.696100
68.778540
68.782950
68.789340
68.797140
68.806470
68.819760
68.832750
68.841300
68.913660
68.918100
68.924160
68.931690
68.939370
68.957220
68.963310
68.978370
68.990460
69.001410
69.048450
69.053100
69.060420
69.070380
69.081540
69.093120
69.103710
69.115200
69.129810
69.143820
69.222270
69.226740
69.232350
69.239460
69.247620
69.255510
69.264450
69.276900
69.292050
69.308970
69.316470
69.357750
69.362970
69.371760
69.381180
69.390570
69.421560
69.427170
69.435180
69.442980
69.454050
69.464340
69.482880
69.493140
69.513270
69.520470
69.543210
69.550770
69.562170
69.582270
69.590640
69.604050
69.617820
69.626670
69.642420
69.650790
69.666120
69.681180
69.690780
69.720000
69.726990
69.735480
69.749070
69.765900
69.774600
69.785280
69.793110
69.843090
69.848730
69.857670
69.865680
69.875820
69.884490
69.938280
69.943500
69.950670
69.958320
69.966600
69.983700
69.995190
70.049790
70.055370
70.063080
70.071510
70.080030
70.091100
70.140420
70.145970
70.154610
70.162320
70.224090
70.229430
70.236690
70.246290
70.323570
70.327650
70.332840
70.339980
70.347150
70.356300
70.442610
70.448250
70.454610
70.462260
70.470030
70.479390
70.540260
70.545570
70.552590
70.561560
70.571340
70.629660
70.634280
70.640220
70.649100
70.723080
70.727310
70.732830
70.740720
70.750890
70.819080
70.823970
70.829610
70.837710
70.848900
70.917990
70.922820
70.929120
70.940850
70.962870
70.969170
71.063700
71.068080
71.074290
71.081370
71.089410
71.102730
71.159640
71.164800
71.172030
71.233950
71.239110
71.245230
71.251530
71.261850
71.274480
71.334630
71.339370
71.345490
71.354310
71.421540
71.426970
71.433180
71.441820
71.454330
71.463210
71.487270
71.494140
71.557470
71.562000
71.568450
71.577330
71.591310
71.601300
71.628930
71.635260
71.676090
71.681940
71.690820
71.715090
71.722350
71.760690
71.766990
71.769990
71.774400
71.786910
71.801400
71.824680
71.833860
71.848770
71.862630
71.871420
71.889810
71.898540
71.915760
71.928480
71.942580
71.967750
71.976600
71.992470
72.014760
72.022380
72.043140
72.053700
72.068220
72.093870
72.102930
72.125490
72.134430
72.149130
72.162990
72.181590
72.195000
72.209190
72.220890
72.238380
72.248190
72.263430
72.279720
72.293220
72.315900
72.327480
72.342030
72.370470
72.385170
72.398970
72.415410
72.426840
72.439980
72.459180
72.482430
72.492930
72.508890
72.521550
72.536700
72.553470
72.568260
72.582570
72.605760
72.614880
72.641490
72.651750
72.667020
72.683130
72.721680
72.738240
72.751290
72.763920
72.793410
72.805860
72.823950
72.838740
72.864810
72.877740
72.881310
72.897210
72.911880
72.940770
72.953040
72.966240
72.977340
73.010430
73.028640
73.043910
73.054890
73.074240
73.090590
73.118730
73.148370
73.165500
73.184070
73.197300
73.213950
73.264380
73.279530
73.294440
73.308330
73.341300
73.387230
73.405380
73.418970
73.435650
73.449270
73.462830
73.480380
73.493460
127.705170
128.253510
129.378120
129.980640
130.490340
131.496600
132.147360
133.160280
133.478910
133.983840
134.264580
135.368040
135.562110
135.691710
135.968400
136.153620
136.498020
136.898400
137.398410
137.663610
138.022950
138.435990
138.695700
139.077480
139.343880
139.663230
140.280180
140.665290
141.005040
141.470610
141.635070
141.879900
142.286250
142.424700
142.728570
142.993500
143.490000
143.885160
144.127050
144.453900
144.621660
145.066740
145.345290
145.602870
145.996560
146.405970
146.610720
146.783730
147.137250
147.468270
147.822240
148.059000
148.218120
148.693950
148.828110
149.238330
149.513430
149.840010
150.129720
150.287040
150.776640
151.037490
151.198620
151.474710
151.488330
152.048340
152.365170
152.819910
153.218250
153.363210
153.802860
154.209090
154.469130
154.799550
155.092350
155.421090
155.650350
156.025620
156.337410
156.464430
156.787800
157.310310
157.552140
157.909260
158.321460
158.332530
158.662110
158.985030
159.002250
159.256950
159.627690
159.821790
160.072140
160.249530
160.560870
160.755690
160.977570
160.985760
161.561940
161.717850
161.918640
162.141570
162.378240
162.665430
162.677250
163.037520
163.375380
163.565430
163.740150
164.041380
164.419650
164.607900
164.891370
165.059580
165.448650
165.648630
165.661080
166.074720
166.272810
166.418340
166.780020
166.981380
166.998630
167.578230
167.697960
167.839170
168.279840
168.290310
168.586440
168.804810
169.089900
169.262340
169.276950
169.679220
169.873170
170.212890
170.373360
170.619120
170.866950
171.159630
171.300300
171.468720
171.726960
171.737070
172.046880
172.487790
172.671690
172.929630
173.121780
173.443890
173.855910
173.871570
174.353190
174.494430
174.689940
174.701970
175.199100
175.356000
175.632570
175.648320
176.094120
176.246040
176.417400
176.687040
176.885850
177.051300
177.311250
177.327030
177.677790
177.978360
178.109670
178.124820
178.523670
178.696770
178.708710
179.064690
179.076750
179.392650
179.411700
179.830080
179.839290
180.182700
180.377790
180.387660
180.709230
180.724950
181.187610
181.366200
181.563870
181.819800
181.828350
182.220330
182.229240
182.524110
182.532390
182.843070
183.042960
183.055230
183.446370
183.642270
183.655740
184.056570
184.067970
184.524540
184.537650
184.807920
184.968330
184.977120
185.352750
185.360340
185.716020
185.729970
186.068370
186.078180
186.407100
186.417150
186.622920
186.829860
186.839790
187.217100
187.364370
187.372410
187.630290
187.637250
188.088210
188.095170
188.322960
188.336340
188.772570
188.992770
189.002880
189.224820
189.235230
189.562770
189.576690
189.950310
189.958500
190.205520
190.219050
190.605300
190.611240
190.869990
191.084160
191.094450
191.521500
191.530350
191.849250
191.859810
192.055560
192.193110
192.201000
192.625710
192.635160
192.818100
192.828450
193.248270
193.254780
193.542900
193.554270
193.722270
194.112480
194.121360
194.512050
194.521500
194.997390
195.007620
195.335130
195.347670
195.567090
195.953100
195.967110
196.311390
196.318710
196.601790
196.611510
196.832370
197.127540
197.137470
197.508180
197.516010
197.838600
197.851230
198.166050
198.179670
198.578550
198.587220
198.930780
198.939690
199.275720
199.411020
199.424160
199.630470
199.645290
200.066580
200.073660
200.413980
200.432010
200.594550
200.970000
200.981940
201.430980
201.439440
201.620880
201.634500
202.101900
202.239060
202.249590
202.623930
202.642110
202.851390
203.148720
203.158680
203.338260
203.496390
203.508450
203.725350
203.731950
204.050550
204.060360
204.469440
204.477630
204.696150
204.712440
205.147560
205.154700
205.502550
205.755180
205.764840
206.113620
206.126520
206.382150
206.389560
206.683680
206.695860
207.144420
207.151590
207.391830
207.399660
207.889680
207.899790
208.084890
208.308420
208.316040
208.653870
208.665990
209.026890
209.035710
209.235060
209.242230
209.615700
209.626650
209.965770
209.978250
210.365640
210.375360
210.598890
210.972840
210.982350
211.389330
211.396620
211.626780
211.635210
212.128350
212.141520
212.487270
212.495730
212.791110
212.925570
212.931900
213.345870
213.352230
213.610140
213.621660
213.976620
213.983490
214.339770
214.350330
214.734690
214.743600
214.912410
215.366190
215.374650
215.763660
215.774130
216.021510
216.240030
216.266460
216.695550
216.703530
216.880260
217.187250
217.464300
217.474440
217.718040
217.725870
218.051640
218.233560
218.244690
218.529390
218.740140
218.756100
219.187560
219.198240
219.655230
219.664470
220.081740
220.094130
220.502340
220.513410
220.758720
220.772370
221.353530
221.485020
221.491560
221.711940
221.888610
221.898660
222.220110
222.230130
222.635340
222.647880
223.037100
223.050960
223.439160
223.449840
223.849410
223.867050
224.219220
224.231460
224.481450
224.631240
224.639550
225.030330
225.245070
225.424290
225.444060
225.674850
225.834960
225.844170
226.301520
226.307490
226.524960
226.930560
226.939200
227.108910
227.384130
227.393670
227.578890
227.809650
227.822250
228.141060
228.347310
228.355860
228.498390
228.504330
228.927990
229.328850
229.338240
229.535640
229.552560
229.914540
229.921680
230.308650
230.318010
230.692740
230.711190
231.022260
231.035880
231.335310
231.519510
231.532140
231.959670
231.966330
232.315770
232.324770
232.638870
232.646400
233.141760
233.165280
233.498820
233.507850
233.678400
234.047100
234.058680
234.391200
234.399930
234.604470
234.614940
234.943770
235.170630
235.317840
235.325070
235.628970
235.638660
236.119650
236.297460
236.306400
236.615370
236.782860
236.798220
237.096150
237.111510
237.473460
237.481080
237.867210
237.874680
238.172430
238.181310
238.584120
238.593600
238.975320
238.985880
239.196450
239.361090
239.624490
239.802750
239.812980
240.185940
240.196740
240.586200
240.731910
240.739920
241.324680
241.330440
241.499340
241.507200
241.934970
241.942170
242.338920
242.346240
242.957220
243.461160
243.468240
263.605290
264.004380
264.190500
264.573660
264.781980
264.995400
265.189680
265.557270
265.672260
265.896840
266.001540
266.105670
266.374230
266.459010
266.716560
266.821380
266.952300
267.050730
267.191880
267.375420
267.512820
267.608580
267.719220
267.823620
267.931320
268.088850
268.235910
268.321020
268.416360
268.522560
268.674540
268.774380
268.888320
268.900740
269.092860
269.110710
269.251860
269.360100
269.475090
269.606370
269.705520
269.810820
269.822220
270.019380
270.033750
270.317550
270.326700
270.445380
270.587010
270.704280
270.819240
270.827790
271.004430
271.134360
271.250610
271.261770
271.408650
271.418640
271.560360
271.691610
271.856010
271.985490
271.994670
272.112150
272.245230
272.381610
272.498670
272.515290
272.781720
272.798730
272.918490
272.927700
273.048360
273.055710
273.264900
273.274140
273.422970
273.434280
273.675660
273.682140
273.849900
273.858510
274.087440
274.095870
274.346430
274.353930
274.478580
274.488750
274.611270
274.617840
274.885410
274.892460
275.012070
275.024130
275.225100
275.236470
275.389770
275.399550
275.522220
275.531220
275.777850
275.786940
275.941080
275.952330
276.094830
276.103200
276.326250
276.531990
276.538830
276.692760
276.701280
276.878190
276.887700
277.039350
277.046940
277.280910
277.288410
277.416060
277.421100
277.675890
277.686000
277.812840
277.820640
278.032260
278.038260
278.051790
278.344440
278.350650
278.522760
278.530710
278.657340
278.662740
278.882340
278.889630
279.125880
279.131580
279.303570
279.310770
279.468480
279.475110
279.614520
279.620640
279.769380
279.774690
280.042530
280.048410
280.176090
280.183410
280.478160
280.484130
280.620300
280.626240
280.821750
280.829850
280.985910
280.991610
281.319660
281.326170
281.508540
281.515260
281.530680
281.701800
281.707860
281.966430
281.972670
282.254400
282.259830
282.554340
282.696570
282.703500
282.853260
282.858480
283.080330
283.092990
283.267500
283.278060
283.555830
283.561200
283.861860
283.868430
284.063280
284.304000
284.311590
284.615400
284.620740
284.789790
284.796480
284.927370
284.933760
285.178680
285.335340
285.343830
285.773280
285.780330
285.930120
285.937560
286.241490
286.247640
286.502880
286.511400
286.809540
286.815930
286.965720
286.972350
287.104650
287.111010
287.386020
287.394750
287.534460
287.540130
287.794110
287.800500
287.975430
287.984880
288.233670
288.240690
288.417150
288.425730
288.816120
288.823050
288.836670
289.129260
289.137960
289.289370
289.296690
289.490970
289.496910
289.765680
289.772760
290.077020
290.082540
290.212170
290.218020
290.577780
290.584440
290.721090
290.727030
291.077490
291.083550
291.327690
291.333810
291.632040
291.638610
291.815790
291.822120
291.996570
292.002960
292.263150
292.271880
292.415430
292.421070
292.737720
292.743660
293.033820
293.039310
293.187030
293.193240
293.497710
293.503740
293.654400
293.661600
293.949690
293.955660
294.307020
294.312540
294.531750
294.537480
294.712230
294.718020
294.930570
294.937050
295.139670
295.145850
295.157310
295.398180
295.403820
295.702410
295.709730
296.041740
296.048430
296.215710
296.222430
296.525310
296.530260
296.677020
296.687010
297.007740
297.013800
297.325260
297.331980
297.503610
297.509700
297.684090
297.692070
297.938700
297.945840
298.352790
298.358970
298.629630
298.636830
298.820940
298.826880
299.111370
299.118990
299.334840
299.341260
299.690340
299.695530
299.942220
299.950440
300.284340
300.290430
300.445560
300.453180
300.710670
300.719070
301.004970
301.012830
301.353720
301.360860
301.675500
301.681980
301.887780
301.894050
302.222550
302.229150
302.382060
302.389140
302.677260
303.045210
303.050490
303.243240
303.250350
303.562320
303.570120
303.903330
303.910980
304.091160
304.096860
304.262220
304.268670
304.604340
304.611660
304.860840
304.867710
305.183190
305.190120
305.415930
305.422920
305.724870
305.730870
305.988090
305.994630
306.129120
306.136170
306.504000
306.510330
306.650490
306.659310
306.868380
306.877890
307.160820
307.168020
307.436730
307.448910
307.635600
307.643340
308.025750
308.033970
308.191860
308.198460
308.341830
308.347200
308.847930
308.853990
308.991300
308.997000
309.248610
309.257820
309.578700
309.586440
309.831780
309.838170
310.119540
310.129050
310.320660
310.328640
310.491960
310.497990
310.911780
310.918770
311.321130
311.328270
311.540550
311.545620
311.723880
311.730330
312.026670
312.033210
312.302670
312.312060
312.507990
312.515010
312.755970
312.762690
313.136280
313.143030
313.445460
313.452990
313.692690
313.704780
313.939800
313.947960
314.255460
314.262510
314.490630
314.500950
314.794050
314.804310
314.990580
314.997360
315.302850
315.308490
315.563310
315.570450
315.853560
315.861270
316.209180
316.216440
316.478460
316.663290
316.682520
317.064810
317.071290
317.252280
317.258550
317.453040
317.458830
317.778480
317.787570
318.006840
318.021420
318.248940
318.258030
318.418320
318.431040
318.728100
318.735990
319.023660
319.031100
319.352250
319.359390
319.592550
319.599840
320.098320
320.104560
320.271090
320.280480
320.529780
320.536710
320.696160
320.703120
320.985690
320.992770
321.194940
321.205950
321.352770
321.358620
321.699900
321.709290
321.939270
321.945270
322.202460
322.210440
322.399980
322.419720
322.766760
322.774020
323.078070
323.083350
323.250330
323.256810
323.614950
323.622570
323.775180
323.782410
324.223410
324.229080
324.387480
324.392340
324.667980
324.675780
325.043880
325.049640
325.287240
325.294380
325.584120
325.591410
325.874400
325.881360
326.183130
326.191350
326.471130
326.482860
326.730360
326.740290
326.995980
327.002490
327.203730
327.212640
327.535020
327.541620
327.785160
327.793800
328.110060
328.116660
328.399380
328.405410
328.604910
328.613430
328.775760
328.782750
329.104200
329.112060
329.376780
329.384610
329.771100
329.778960
330.067890
330.077790
330.395490
330.402810
330.756810
330.762990
331.045680
331.056300
331.262520
331.269750
331.571940
331.578870
331.820280
331.828620
332.224380
332.230140
332.414280
332.421810
332.601330
332.610300
332.961870
332.972100
333.324360
333.330000
333.466110
333.477720
333.830670
333.840540
334.164030
334.169760
334.481670
334.488120
334.793490
334.800060
335.000250
335.006190
335.271930
335.278440
335.454750
335.461770
335.628330
335.634900
336.050700
336.057300
336.295440
336.302640
336.606690
336.614430
336.794250
336.803730
337.035570
337.041570
337.432230
337.440480
337.685400
337.691610
337.963800
337.970520
338.309460
338.316030
338.727240
338.735820
338.903280
338.910060
339.123750
339.132930
339.596400
339.602280
339.784890
339.792600
340.068150
340.075350
340.338540
340.345440
340.608090
340.615800
340.938060
340.945110
341.096880
341.103330
341.417790
341.425650
341.650020
341.658570
342.123420
342.130140
342.335490
342.343260
342.638760
342.645990
342.821880
342.827310
343.125270
343.132650
343.299870
343.309290
343.547400
343.556310
343.714860
343.721190
344.121660
344.127990
344.348880
344.358570
344.624250
344.631990
344.939010
344.945010
345.104670
345.119130
345.607560
345.613920
345.746430
345.752820
346.099890
346.107390
346.370670
346.377240
346.714950
346.723230
346.957290
346.964580
347.174130
347.504340
347.510730
347.682090
347.687730
348.077610
348.084420
348.463170
348.471060
348.622710
348.629850
348.813000
349.119480
349.127460
349.332600
349.689000
349.696200
350.030610
350.036850
350.226510
350.236530
350.465700
350.475030
350.689200
350.696130
351.061680
351.067620
351.270450
351.290160
351.708780
351.714330
352.080120
352.087650
352.236090
352.242840
352.478520
352.487070
352.737510
352.746990
353.049390
353.056920
353.262240
353.270370
353.572980
353.579190
353.791770
353.801850
354.144720
354.151260
354.545730
354.552300
354.860940
354.868410
355.103760
355.111800
355.368630
355.379430
355.685700
355.691400
356.061030
356.068710
356.426340
356.434200
356.606310
356.615370
356.943930
356.952000
357.286800
357.307710
357.455760
357.612000
357.618450
357.967710
357.974010
358.271820
358.279650
358.558140
358.567560
358.943370
358.954980
359.150010
359.157030
359.446650
359.456100
359.831370
359.837700
360.011730
360.018180
360.273060
360.280410
360.526770
360.534420
360.877080
360.882990
361.126920
361.134180
361.374150
361.379580
361.743510
361.751820
361.942590
361.949550
362.408520
362.416230
362.609250
362.617500
362.959290
362.972220
363.280770
363.295950
363.737670
363.744090
364.043460
364.051200
364.372650
364.379040
364.563120
364.571460
364.811730
364.821990
364.995300
365.147310
365.154240
365.447220
365.456430
365.724660
365.732310
366.017130
366.024780
366.327000
366.336720
366.643770
366.651810
367.102530
367.108950
367.359330
367.491780
367.498110
367.743390
367.749780
367.894770
367.902420
368.137710
368.145810
368.512980
368.520900
368.681700
368.688270
369.115650
369.125190
369.314640
369.324060
369.518520
369.526260
369.980880
369.988230
370.202670
370.212150
370.470120
370.479750
370.744140
370.754340
370.979820
371.264730
371.272890
371.465100
371.472210
371.766240
371.775810
372.028020
372.038610
372.219630
372.227460
372.567840
372.576120
372.955440
373.164600
373.174260
373.439910
373.447950
373.718910
373.730850
373.918050
373.925970
374.243820
374.252220
374.624580
374.631330
374.840130
374.847120
375.031500
375.037830
375.297450
375.304080
375.573060
375.580650
375.793050
375.799410
376.386000
376.392570
376.637760
376.645710
376.848330
376.854030
377.127780
377.138610
377.381010
377.387880
377.750130
377.755800
378.007710
378.015570
378.176400
378.182550
378.354300
378.362670
378.771690
378.783180
379.027740
379.035600
379.220580
379.383810
379.391760
379.614480
379.764990
380.048700
380.055690
380.338230
380.344380
380.543400
380.550840
380.803050
380.810340
381.027990
381.212610
381.440100
381.449880
381.679770
381.686280
382.054020
382.065990
382.337670
382.362720
382.558860
382.566540
383.101380
383.110980
383.237370
383.244930
383.407740
383.415630
383.744130
383.753550
384.006780
384.014340
384.250890
384.258840
384.475860
384.485610
384.749700
384.756150
384.977670
384.986070
385.280190
385.285530
385.558590
385.568940
385.933620
385.939950
386.106900
386.114100
386.329410
386.337330
386.528580
386.535240
386.985390
386.992350
387.170760
387.575220
387.584790
388.212270
388.221030
388.740420
388.751280
402.413640
403.331130
404.178660
404.243010
404.293770
404.531130
404.691690
405.241560
405.516840
405.544890
405.634110
405.675570
405.698820
405.721830
405.795330
405.813300
405.823500
405.849090
405.983130
406.248030
406.255200
406.284150
406.346340
406.942440
407.051250
407.077170
407.204040
407.281770
407.354940
407.427720
407.449560
407.458080
407.474430
407.493990
407.501970
407.511750
407.531880
407.562510
407.574840
407.580150
407.589120
407.611200
407.622270
407.631720
407.649450
407.657670
407.672520
407.684070
407.704290
407.716230
407.724120
407.735700
407.744790
407.752440
407.795730
407.813430
407.836440
407.843790
407.852580
407.857890
407.863590
407.873730
407.882100
407.907690
407.917380
407.925420
407.930160
407.935230
407.948220
407.957370
407.964780
407.976870
407.980620
407.985120
407.991210
408.003330
408.014160
408.018450
408.023970
408.033420
408.041850
408.068010
408.079200
408.087570
408.095850
408.100410
408.118440
408.131310
408.151260
408.162570
408.181170
408.187200
408.195660
408.204660
408.218910
408.241770
408.245490
408.255840
408.261390
408.268170
408.275070
408.291510
408.296070
408.302130
408.309930
408.315120
408.322350
408.331230
408.335700
408.344400
408.358290
408.372240
408.378420
408.388470
408.404640
408.426180
408.438900
408.454080
408.459330
408.466830
408.477270
408.483150
408.493680
408.520020
408.527910
408.537540
408.553020
408.560820
408.584550
408.595980
408.603960
408.608160
408.616350
408.620760
408.640980
408.646170
408.740700
408.809790
408.870210
408.888690
408.914940
408.931230
408.936030
408.943830
408.956070
408.966930
408.975210
408.987990
408.997740
409.010880
409.025610
409.032060
409.036500
409.044570
409.054050
409.080840
409.087170
409.125510
409.143150
409.152270
409.181880
409.190580
409.199430
409.247190
409.289040
409.304250
409.328940
409.347750
409.352670
409.357560
409.364700
409.373580
409.388880
409.410810
414.711360
414.932040
415.130760
415.233900
415.344240
415.539090
415.639410
415.741530
415.852710
415.959780
416.032830
416.113620
416.175360
416.195940
416.338320
416.409840
416.424420
416.499690
416.510250
416.610000
416.707530
416.797680
416.909760
416.981760
417.074160
417.098550
417.187170
417.196800
417.273810
417.284760
417.373380
417.379800
417.461580
417.470580
417.547080
417.555870
417.633810
417.641550
417.715920
417.726060
417.793650
417.800130
417.812370
417.891930
417.898410
417.909900
417.978810
417.985320
417.997740
418.071780
418.077690
418.086270
418.165410
418.170960
418.249410
418.255230
418.368690
418.375950
418.389600
418.478220
418.485030
418.551900
418.556940
418.568940
418.655640
418.660800
418.747950
418.753980
418.764630
418.865070
418.870620
418.882620
418.893570
418.905330
418.979250
418.984770
419.084160
419.090280
419.097840
419.174580
419.179680
419.189580
419.201850
419.281800
419.287140
419.299710
419.359260
419.363790
419.380380
419.388000
419.456400
419.461020
419.469060
419.481450
419.552400
419.557260
419.565000
419.574180
419.644500
419.649420
419.659230
419.666400
419.765910
419.770170
419.779080
419.786670
419.794560
419.880690
419.885130
419.893920
419.902530
419.984280
419.988990
419.996790
420.006930
420.016770
420.105450
420.110040
420.117420
420.126840
420.138090
420.236460
420.240390
420.246810
420.253710
420.263700
420.273390
420.386490
420.391230
420.400560
420.408090
420.416460
420.509910
420.513870
420.519960
420.527910
420.588480
420.592680
420.599460
420.609660
420.688290
420.692340
420.699060
420.708810
420.716820
420.726360
420.737250
420.824070
420.828120
420.834330
420.835620
420.842130
420.855330
420.867870
420.878370
420.946620
420.950610
420.957030
420.967350
420.977310
421.058760
421.062570
421.067880
421.075140
421.085940
421.173540
421.177020
421.182660
421.188630
421.196040
421.204230
421.292160
421.296300
421.301610
421.309890
421.318800
421.327140
421.403280
421.407450
421.413300
421.422900
421.434060
421.441800
421.451430
421.468080
421.480620
421.558260
421.562430
421.567320
421.574880
421.584030
421.593480
421.656180
421.660200
421.666650
421.679760
421.687110
421.701030
421.773720
421.777860
421.783470
421.791120
421.803960
421.813950
421.827990
421.916850
421.920960
421.927470
421.935090
422.006640
422.010930
422.016900
422.025720
422.039700
422.050980
422.067000
422.161380
422.165130
422.170320
422.177520
422.187660
422.267130
422.271090
422.276430
422.283720
422.291280
422.389470
422.393760
422.398440
422.404770
422.416650
422.430810
422.525820
422.529690
422.534970
422.541750
422.553000
422.643720
422.648010
422.653740
422.661420
422.669190
422.763390
422.767410
422.772300
422.777700
422.784810
422.900070
422.904090
422.909730
422.916540
422.931840
423.043980
423.048030
423.052620
423.058050
423.194430
423.198480
423.203730
423.209820
423.216150
423.223200
423.383640
423.387660
423.392160
423.397800
423.406140
423.603120
423.607380
423.612000
423.617640
423.626550
423.805500
423.809400
423.813720
423.819660
423.828150
424.050600
424.054110
424.058970
424.065840
424.075800
424.488660
424.492650
424.497180
424.504710
430.574850
430.579680
432.302670
432.309870
432.795720
432.803040
433.441950
433.448070
434.310300
434.317530
434.779710
434.788290
435.216300
435.222630
436.043640
436.190610
436.827630
436.833270
437.251290
437.259750
437.662800
438.130470
438.137580
438.386460
438.767940
438.782010
439.099740
439.257900
439.566240
439.738650
439.748040
440.119500
440.143920
440.479140
440.487600
440.825460
441.260040
441.388620
441.579780
441.773220
441.783240
441.971250
442.333050
442.343580
442.504440
442.511580
442.948320
442.963800
443.154000
443.164440
443.423940
443.656770
443.666580
443.965440
444.120750
444.301200
444.698760
444.706080
445.068030
445.076760
445.447410
445.454490
445.815300
446.049960
446.063550
446.473950
446.482710
446.796720
446.804250
447.291990
447.303210
447.562980
448.100250
448.108020
448.358220
448.702650
449.003040
449.327760
449.336100
449.730180
450.045150
450.053400
450.364140
450.642450
450.651120
450.885930
450.895770
451.092570
451.267560
451.279830
451.610790
451.796550
452.086320
452.333310
452.492670
452.514810
452.855610
453.142260
453.157830
453.524040
453.863370
453.875790
454.186830
454.195830
454.576620
454.586700
454.878780
455.141070
455.152500
455.506290
455.515410
455.927610
455.941230
