# Supplementary material for: TRPM8-Dependent Dynamic Response in a Mathematical Model of Cold Thermoreceptor
Source: PLoS One. 2015 Oct 1;10(10):e0139314. doi: 10.1371/journal.pone.0139314 (PMC4591370; doi:10.1371/journal.pone.0139314)
Supplement: S1 Experimental Data — Includes figures and summary table. (ZIP) [file pone.0139314.s001.zip › SupplMat1/data_files/15624003_t.txt]

33.39
33.39
33.39
33.40
33.40
33.40
33.40
33.40
33.40
33.40
33.40
33.40
33.40
33.40
33.40
33.40
33.40
33.40
33.40
33.40
33.40
33.40
33.40
33.40
33.39
33.39
33.39
33.39
33.40
33.39
33.39
33.39
33.39
33.38
33.38
33.38
33.38
33.38
33.37
33.37
33.37
33.37
33.37
33.37
33.37
33.37
33.37
33.37
33.37
33.37
33.37
33.37
33.37
33.36
33.36
33.36
33.36
33.35
33.35
33.35
33.34
33.34
33.34
33.34
33.34
33.34
33.34
33.34
33.34
33.34
33.33
33.33
33.33
33.32
33.32
33.32
33.32
33.31
33.31
33.31
33.31
33.31
33.31
33.31
33.31
33.31
33.31
33.31
33.31
33.31
33.31
33.31
33.31
33.31
33.31
33.31
33.31
33.31
33.31
33.31
33.31
33.31
33.31
33.31
33.31
33.31
33.31
33.31
33.31
33.31
33.31
33.31
33.31
33.31
33.31
33.31
33.31
33.31
33.31
33.31
33.31
33.30
33.30
33.30
33.30
33.30
33.30
33.30
33.30
33.30
33.30
33.30
33.29
33.29
33.29
33.29
33.29
33.29
33.29
33.28
33.28
33.28
33.28
33.28
33.28
33.28
33.28
33.28
33.28
33.28
33.28
33.28
33.28
33.28
33.28
33.28
33.28
33.28
33.28
33.28
33.28
33.28
33.28
33.28
33.27
33.27
33.27
33.27
33.27
33.27
33.27
33.27
33.27
33.28
33.28
33.28
33.28
33.28
33.28
33.28
33.28
33.28
33.28
33.28
33.27
33.27
33.27
33.27
33.27
33.27
33.26
33.26
33.26
33.26
33.26
33.27
33.27
33.27
33.27
33.27
33.27
33.28
33.28
33.28
33.28
33.28
33.28
33.28
33.28
33.28
33.28
33.28
33.28
33.28
33.28
33.28
33.28
33.28
33.28
33.28
33.28
33.28
33.28
33.28
33.28
33.28
33.28
33.28
33.28
33.28
33.28
33.28
33.28
33.28
33.28
33.28
33.28
33.28
33.28
33.28
33.28
33.28
33.28
33.28
33.28
33.28
33.28
33.28
33.28
33.28
33.28
33.28
33.28
33.28
33.28
33.28
33.28
33.28
33.28
33.28
33.28
33.28
33.28
33.28
33.28
33.28
33.28
33.28
33.28
33.28
33.28
33.28
33.28
33.28
33.28
33.28
33.28
33.28
33.28
33.28
33.28
33.28
33.28
33.28
33.28
33.28
33.28
33.28
33.28
33.28
33.28
33.28
33.28
33.28
33.28
33.29
33.29
33.29
33.29
33.29
33.29
33.29
33.29
33.29
33.30
33.30
33.30
33.30
33.30
33.30
33.30
33.30
33.30
33.30
33.31
33.31
33.31
33.31
33.31
33.31
33.31
33.31
33.31
33.31
33.31
33.31
33.31
33.31
33.31
33.31
33.31
33.31
33.31
33.31
33.31
33.31
33.31
33.31
33.31
33.31
33.31
33.31
33.31
33.31
33.31
33.31
33.31
33.31
33.31
33.31
33.31
33.31
33.31
33.31
33.30
33.30
33.30
33.29
33.29
33.29
33.29
33.28
33.28
33.28
33.28
33.28
33.28
33.28
33.28
33.28
33.27
33.27
33.27
33.27
33.27
33.27
33.26
33.27
33.27
33.27
33.27
33.27
33.27
33.28
33.28
33.28
33.28
33.28
33.28
33.28
33.28
33.28
33.28
33.28
33.28
33.28
33.28
33.28
33.28
33.28
33.28
33.28
33.28
33.29
33.29
33.29
33.29
33.29
33.29
33.30
33.30
33.30
33.30
33.30
33.30
33.30
33.30
33.30
33.30
33.30
33.30
33.31
33.31
33.31
33.31
33.31
33.31
33.31
33.31
33.31
33.31
33.31
33.31
33.31
33.31
33.31
33.31
33.31
33.31
33.31
33.31
33.31
33.31
33.31
33.31
33.31
33.31
33.32
33.32
33.32
33.32
33.32
33.32
33.32
33.32
33.32
33.32
33.32
33.32
33.32
33.31
33.31
33.31
33.31
33.31
33.31
33.31
33.31
33.31
33.31
33.31
33.31
33.31
33.31
33.31
33.31
33.31
33.31
33.31
33.31
33.31
33.31
33.31
33.31
33.31
33.31
33.31
33.31
33.31
33.31
33.31
33.31
33.31
33.31
33.31
33.31
33.31
33.31
33.31
33.31
33.31
33.31
33.31
33.31
33.31
33.31
33.31
33.31
33.31
33.31
33.31
33.31
33.31
33.31
33.31
33.31
33.31
33.31
33.31
33.31
33.31
33.31
33.31
33.31
33.31
33.31
33.31
33.31
33.31
33.31
33.31
33.31
33.31
33.31
33.31
33.31
33.31
33.31
33.31
33.31
33.31
33.31
33.31
33.31
33.31
33.31
33.31
33.31
33.31
33.31
33.31
33.31
33.31
33.31
33.31
33.31
33.31
33.31
33.31
33.31
33.31
33.31
33.31
33.31
33.31
33.31
33.31
33.31
33.31
33.31
33.31
33.31
33.31
33.31
33.31
33.31
33.31
33.31
33.31
33.31
33.31
33.31
33.31
33.31
33.31
33.31
33.31
33.31
33.31
33.31
33.31
33.31
33.31
33.31
33.31
33.31
33.31
33.31
33.31
33.31
33.31
33.31
33.31
33.31
33.31
33.31
33.31
33.31
33.31
33.30
33.30
33.30
33.30
33.29
33.29
33.28
33.27
33.26
33.26
33.25
33.24
33.22
33.21
33.19
33.18
33.16
33.14
33.12
33.10
33.07
33.05
33.02
33.00
32.96
32.93
32.90
32.87
32.83
32.80
32.76
32.73
32.69
32.65
32.61
32.56
32.52
32.48
32.43
32.39
32.34
32.29
32.24
32.19
32.14
32.08
32.03
31.98
31.92
31.86
31.81
31.75
31.69
31.63
31.58
31.52
31.46
31.40
31.35
31.29
31.23
31.17
31.11
31.05
30.99
30.93
30.87
30.81
30.74
30.68
30.61
30.55
30.48
30.41
30.34
30.27
30.20
30.13
30.06
30.00
29.93
29.87
29.80
29.74
29.68
29.62
29.57
29.51
29.46
29.40
29.34
29.28
29.22
29.16
29.10
29.03
28.97
28.90
28.84
28.77
28.71
28.65
28.59
28.53
28.48
28.42
28.37
28.32
28.26
28.21
28.16
28.10
28.05
27.99
27.94
27.88
27.83
27.77
27.71
27.66
27.61
27.55
27.50
27.45
27.39
27.34
27.29
27.23
27.18
27.13
27.08
27.02
26.97
26.92
26.86
26.81
26.76
26.71
26.66
26.61
26.56
26.51
26.46
26.42
26.37
26.32
26.27
26.23
26.18
26.13
26.08
26.03
25.98
25.92
25.87
25.82
25.78
25.73
25.68
25.64
25.59
25.55
25.50
25.46
25.42
25.38
25.33
25.29
25.24
25.20
25.15
25.11
25.06
25.02
24.97
24.93
24.88
24.84
24.80
24.76
24.72
24.68
24.63
24.59
24.55
24.51
24.47
24.43
24.40
24.36
24.32
24.28
24.24
24.20
24.16
24.12
24.08
24.04
23.99
23.95
23.91
23.88
23.84
23.80
23.76
23.73
23.69
23.66
23.62
23.59
23.56
23.52
23.49
23.45
23.42
23.38
23.35
23.31
23.27
23.24
23.20
23.17
23.14
23.10
23.07
23.04
23.01
22.98
22.95
22.92
22.89
22.86
22.83
22.80
22.78
22.75
22.72
22.70
22.67
22.65
22.63
22.61
22.60
22.58
22.57
22.56
22.55
22.55
22.55
22.55
22.56
22.57
22.58
22.59
22.60
22.62
22.64
22.66
22.68
22.71
22.74
22.77
22.80
22.84
22.87
22.91
22.96
23.00
23.05
23.10
23.15
23.20
23.26
23.31
23.37
23.43
23.49
23.56
23.62
23.69
23.76
23.83
23.90
23.97
24.04
24.12
24.19
24.27
24.35
24.43
24.51
24.59
24.67
24.76
24.84
24.93
25.01
25.10
25.19
25.28
25.36
25.45
25.54
25.63
25.72
25.81
25.90
25.99
26.07
26.16
26.25
26.34
26.43
26.51
26.60
26.69
26.77
26.86
26.94
27.03
27.11
27.19
27.27
27.35
27.43
27.51
27.59
27.67
27.74
27.81
27.89
27.96
28.03
28.10
28.17
28.23
28.30
28.37
28.43
28.49
28.55
28.61
28.67
28.73
28.79
28.85
28.91
28.97
29.04
29.10
29.17
29.23
29.30
29.37
29.43
29.50
29.56
29.62
29.68
29.74
29.80
29.86
29.91
29.97
30.03
30.09
30.14
30.20
30.26
30.32
30.38
30.43
30.49
30.55
30.60
30.65
30.70
30.75
30.80
30.85
30.89
30.93
30.98
31.02
31.06
31.10
31.14
31.17
31.21
31.25
31.29
31.33
31.36
31.40
31.43
31.47
31.50
31.53
31.56
31.59
31.62
31.65
31.67
31.70
31.72
31.75
31.77
31.80
31.82
31.84
31.86
31.88
31.90
31.92
31.94
31.96
31.98
32.00
32.02
32.04
32.06
32.08
32.10
32.12
32.14
32.16
32.18
32.19
32.21
32.23
32.25
32.26
32.28
32.30
32.31
32.33
32.34
32.36
32.37
32.39
32.40
32.41
32.43
32.44
32.45
32.46
32.47
32.48
32.50
32.51
32.52
32.53
32.54
32.55
32.56
32.57
32.58
32.59
32.60
32.61
32.62
32.63
32.64
32.65
32.66
32.67
32.68
32.69
32.70
32.71
32.72
32.73
32.74
32.75
32.76
32.77
32.78
32.79
32.80
32.81
32.81
32.82
32.83
32.84
32.85
32.85
32.86
32.87
32.88
32.88
32.89
32.89
32.90
32.91
32.91
32.92
32.92
32.93
32.94
32.94
32.95
32.95
32.96
32.96
32.97
32.98
32.98
32.99
32.99
33.00
33.00
33.01
33.02
33.02
33.02
33.03
33.03
33.04
33.05
33.05
33.05
33.06
33.06
33.07
33.07
33.08
33.08
33.08
33.09
33.09
33.09
33.10
33.10
33.10
33.10
33.10
33.11
33.11
33.11
33.12
33.12
33.12
33.13
33.13
33.13
33.13
33.14
33.14
33.14
33.15
33.15
33.15
33.16
33.16
33.16
33.16
33.16
33.16
33.16
33.16
33.17
33.17
33.17
33.18
33.18
33.18
33.19
33.19
33.19
33.19
33.20
33.20
33.20
33.21
33.21
33.21
33.21
33.22
33.22
33.22
33.22
33.22
33.22
33.22
33.22
33.22
33.22
33.22
33.22
33.22
33.22
33.22
33.22
33.23
33.23
33.23
33.24
33.24
33.24
33.24
33.25
33.25
33.25
33.25
33.25
33.25
33.25
33.25
33.25
33.25
33.25
33.25
33.25
33.25
33.25
33.26
33.26
33.26
33.26
33.26
33.26
33.27
33.27
33.27
33.27
33.27
33.27
33.27
33.28
33.28
33.28
33.28
33.28
33.28
33.28
33.28
33.28
33.28
33.28
33.28
33.28
33.28
33.28
33.28
33.28
33.28
33.28
33.28
33.28
33.28
33.27
33.27
33.27
33.27
33.27
33.27
33.27
33.27
33.27
33.27
33.27
33.27
33.27
33.28
33.28
33.27
33.27
33.26
33.26
33.25
33.24
33.23
33.22
33.20
33.19
33.18
33.16
33.15
33.15
33.14
33.14
33.13
33.13
33.12
33.12
33.12
33.11
33.11
33.10
33.10
33.09
33.08
33.08
33.07
33.06
33.06
33.05
33.04
33.04
33.03
33.02
33.02
33.01
33.01
33.00
32.99
32.99
32.98
32.97
32.97
32.96
32.96
32.95
32.95
32.94
32.94
32.93
32.93
32.93
32.92
32.92
32.92
32.91
32.91
32.90
32.90
32.90
32.89
32.89
32.89
32.89
32.88
32.88
32.88
32.87
32.87
32.87
32.86
32.86
32.86
32.86
32.85
32.85
32.85
32.85
32.85
32.84
32.84
32.84
32.84
32.83
32.83
32.83
32.83
32.83
32.83
32.82
32.82
32.82
32.82
32.82
32.82
32.82
32.82
32.82
32.82
32.82
32.81
32.81
32.81
32.81
32.81
32.81
32.80
32.80
32.80
32.80
32.80
32.80
32.80
32.79
32.79
32.79
32.79
32.79
32.79
32.79
32.79
32.79
32.79
32.79
32.79
32.79
32.79
32.79
32.79
32.79
32.79
32.79
32.79
32.79
32.79
32.79
32.79
32.79
32.79
32.79
32.79
32.79
32.79
32.79
32.79
32.79
32.79
32.79
32.79
32.79
32.79
32.79
32.79
32.79
32.79
32.79
32.78
32.78
32.78
32.78
32.77
32.77
32.77
32.77
32.76
32.76
32.76
32.76
32.76
32.76
32.76
32.76
32.76
32.76
32.76
32.76
32.76
32.76
32.76
32.76
32.76
32.76
32.76
32.76
32.76
32.76
32.76
32.76
32.76
32.76
32.76
32.76
32.76
32.76
32.76
32.76
32.76
32.77
32.77
32.77
32.77
32.77
32.78
32.78
32.78
32.79
32.79
32.79
32.79
32.79
32.79
32.79
32.79
32.79
32.79
32.79
32.79
32.79
32.79
32.79
32.79
32.79
32.79
32.79
32.79
32.79
32.79
32.79
32.79
32.79
32.79
32.79
32.79
32.79
32.79
32.79
32.79
32.79
32.79
32.79
32.79
32.79
32.79
32.79
32.79
32.79
32.79
32.79
32.79
32.79
32.79
32.79
32.79
32.79
32.79
32.80
32.80
32.80
32.80
32.80
32.80
32.79
32.79
32.79
32.80
32.79
32.80
32.80
32.80
32.80
32.80
32.80
32.81
32.81
32.81
32.81
32.82
32.82
32.82
32.82
32.82
32.82
32.82
32.82
32.82
32.82
32.82
32.81
32.81
32.81
32.80
32.80
32.80
32.80
32.80
32.80
32.80
32.80
32.80
32.80
32.81
32.81
32.81
32.81
32.81
32.82
32.82
32.82
32.82
32.82
32.82
32.82
32.82
32.82
32.82
32.82
32.82
32.82
32.82
32.82
32.82
32.82
32.82
32.82
32.82
32.82
32.82
32.82
32.82
32.82
32.82
32.82
32.82
32.82
32.82
32.82
32.82
32.82
32.82
32.82
32.82
32.82
32.82
32.82
32.82
32.82
32.82
32.82
32.82
32.82
32.82
32.82
32.82
32.82
32.82
32.82
32.82
32.82
32.82
32.82
32.82
32.82
32.82
32.82
32.82
32.82
32.82
32.82
32.82
32.82
32.82
32.82
32.82
32.82
32.82
32.82
32.82
32.82
32.82
32.82
32.82
32.82
32.82
32.82
32.82
32.82
32.82
32.82
32.82
32.82
32.82
32.82
32.82
32.82
32.82
32.82
32.82
32.82
32.82
32.82
32.82
32.82
32.82
32.82
32.82
32.82
32.82
32.82
32.82
32.82
32.82
32.82
32.82
32.82
32.82
32.82
32.82
32.82
32.82
32.82
32.82
32.82
32.82
32.82
32.82
32.82
32.82
32.82
32.82
32.82
32.82
32.82
32.82
32.82
32.82
32.82
32.82
32.82
32.82
32.82
32.82
32.82
32.82
32.82
32.82
32.82
32.82
32.82
32.82
32.82
32.82
32.82
32.82
32.82
32.82
32.82
32.82
32.82
32.82
32.82
32.82
32.82
32.82
32.82
32.82
32.82
32.82
32.82
32.82
32.82
32.82
32.82
32.82
32.82
32.82
32.82
32.82
32.82
32.82
32.82
32.82
32.82
32.82
32.82
32.82
32.82
32.82
32.82
32.82
32.82
32.82
32.82
32.82
32.82
32.82
32.82
32.82
32.82
32.82
32.82
32.82
32.82
32.82
32.82
32.82
32.82
32.82
32.82
32.82
32.82
32.82
32.82
32.82
32.82
32.82
32.82
32.82
32.82
32.82
32.82
32.82
32.82
32.82
32.82
32.82
32.82
32.82
32.82
32.82
32.82
32.82
32.82
32.82
32.82
32.82
32.82
32.82
32.82
32.82
32.82
32.82
32.82
32.82
32.82
32.82
32.82
32.82
32.82
32.82
32.82
32.82
32.82
32.82
32.82
32.82
32.82
32.82
32.82
32.82
32.81
32.81
32.81
32.80
32.80
32.80
32.80
32.80
32.79
32.79
32.79
32.79
32.79
32.79
32.79
32.79
32.79
32.79
32.79
32.79
32.79
32.80
32.80
32.80
32.80
32.80
32.81
32.81
32.81
32.81
32.82
32.82
32.82
32.82
32.82
32.82
32.82
32.82
32.82
32.82
32.82
32.82
32.82
32.82
32.82
32.82
32.82
32.82
32.82
32.82
32.82
32.82
32.82
32.82
32.82
32.82
32.82
32.82
32.82
32.82
32.82
32.82
32.82
32.82
32.82
32.82
32.82
32.82
32.82
32.82
32.82
32.82
32.82
32.82
32.82
32.82
32.82
32.82
32.82
32.82
32.82
32.82
32.82
32.82
32.82
32.82
32.82
32.82
32.82
32.82
32.82
32.82
32.82
32.82
32.82
32.82
32.82
32.82
32.82
32.82
32.82
32.82
32.82
32.82
32.82
32.82
32.82
32.82
32.82
32.82
32.82
32.82
32.82
32.82
32.82
32.82
32.82
32.82
32.82
32.82
32.82
32.82
32.82
32.82
32.82
32.82
32.82
32.82
32.82
32.82
32.82
32.82
32.82
32.82
32.82
32.82
32.82
32.82
32.82
32.82
32.82
32.82
32.82
32.82
32.82
32.82
32.82
32.82
32.81
32.81
32.81
32.81
32.81
32.81
32.81
32.80
32.80
32.80
32.80
32.79
32.79
32.79
32.79
32.79
32.79
32.79
32.79
32.79
32.79
32.79
32.79
32.79
32.79
32.79
32.79
32.79
32.79
32.79
32.79
32.79
32.79
32.79
32.79
32.79
32.79
32.79
32.79
32.79
32.79
32.79
32.79
32.79
32.79
32.79
32.80
32.80
32.80
32.80
32.80
32.80
32.81
32.81
32.81
32.81
32.81
32.81
32.82
32.82
32.82
32.82
32.82
32.82
32.82
32.82
32.82
32.82
32.82
32.82
32.82
32.82
32.82
32.82
32.82
32.82
32.82
32.82
32.82
32.82
32.83
32.83
32.83
32.84
32.84
32.84
32.84
32.85
32.85
32.85
32.85
32.85
32.85
32.85
32.85
32.85
32.85
32.85
32.85
32.85
32.85
32.85
32.85
32.85
32.85
32.85
32.85
32.85
32.85
32.85
32.85
32.85
32.86
32.86
32.86
32.86
32.86
32.86
32.87
32.87
32.87
32.87
32.88
32.88
32.88
32.88
32.88
32.88
32.88
32.88
32.88
32.88
32.88
32.88
32.88
32.88
32.88
32.88
32.88
32.88
32.88
32.88
32.88
32.88
32.88
32.88
32.88
32.88
32.88
32.88
32.88
32.88
32.88
32.88
32.89
32.89
32.89
32.89
32.89
32.89
32.89
32.89
32.90
32.90
32.90
32.90
32.90
32.90
32.91
32.91
32.91
32.91
32.91
32.91
32.91
32.91
32.91
32.91
32.91
32.91
32.91
32.91
32.91
32.91
32.91
32.91
32.91
32.91
32.91
32.91
32.91
32.91
32.91
32.91
32.91
32.92
32.92
32.92
32.92
32.92
32.92
32.93
32.93
32.93
32.93
32.93
32.93
32.93
32.93
32.94
32.94
32.94
32.94
32.94
32.94
32.94
32.94
32.93
32.93
32.93
32.93
32.93
32.93
32.92
32.92
32.92
32.92
32.92
32.92
32.92
32.93
32.93
32.93
32.93
32.93
32.93
32.94
32.94
32.94
32.94
32.94
32.94
32.94
32.94
32.94
32.95
32.95
32.95
32.95
32.95
32.95
32.95
32.95
32.95
32.95
32.95
32.95
32.95
32.95
32.95
32.95
32.95
32.95
32.95
32.95
32.95
32.95
32.95
32.95
32.95
32.95
32.95
32.95
32.95
32.96
32.96
32.96
32.96
32.96
32.97
32.97
32.97
32.97
32.97
32.98
32.98
32.98
32.98
32.98
32.98
32.98
32.98
32.98
32.98
32.98
32.98
32.98
32.98
32.98
32.98
32.98
32.98
32.98
32.98
32.98
32.98
32.98
32.98
32.99
32.99
32.99
32.99
32.99
32.99
33.00
32.99
32.99
32.99
32.99
32.99
32.99
32.99
32.99
32.99
32.99
32.99
32.99
32.99
33.00
33.00
33.00
33.00
33.00
33.00
33.01
33.01
33.01
33.01
33.01
33.01
33.01
33.01
33.01
33.01
33.01
33.01
33.01
33.01
33.01
33.01
33.01
33.01
33.01
33.01
33.01
33.01
33.01
33.01
33.01
33.01
33.01
33.01
33.01
33.01
33.01
33.01
33.01
33.00
33.00
33.00
32.99
32.99
32.99
32.99
32.98
32.98
32.98
32.98
32.98
32.98
32.98
32.98
32.98
32.98
32.98
32.98
32.98
32.98
32.98
32.98
32.98
32.98
32.98
32.98
32.98
32.99
32.99
32.99
32.99
33.00
33.00
33.01
33.02
33.02
33.02
33.03
33.03
33.03
33.03
33.04
33.04
33.04
33.04
33.04
33.05
33.05
33.05
33.06
33.06
33.06
33.06
33.07
33.07
33.07
33.08
33.08
33.08
33.09
33.10
33.10
33.11
33.12
33.12
33.13
33.14
33.15
33.16
33.17
33.18
33.20
33.21
33.22
33.24
33.25
33.27
33.29
33.31
33.32
33.34
33.36
33.39
33.41
33.43
33.46
33.48
33.51
33.54
33.57
33.60
33.63
33.66
33.69
33.72
33.76
33.79
33.82
33.86
33.89
33.93
33.96
33.99
34.03
34.06
34.09
34.13
34.16
34.19
34.22
34.25
34.28
34.32
34.35
34.38
34.41
34.44
34.46
34.49
34.52
34.55
34.58
34.61
34.64
34.66
34.69
34.72
34.75
34.77
34.80
34.82
34.85
34.87
34.90
34.92
34.94
34.97
34.99
35.02
35.04
35.06
35.09
35.11
35.13
35.16
35.18
35.20
35.23
35.25
35.27
35.29
35.32
35.34
35.36
35.38
35.40
35.42
35.44
35.46
35.48
35.50
35.52
35.54
35.56
35.58
35.59
35.61
35.63
35.65
35.67
35.69
35.71
35.73
35.75
35.77
35.78
35.80
35.82
35.83
35.85
35.87
35.88
35.90
35.92
35.93
35.95
35.96
35.98
36.00
36.01
36.02
36.04
36.05
36.07
36.08
36.09
36.11
36.12
36.13
36.14
36.16
36.17
36.18
36.19
36.20
36.22
36.23
36.24
36.25
36.26
36.27
36.28
36.29
36.30
36.31
36.32
36.34
36.35
36.35
36.37
36.38
36.38
36.40
36.41
36.41
36.42
36.43
36.44
36.45
36.46
36.47
36.47
36.48
36.48
36.49
36.50
36.50
36.50
36.51
36.52
36.52
36.53
36.54
36.54
36.55
36.55
36.56
36.57
36.57
36.57
36.57
36.58
36.57
36.57
36.57
36.56
36.56
36.55
36.54
36.53
36.51
36.50
36.49
36.47
36.45
36.43
36.41
36.39
36.37
36.35
36.32
36.30
36.27
36.24
36.21
36.18
36.15
36.12
36.09
36.05
36.02
35.99
35.95
35.92
35.88
35.85
35.82
35.78
35.74
35.71
35.67
35.64
35.60
35.57
35.53
35.49
35.46
35.42
35.39
35.36
35.32
35.29
35.26
35.23
35.20
35.16
35.13
35.10
35.07
35.05
35.02
34.99
34.96
34.93
34.90
34.87
34.84
34.81
34.78
34.75
34.72
34.69
34.66
34.63
34.60
34.57
34.54
34.51
34.48
34.46
34.43
34.40
34.38
34.35
34.33
34.30
34.28
34.25
34.23
34.21
34.19
34.17
34.14
34.12
34.10
34.08
34.06
34.04
34.03
34.01
33.99
33.97
33.95
33.94
33.92
33.90
33.89
33.87
33.85
33.83
33.82
33.80
33.79
33.77
33.75
33.74
33.72
33.71
33.70
33.68
33.67
33.66
33.64
33.63
33.62
33.61
33.60
33.59
33.58
33.57
33.56
33.55
33.54
33.53
33.53
33.52
33.51
33.51
33.50
33.50
33.49
33.49
33.48
33.48
33.47
33.47
33.46
33.45
33.45
33.44
33.44
33.43
33.43
33.42
33.42
33.41
33.41
33.40
33.40
33.39
33.39
33.38
33.37
33.37
33.36
33.35
33.35
33.34
33.34
33.33
33.33
33.32
33.32
33.31
33.30
33.30
33.30
33.29
33.29
33.28
33.27
33.27
33.27
33.26
33.26
33.25
33.25
33.24
33.24
33.23
33.23
33.23
33.22
33.21
33.21
33.21
33.20
33.20
33.20
33.19
33.19
33.18
33.18
33.18
33.17
33.17
33.17
33.17
33.16
33.16
33.15
33.15
33.15
33.14
33.14
33.14
33.14
33.13
33.13
33.13
33.12
33.12
33.12
33.11
33.11
33.11
33.10
33.10
33.10
33.09
33.09
33.09
33.08
33.08
33.08
33.08
33.07
33.07
33.07
33.07
33.07
33.07
33.07
33.07
33.06
33.06
33.06
33.05
33.05
33.05
33.04
33.04
33.04
33.04
33.04
33.04
33.04
33.04
33.03
33.03
33.03
33.03
33.02
33.02
33.02
33.01
33.01
33.01
33.01
33.01
33.01
33.01
33.01
33.01
33.01
33.01
33.01
33.01
33.01
33.01
33.01
33.01
33.01
33.01
33.01
33.01
33.01
33.01
33.01
33.01
33.01
33.01
33.01
33.01
33.01
33.01
33.01
33.01
33.01
33.01
33.01
33.01
33.01
33.01
33.01
33.01
33.01
33.01
33.01
33.01
33.01
33.01
33.01
33.01
33.01
33.01
33.01
33.01
33.01
33.01
33.01
33.01
33.01
33.01
33.00
33.00
33.00
33.00
32.99
32.99
32.99
32.98
32.98
32.98
32.98
32.98
32.98
32.98
32.98
32.98
32.98
32.97
32.97
32.97
32.97
32.97
32.96
32.96
32.96
32.96
32.96
32.96
32.96
32.96
32.96
32.96
32.96
32.97
32.97
32.97
32.97
32.97
32.97
32.97
32.97
32.98
32.98
32.98
32.98
32.97
32.97
32.97
32.97
32.97
32.97
32.96
32.96
32.96
32.96
32.95
32.95
32.95
32.95
32.95
32.95
32.95
32.95
32.95
32.95
32.95
32.95
32.95
32.95
32.95
32.95
32.95
32.95
32.95
32.95
32.95
32.94
32.94
32.94
32.94
32.93
32.93
32.93
32.92
32.92
32.92
32.92
32.92
32.92
32.92
32.92
32.92
32.92
32.92
32.92
32.92
32.92
32.92
32.92
32.92
32.92
32.92
32.92
32.92
32.92
32.92
32.92
32.92
32.92
32.91
32.91
32.91
32.91
32.91
32.91
32.91
32.91
32.91
32.91
32.91
32.91
32.91
32.91
32.91
32.91
32.91
32.91
32.91
32.91
32.91
32.91
32.91
32.91
32.91
32.91
32.91
32.91
32.91
32.91
32.91
32.91
32.91
32.91
32.91
32.91
32.91
32.91
32.91
32.91
32.91
32.91
32.91
32.91
32.92
32.92
32.92
32.92
32.92
32.92
32.92
32.92
32.92
32.93
32.93
32.93
32.93
32.94
32.94
32.94
32.94
32.94
32.94
32.94
32.94
32.93
32.93
32.93
32.93
32.92
32.92
32.92
32.92
32.93
32.93
32.93
32.93
32.93
32.93
32.93
32.93
32.93
32.93
32.93
32.93
32.93
32.93
32.93
32.93
32.93
32.92
32.92
32.92
32.92
32.92
32.92
32.92
32.92
32.92
32.92
32.92
32.92
32.92
32.92
32.93
32.93
32.93
32.93
32.93
32.94
32.94
32.94
32.94
32.94
32.94
32.94
32.94
32.94
32.94
32.94
32.94
32.94
32.94
32.94
32.94
32.94
32.94
32.94
32.93
32.93
32.93
32.93
32.93
32.92
32.92
32.92
32.92
32.92
32.92
32.92
32.92
32.91
32.91
32.91
32.91
32.91
32.91
32.91
32.91
32.91
32.91
32.91
32.91
32.91
32.91
32.91
32.91
32.91
32.91
32.91
32.91
32.91
32.91
32.91
32.91
32.91
32.91
32.91
32.91
32.91
32.91
32.91
32.91
32.91
32.91
32.91
32.91
32.91
32.91
32.91
32.91
32.91
32.91
32.91
32.91
32.91
32.91
32.91
32.91
32.91
32.91
32.91
32.91
32.91
32.91
32.91
32.91
32.91
32.91
32.91
32.91
32.91
32.91
32.91
32.91
32.91
32.91
32.91
32.91
32.91
32.91
32.91
32.91
32.91
32.91
32.91
32.91
32.91
32.91
32.91
32.91
32.91
32.91
32.91
32.91
32.91
32.91
32.91
32.91
32.91
32.91
32.91
32.91
32.91
32.91
32.91
32.91
32.91
32.91
32.91
32.91
32.91
32.92
32.92
32.92
32.92
32.92
32.92
32.92
32.92
32.92
32.92
32.92
32.92
32.92
32.92
32.92
32.92
32.91
32.91
32.91
32.91
32.91
32.91
32.91
32.91
32.91
32.91
32.91
32.91
32.91
32.91
32.91
32.91
32.91
32.91
32.91
32.91
32.91
32.91
32.91
32.91
32.91
32.91
32.91
32.91
32.91
32.91
32.91
32.91
32.91
32.91
32.91
32.91
32.91
32.91
32.91
32.91
32.91
32.91
32.91
32.91
32.91
32.91
32.91
32.90
32.90
32.90
32.91
32.91
32.91
32.91
32.91
32.91
32.91
32.91
32.91
32.91
32.91
32.91
32.91
32.91
32.91
32.91
32.91
32.91
32.91
32.92
32.92
32.92
32.92
32.93
32.93
32.93
32.94
32.94
32.94
32.94
32.94
32.94
32.95
32.95
32.95
32.95
32.95
32.95
32.95
32.95
32.95
32.95
32.95
32.95
32.95
32.95
32.96
32.96
32.96
32.96
32.97
32.97
32.97
32.97
32.97
32.98
32.98
32.98
32.98
32.98
32.98
32.98
32.98
32.98
32.98
32.98
32.98
32.98
32.98
32.98
32.98
32.98
32.98
32.98
32.98
32.98
32.98
32.98
32.98
32.98
32.98
32.98
32.98
32.98
32.98
32.98
32.98
32.98
32.98
32.98
32.98
32.98
32.98
32.98
32.98
32.98
32.98
32.98
32.98
32.99
32.99
32.99
33.00
33.00
33.00
33.00
33.00
33.00
33.00
33.00
33.00
33.00
33.00
33.00
33.00
33.00
33.00
33.01
33.01
33.01
33.01
33.01
33.01
33.01
33.01
33.01
33.01
33.01
33.01
33.01
33.01
33.01
33.01
33.01
33.01
33.01
33.01
33.01
33.01
33.01
33.01
33.01
33.01
33.01
33.01
33.01
33.01
33.01
33.01
33.01
33.01
33.01
33.01
33.01
33.01
33.01
33.01
33.01
33.01
33.01
33.01
33.01
33.01
33.01
33.01
33.01
33.01
33.01
33.01
33.00
33.00
33.00
33.00
33.00
33.00
33.00
33.00
32.99
32.99
32.99
32.99
32.99
32.99
32.99
32.99
32.99
32.99
32.99
32.99
32.99
33.00
33.00
33.00
33.00
33.00
33.00
33.01
33.01
33.01
33.01
33.01
33.01
33.01
33.01
33.01
33.01
33.01
33.01
33.01
33.01
33.01
33.01
33.01
33.01
33.01
33.01
33.01
33.01
33.01
33.01
33.01
33.01
33.01
33.01
33.01
33.01
33.01
33.01
33.01
33.01
33.01
33.01
33.01
33.01
33.01
33.01
33.01
33.01
33.01
33.01
33.01
33.01
33.01
33.02
33.02
33.02
33.02
33.03
33.03
33.03
33.03
33.03
33.04
33.04
33.04
33.04
33.04
33.04
33.04
33.04
33.04
33.03
33.03
33.03
33.03
33.02
33.02
33.02
33.01
33.01
33.01
33.01
33.01
33.01
33.01
33.01
33.01
33.01
33.01
33.01
33.01
33.01
33.01
33.01
33.01
33.01
33.01
33.01
33.01
33.01
33.01
33.01
33.01
33.01
33.01
33.01
33.01
33.01
33.01
33.01
33.01
33.02
33.02
33.02
33.01
33.01
33.01
33.01
33.01
33.01
33.01
33.01
33.01
33.01
33.01
33.01
33.01
33.01
33.01
33.01
33.01
33.01
33.01
33.01
33.01
33.01
33.01
33.01
33.01
33.01
33.01
33.01
33.01
33.01
33.01
33.01
33.01
33.01
33.01
33.01
33.01
33.01
33.01
33.01
33.01
33.01
33.01
33.01
33.01
33.01
33.01
33.01
33.01
33.01
33.01
33.01
33.01
33.01
33.01
33.01
33.01
33.01
33.01
33.01
33.01
33.01
33.01
33.01
33.01
33.01
33.01
33.01
33.01
33.01
33.01
33.01
33.01
33.01
33.01
33.01
33.01
33.01
33.01
33.01
33.01
33.01
33.01
33.01
33.01
33.01
33.01
33.01
33.01
33.01
33.01
33.01
33.01
33.01
33.01
33.01
33.01
33.01
33.01
33.01
33.01
33.01
33.01
33.01
33.01
33.01
33.01
33.02
33.02
33.02
33.01
33.01
33.02
33.02
33.01
33.01
33.01
33.01
33.01
33.01
33.01
33.01
33.01
33.01
33.01
33.01
33.01
33.01
33.01
33.01
33.01
33.01
33.01
33.01
33.01
33.01
33.01
33.01
33.02
33.02
33.02
33.03
33.03
33.03
33.04
33.04
33.04
33.04
33.04
33.04
33.04
33.04
33.04
33.04
33.04
33.04
33.04
33.04
33.04
33.04
33.04
33.04
33.04
33.04
33.04
33.04
33.04
33.04
33.04
33.04
33.04
33.04
33.04
33.04
33.04
33.04
33.04
33.04
33.04
33.04
33.04
33.04
33.04
33.04
33.04
33.04
33.04
33.04
33.04
33.04
33.04
33.03
33.03
33.03
33.03
33.03
33.03
33.03
33.03
33.03
33.03
33.03
33.03
33.03
33.03
33.04
33.04
33.04
33.05
33.05
33.05
33.05
33.06
33.06
33.07
33.07
33.08
33.09
33.10
33.11
33.12
33.13
33.14
33.15
33.17
33.18
33.20
33.22
33.23
33.25
33.27
33.29
33.31
33.33
33.35
33.37
33.38
33.40
33.42
33.44
33.46
33.48
33.50
33.52
33.55
33.57
33.60
33.62
33.65
33.68
33.70
33.73
33.76
33.80
33.83
33.86
33.90
33.93
33.97
34.01
34.05
34.09
34.14
34.19
34.24
34.29
34.35
34.41
34.47
34.53
34.59
34.65
34.72
34.78
34.84
34.90
34.96
35.02
35.08
35.14
35.19
35.25
35.31
35.37
35.43
35.49
35.55
35.61
35.67
35.74
35.80
35.87
35.93
35.99
36.06
36.12
36.19
36.25
36.31
36.38
36.44
36.50
36.56
36.63
36.69
36.75
36.81
36.88
36.94
37.00
37.07
37.13
37.20
37.26
37.32
37.39
37.45
37.51
37.57
37.63
37.69
37.76
37.82
37.88
37.94
38.00
38.07
38.13
38.20
38.26
38.32
38.39
38.45
38.52
38.58
38.65
38.71
38.77
38.84
38.90
38.96
39.02
39.09
39.15
39.21
39.28
39.35
39.44
39.55
39.67
39.79
39.93
40.08
40.23
40.40
40.56
40.72
40.86
41.00
41.14
41.26
41.38
41.49
41.58
41.67
41.75
41.83
41.89
41.93
41.97
41.99
42.01
42.02
42.03
42.03
42.02
42.02
42.01
42.01
42.01
42.00
42.00
42.00
42.00
41.99
41.99
41.99
41.99
41.99
41.99
41.98
41.98
41.98
41.98
41.98
41.98
41.99
41.99
41.99
42.00
42.00
42.00
42.00
42.00
41.99
41.98
41.98
41.97
41.96
41.95
41.94
41.94
41.93
41.92
41.91
41.91
41.90
41.89
41.88
41.87
41.86
41.86
41.86
41.86
41.87
41.88
41.90
41.93
41.95
41.98
42.00
42.02
42.04
42.05
42.05
42.05
42.04
42.02
42.00
41.98
41.95
41.91
41.88
41.84
41.80
41.76
41.72
41.68
41.64
41.60
41.56
41.52
41.48
41.44
41.40
41.36
41.32
41.28
41.24
41.20
41.15
41.11
41.06
41.02
40.97
40.92
40.87
40.82
40.77
40.72
40.67
40.62
40.57
40.51
40.46
40.40
40.34
40.28
40.22
40.16
40.09
40.02
39.96
39.89
39.82
39.75
39.68
39.61
39.54
39.47
39.39
39.32
39.24
39.16
39.09
39.01
38.93
38.86
38.78
38.70
38.62
38.54
38.46
38.38
38.29
38.21
38.12
38.03
37.95
37.86
37.77
37.69
37.60
37.51
37.43
37.34
37.25
37.16
37.07
36.98
36.89
36.80
36.71
36.61
36.52
36.43
36.34
36.26
36.17
36.08
35.99
35.91
35.82
35.73
35.64
35.55
35.46
35.36
35.27
35.18
35.09
35.00
34.91
34.82
34.74
34.65
34.56
34.47
34.38
34.30
34.21
34.12
34.04
33.95
33.87
33.78
33.70
33.62
33.54
33.46
33.38
33.30
33.22
33.14
33.06
32.99
32.91
32.84
32.77
32.70
32.63
32.56
32.50
32.43
32.37
32.32
32.26
32.21
32.16
32.12
32.07
32.03
32.00
31.96
31.93
31.89
31.86
31.84
31.81
31.79
31.78
31.76
31.74
31.73
31.72
31.71
31.71
31.70
31.70
31.70
31.70
31.70
31.70
31.71
31.72
31.73
31.74
31.75
31.77
31.79
31.80
31.82
31.84
31.86
31.88
31.90
31.92
31.95
31.97
31.99
32.01
32.04
32.06
32.09
32.11
32.13
32.16
32.18
32.20
32.22
32.24
32.26
32.28
32.30
32.31
32.33
32.35
32.37
32.38
32.39
32.40
32.41
32.42
32.42
32.42
32.43
32.43
32.43
32.43
32.44
32.44
32.45
32.46
32.47
32.49
32.50
32.52
32.53
32.55
32.56
32.58
32.59
32.60
32.61
32.62
32.63
32.64
32.65
32.65
32.66
32.66
32.66
32.67
32.67
32.67
32.67
32.67
32.67
32.67
32.67
32.67
32.67
32.67
32.67
32.67
32.67
32.67
32.67
32.67
32.67
32.67
32.68
32.68
32.69
32.69
32.70
32.70
32.71
32.72
32.73
32.73
32.74
32.75
32.75
32.76
32.77
32.77
32.78
32.78
32.79
32.79
32.80
32.80
32.81
32.81
32.82
32.82
32.83
32.83
32.84
32.84
32.84
32.84
32.85
32.85
32.85
32.86
32.86
32.86
32.87
32.87
32.87
32.88
32.88
32.88
32.88
32.88
32.88
32.88
32.88
32.89
32.89
32.89
32.89
32.89
32.89
32.89
32.89
32.89
32.89
32.89
32.88
32.88
32.88
32.88
32.88
32.88
32.88
32.88
32.88
32.88
32.88
32.88
32.88
32.88
32.88
32.88
32.88
32.87
32.87
32.87
32.87
32.86
32.86
32.85
32.85
32.84
32.84
32.84
32.83
32.83
32.83
32.82
32.82
32.82
32.81
32.81
32.81
32.81
32.80
32.80
32.80
32.80
32.80
32.80
32.80
32.80
32.81
32.81
32.81
32.81
32.82
32.82
32.82
32.82
32.82
32.82
32.83
32.83
32.83
32.83
32.84
32.84
32.84
32.85
32.85
32.85
32.85
32.85
32.85
32.85
32.85
32.85
32.86
32.86
32.86
32.87
32.87
32.87
32.87
32.88
32.88
32.88
32.88
32.88
32.88
32.88
32.88
32.88
32.88
32.88
32.88
32.88
32.88
32.88
32.88
32.89
32.89
32.89
32.89
32.89
32.89
32.89
32.89
32.89
32.89
32.89
32.89
32.89
32.89
32.89
32.89
32.89
32.88
32.88
32.88
32.88
32.88
32.88
32.88
32.88
32.88
32.88
32.88
32.88
32.88
32.88
32.88
32.88
32.88
32.88
32.88
32.88
32.88
32.88
32.88
32.88
32.88
32.88
32.88
32.88
32.88
32.88
32.88
32.88
32.88
32.88
32.88
32.88
32.88
32.88
32.88
32.88
32.88
32.88
32.88
32.88
32.89
32.89
32.89
32.89
32.89
32.89
32.90
32.90
32.90
32.91
32.91
