# Supplementary material for: TRPM8-Dependent Dynamic Response in a Mathematical Model of Cold Thermoreceptor
Source: PLoS One. 2015 Oct 1;10(10):e0139314. doi: 10.1371/journal.pone.0139314 (PMC4591370; doi:10.1371/journal.pone.0139314)
Supplement: S1 Experimental Data — Includes figures and summary table. (ZIP) [file pone.0139314.s001.zip › SupplMat1/data_files/156300011_s.txt]

0.062250
0.171120
0.364350
0.481230
0.603300
0.734340
0.885960
1.001430
1.118190
1.237230
1.360740
1.467060
1.572330
1.738380
1.867050
2.134410
2.287440
2.378970
2.549430
2.680260
2.816520
3.093270
3.232830
3.396000
3.524940
3.634320
3.767160
3.892380
4.013550
4.143720
4.259790
4.480200
4.607790
4.715640
4.836180
4.985190
5.086440
5.233200
5.350080
5.541030
5.695530
5.807250
5.911410
6.043230
6.152880
6.274350
6.386520
6.537870
6.651000
6.754800
6.930090
7.071150
7.188540
7.225110
7.333410
7.449630
7.596630
7.754520
7.906590
8.015550
8.162700
8.299260
8.489850
8.591310
8.704230
8.803440
8.945610
9.067890
9.196800
9.308400
9.453840
9.582750
9.730710
9.855630
9.979020
10.092660
10.228080
10.327440
10.450740
10.588560
10.696350
10.848270
10.976970
11.093220
11.230230
11.354910
11.500470
11.633970
11.750130
11.882970
12.008040
12.144870
12.259980
12.388350
12.515250
12.648360
12.768660
12.873870
13.003830
13.166640
13.307070
13.440720
13.553730
13.684980
13.794240
13.938540
14.070180
14.181000
14.312700
14.463870
14.579610
14.699820
14.822460
14.929020
15.067950
15.170580
15.305550
15.421380
15.536190
15.684840
15.803280
15.947550
16.102350
16.227720
16.353690
16.476120
16.577220
16.682820
16.834230
16.943190
17.064210
17.215080
17.360610
17.484510
17.625690
17.721510
17.866770
17.995590
18.137520
18.265620
18.404850
18.521400
18.648000
18.763170
18.907860
19.034940
19.155300
19.298100
19.442640
19.577940
19.698600
19.824390
19.938810
20.085690
20.218050
20.338110
20.471430
20.614230
20.761260
20.895000
21.013470
21.175320
21.317610
21.435630
21.543840
21.676170
21.810300
21.946470
22.083630
22.200960
22.347210
22.484490
22.586220
22.731780
22.854030
22.980600
23.143440
23.280540
23.381370
23.492370
23.613000
23.741130
23.910840
24.020490
24.146190
24.262740
24.384930
24.532230
24.653580
24.778620
24.897000
25.013190
25.127970
25.245060
25.416690
25.550580
25.684830
25.815060
25.951380
26.107740
26.245800
26.367930
26.483040
26.616420
26.769210
26.909940
27.025110
27.162090
27.275940
27.403740
27.548160
27.690360
27.830010
27.966210
28.095570
28.241310
28.358490
28.568130
28.682040
28.799880
28.928640
29.062890
29.242080
29.380170
29.547570
29.673960
29.789070
29.916270
30.072360
30.206220
30.325500
30.445170
30.573420
30.701040
30.856890
30.980490
31.102710
31.219260
31.350540
31.480680
31.609560
31.757580
31.878870
32.074740
32.178180
32.287830
32.534190
32.689710
32.810250
32.938470
33.059910
33.172050
33.298140
33.435360
33.567120
33.704760
33.834930
33.972510
34.091760
34.231560
34.370040
34.511100
34.656030
34.912680
35.041080
35.150190
35.292150
35.391990
35.516730
35.627760
35.762640
35.873850
36.007530
36.133080
36.296070
36.400770
36.541710
36.664140
36.780060
36.900630
37.026300
37.157700
37.290000
37.429530
37.566750
37.685340
37.803480
37.921320
38.035290
38.248260
38.329260
38.456370
38.544000
38.753820
38.871390
38.981970
39.105300
39.234570
39.341910
39.493470
39.652440
39.792210
39.915270
40.019070
40.168410
40.288740
40.415520
40.521540
40.641330
40.765380
40.868130
40.896000
40.925460
41.074530
41.199330
41.319300
41.435130
41.561790
41.682300
41.808540
41.930310
42.041670
42.170850
42.296280
42.437610
42.568290
42.698370
42.838440
42.976170
43.085790
43.199220
43.327320
43.440150
43.583520
43.701630
43.809960
43.935660
44.043630
44.207100
44.344770
44.478690
44.591370
44.913420
45.041640
45.165090
45.302280
45.421050
45.533700
45.660720
45.765660
45.897060
46.023210
46.141710
46.274190
46.407780
46.545420
46.663500
46.765080
46.891650
47.033220
47.142930
47.268660
47.399280
47.518980
47.646480
47.766990
47.868630
48.006570
48.145470
48.291000
48.412470
48.431970
48.551280
48.693960
48.802800
48.920250
49.037490
49.163850
49.281270
49.418700
49.544310
49.672860
49.777140
49.927740
50.049420
50.179800
50.299140
50.469180
50.587470
50.724360
50.833650
50.934630
51.104580
51.232020
51.344100
51.469410
51.615600
51.764250
51.919320
52.025610
52.165710
52.271430
52.385010
52.528470
52.644870
52.754730
52.906320
53.056020
53.183610
53.302830
53.409810
53.525100
53.648940
53.771490
53.909790
54.050700
54.174270
54.300630
54.467940
54.579930
54.727500
54.860880
54.971550
55.096650
55.251810
55.381560
55.520370
55.650300
55.765530
55.903860
56.072760
56.200950
56.332050
56.445480
56.560440
56.652000
56.794560
56.923080
57.025800
57.193950
57.312990
57.446850
57.563850
57.704580
57.838590
58.057440
58.185210
58.304130
58.434810
58.582200
58.711980
58.835910
58.960920
59.100180
59.249910
59.290140
59.449590
59.598900
59.748990
60.006990
60.126270
60.248850
60.365940
60.542100
60.667830
60.812880
60.925500
61.088130
61.214700
61.339200
61.477950
61.599750
61.730490
61.892790
62.037480
62.153520
62.262030
62.386410
62.547990
62.677440
62.784240
62.928990
63.038400
63.164880
63.274440
63.414600
63.539790
63.672120
63.798660
63.934350
64.052130
64.187850
64.310850
64.471530
64.501380
64.640940
64.779720
64.904880
65.054490
65.181210
65.313180
65.448570
65.576730
65.683320
65.795370
65.916990
66.062250
66.228240
66.331830
66.425490
66.556860
66.681210
66.810090
66.896640
67.027710
67.145520
67.257060
67.393470
67.526880
67.636080
67.740300
67.882740
67.996410
68.121210
68.212410
68.290320
68.399220
68.523930
68.635350
68.730810
68.849970
68.942070
68.979390
69.077850
69.173310
69.274650
69.388500
69.492630
69.584910
69.613680
69.709530
69.814110
69.905760
69.935610
70.029510
70.065180
70.159350
70.188330
70.286370
70.311780
70.410960
70.429350
70.525590
70.551930
70.646340
70.673670
70.767990
70.785420
70.871790
70.903830
70.939080
71.042190
71.062860
71.162580
71.178210
71.200920
71.288130
71.346060
71.362470
71.453520
71.471370
71.513160
71.606820
71.634870
71.657430
71.746170
71.765790
71.838690
71.852010
71.873910
71.974080
71.989680
72.025770
72.049980
72.065430
72.162900
72.205680
72.297480
72.314040
72.333480
72.357540
72.376830
72.463440
72.557040
72.569760
72.614250
72.665370
72.684150
72.775500
72.791820
72.808620
72.903900
72.917010
73.009740
73.027860
73.067940
73.080930
73.097040
73.160250
73.172760
73.193250
73.293630
73.308060
73.320630
73.396350
73.410570
73.429320
73.524210
73.552830
73.656960
73.667850
73.678470
73.697610
73.785030
73.798020
73.838940
73.853310
73.940490
73.968900
74.064570
74.075310
74.087370
74.100270
74.225370
74.238930
74.258130
74.341860
74.358900
74.375370
74.449710
74.462460
74.492130
74.507610
74.526210
74.621100
74.632890
74.645040
74.658600
74.676450
74.693940
74.704530
74.799030
74.839440
74.852730
74.862990
74.962230
74.971200
74.983590
74.997090
75.011760
75.028680
75.044160
75.061320
75.137670
75.149400
75.178710
75.206400
75.224520
75.252870
75.273960
75.290820
75.396270
75.405000
75.416550
75.445020
75.476910
75.495300
75.515400
75.528570
75.630840
75.643350
75.656910
75.707790
75.723420
75.748110
75.766950
75.805620
75.826410
75.840360
75.864840
75.882090
75.917700
75.931590
76.005390
76.015110
76.061670
76.080000
76.152480
76.174050
76.184400
76.223790
76.239570
76.297650
76.312320
76.431150
76.546440
76.556640
76.583430
76.601220
76.688760
76.699620
76.713030
76.724970
76.739550
76.768890
76.832520
76.946880
77.002680
77.043180
77.076510
77.254950
77.293560
77.314200
77.400600
77.422980
129.823710
130.350810
131.760810
132.520740
132.686580
133.516380
133.826280
134.509920
134.943060
135.256800
135.641730
136.105050
136.690080
136.856340
137.571720
137.932770
138.403320
138.743550
139.215960
139.608090
139.901280
140.248380
140.392200
140.832150
141.290880
141.630450
142.036440
142.287240
142.645710
142.917630
143.066190
143.249130
143.817660
144.087330
144.482580
144.686820
144.885840
145.304160
145.603950
145.913880
146.218050
146.528430
146.778480
147.069210
147.207180
147.355380
147.663750
147.789930
148.072140
148.231620
148.370400
148.574670
148.881810
149.118810
149.303880
149.638080
149.970150
150.148080
150.279030
150.447690
150.766080
150.925890
151.117290
151.433070
151.618470
151.825410
151.966530
152.166900
152.490660
152.657730
152.834160
153.170280
153.529710
153.705180
154.003620
154.195740
154.352040
154.645620
154.772580
155.132130
155.273490
155.401170
155.748510
155.913870
156.245130
156.628140
156.888660
157.028550
157.450350
157.622400
157.755330
158.078280
158.229390
158.658780
158.882760
159.192630
159.376560
159.680970
159.946650
160.059210
160.250310
160.467090
160.622790
160.937610
161.205030
161.332470
161.511660
161.673840
162.081840
162.250680
162.385650
162.520740
162.762060
163.101750
163.238460
163.532340
163.724910
164.067270
164.191830
164.463630
164.705970
164.858760
165.091650
165.270540
165.476580
165.629400
165.763980
166.133520
166.261920
166.396530
166.597950
166.948800
167.074860
167.230830
167.565810
167.700990
167.821770
168.055770
168.171090
168.313530
168.619560
168.736140
169.066800
169.186920
169.292460
169.555020
169.838190
169.974960
170.287050
170.412300
170.579490
170.710230
170.934990
171.057480
171.197010
171.522240
171.655710
171.938970
172.071900
172.181220
172.378260
172.735170
172.878420
173.037600
173.236650
173.383950
173.545650
173.676660
173.825820
173.976870
174.234450
174.381000
174.541080
174.664500
174.814890
175.002330
175.221810
175.338390
175.528680
175.745730
175.889220
176.040810
176.196330
176.326890
176.490570
176.620770
176.765220
176.909790
177.087510
177.214650
177.491490
177.686250
177.840450
178.001460
178.135680
178.280880
178.431330
178.640760
178.776420
178.910700
179.055030
179.248110
179.366490
179.600250
179.742270
179.893200
180.120330
180.257040
180.412740
180.541560
180.839550
180.979980
181.143030
181.270950
181.443300
181.611660
181.780680
181.933200
182.138670
182.301930
182.462040
182.589540
182.735640
182.924940
183.074280
183.264540
183.532650
183.722190
183.838140
183.978030
184.122510
184.262130
184.463370
184.609560
184.772280
184.912110
185.021880
185.205480
185.365770
185.512500
185.679990
185.808390
185.996490
186.235350
186.373590
186.480660
186.597300
186.794490
186.936750
187.090260
187.263930
187.402260
187.568340
187.711260
187.867320
188.017530
188.235630
188.364330
188.557140
188.685810
188.804190
188.933310
189.207120
189.323010
189.437700
189.556680
189.713640
189.837540
189.962850
190.148640
190.283910
190.419090
190.672650
190.804200
190.957620
191.093010
191.252850
191.385000
191.526450
191.660100
191.815170
191.968050
192.108360
192.233880
192.394230
192.580380
192.729600
192.868890
193.141650
193.268790
193.397010
193.575780
193.746510
193.883130
194.015700
194.153220
194.307060
194.410440
194.641260
194.774370
194.907690
195.058290
195.175080
195.329100
195.473760
195.618960
195.773550
195.947310
196.082310
196.236390
196.378530
196.495710
196.618320
196.758240
196.863810
197.076930
197.216010
197.363760
197.531220
197.671680
197.819820
197.965200
198.081210
198.217230
198.362490
198.484410
198.663600
198.784680
198.911070
199.038510
199.216980
199.365570
199.532910
199.667850
199.807080
199.916910
200.056680
200.197410
200.328600
200.502120
200.653080
200.803620
200.926920
201.074730
201.218520
201.394020
201.509640
201.649590
201.806610
201.937140
202.065720
202.191780
202.363950
202.511370
202.635240
202.744320
202.911660
203.037450
203.211060
203.330100
203.443860
203.551050
203.678760
203.826630
204.077550
204.213330
204.328020
204.563280
204.675570
204.787050
205.000530
205.140480
205.358100
205.485690
205.615800
205.754760
205.895100
206.105520
206.240790
206.380560
206.495910
206.653230
206.786730
206.931180
207.073980
207.207780
207.328470
207.451380
207.553530
207.706140
207.911790
208.046550
208.224360
208.344510
208.485750
208.620270
208.806120
208.924140
209.022450
209.158770
209.276130
209.403540
209.550210
209.673780
209.991210
210.128250
210.261570
210.390330
210.509310
210.642060
210.774540
210.909720
211.020990
211.149630
211.267950
211.434390
211.555350
211.757520
211.871730
211.978620
212.093400
212.232030
212.370930
212.507310
212.662770
212.830890
212.957160
213.093330
213.235830
213.487890
213.646920
213.799830
213.919320
214.080150
214.223520
214.355430
214.482600
214.612170
214.753890
214.881030
215.035560
215.165550
215.271960
215.422080
215.423790
215.558160
215.715390
215.836410
215.974620
216.097710
216.228930
216.331020
216.477090
216.600450
216.760020
216.895920
217.024200
217.175340
217.309050
217.438620
217.568670
217.701510
217.818510
217.932000
218.052150
218.182770
218.338080
218.440050
218.574600
218.713980
218.868540
218.994900
219.107190
219.361380
219.496320
219.613320
219.778920
219.894960
220.016250
220.156860
220.318650
220.444560
220.603320
220.747560
220.860480
221.019300
221.134950
221.259810
221.445930
221.575440
221.702190
221.825280
221.964930
222.090510
222.232920
222.391800
222.538830
222.670470
222.782700
222.939300
223.108290
223.228770
223.380570
223.498740
223.662330
223.766160
223.934220
224.089260
224.226600
224.357040
224.501340
224.634090
224.748300
224.880300
225.005550
225.140160
225.255510
225.367980
225.518910
225.651840
225.778860
225.903000
226.037490
226.185870
226.329420
226.484010
226.584720
226.786620
226.916160
227.031330
227.169840
227.308650
227.446410
227.547390
227.674170
227.830050
227.975490
228.083850
228.238740
228.390930
228.525150
228.671820
228.795660
228.934500
229.045470
229.158210
229.262850
229.397880
229.589700
229.719870
229.824480
229.949070
230.074740
230.222760
230.348220
230.468760
230.595450
230.727390
230.842620
230.945490
231.094200
231.194880
231.317040
231.439800
231.591450
231.706830
231.889230
231.997890
232.149510
232.274100
232.405230
232.546710
232.681140
232.818810
232.939440
233.075910
233.206680
233.340840
233.491650
233.621970
233.747910
233.869410
233.989710
234.121770
234.257520
234.378960
234.528090
234.654810
234.791610
234.907800
235.033110
235.172640
235.298130
235.439160
235.574940
235.699350
235.819470
235.954770
236.080650
236.223240
236.345190
236.455680
236.580390
236.749560
236.876130
236.999190
237.166200
237.327270
237.444000
237.558480
237.680700
237.825900
237.958230
238.139400
238.265370
238.392150
238.502370
238.628460
238.750830
238.895400
239.036550
239.172420
239.295180
239.423220
239.539620
239.672880
239.811150
239.899590
240.026220
240.155010
240.282180
240.411300
240.590070
240.707520
240.838020
240.961320
241.071660
241.196520
241.286700
241.421010
241.675890
241.802400
241.923210
242.056830
242.181840
242.319810
242.450700
242.580240
242.708310
242.818440
242.954670
243.094620
243.234600
243.347970
243.489420
243.676740
243.791160
243.970410
244.101720
244.243080
244.354650
244.531020
244.645590
244.784700
244.925640
245.054580
245.182680
245.291130
245.419500
245.563110
245.694240
245.827470
246.010200
246.158040
246.273780
246.411510
246.513480
246.638520
246.787770
246.904950
247.089360
247.243470
247.380780
247.519230
247.716060
247.841640
248.147400
248.306970
248.636310
248.795700
248.918460
249.321960
249.467970
249.650250
249.885210
250.270530
250.636470
251.045340
251.379060
251.719350
252.052860
253.031370
253.287960
256.298550
266.286240
267.269130
267.542220
268.275240
268.670040
268.932810
269.128770
269.380470
269.627610
269.801250
270.013440
270.233700
270.332730
270.422670
270.580860
270.733860
270.887100
271.016790
271.122540
271.228890
271.389660
271.467960
271.575930
271.659330
271.753950
271.862340
271.953510
272.036640
272.132760
272.218530
272.321640
272.407320
272.502750
272.595120
272.678460
272.758050
272.839890
272.925060
273.031020
273.110730
273.194610
273.283530
273.359130
273.449700
273.549570
273.593700
273.698670
273.796470
273.875070
273.966360
274.045530
274.142730
274.220730
274.316910
274.396350
274.516470
274.600740
274.689750
274.787760
274.882260
274.970970
275.049900
275.184120
275.275920
275.365350
275.453460
275.559540
275.655510
275.746410
275.855460
275.959050
276.074970
276.148650
276.254160
276.359310
276.451080
276.536640
276.629700
276.726000
276.827790
276.955800
277.052670
277.152690
277.254090
277.375650
277.474110
277.586190
277.674660
277.776270
277.874490
277.972710
278.094060
278.202630
278.313300
278.404800
278.546400
278.651520
278.787060
278.889960
278.969370
279.063240
279.265710
279.344340
279.458370
279.599460
279.704400
279.806850
279.938850
280.037190
280.142370
280.266030
280.357320
280.465500
280.595010
280.722270
280.847580
280.953600
281.061840
281.182020
281.286150
281.424690
281.536320
281.631030
281.750250
281.855460
281.998050
282.109500
282.210180
282.348000
282.444090
282.569430
282.711210
282.835350
282.945270
283.036290
283.159650
283.247460
283.434450
283.548060
283.647000
283.754040
283.858710
283.950180
284.060730
284.175720
284.297670
284.421900
284.537940
284.659440
284.765790
284.875800
285.011280
285.123990
285.236520
285.375960
285.488160
285.621870
285.751170
285.853350
285.957090
286.057410
286.193730
286.337070
286.438920
286.536390
286.686630
286.777350
286.905600
287.028360
287.158440
287.246250
287.354910
287.465160
287.574360
287.719320
287.833080
287.975100
288.078090
288.201240
288.305850
288.438420
288.547200
288.659340
288.761220
288.871890
288.983940
289.116840
289.221360
289.351230
289.474620
289.588980
289.698210
289.805430
289.902900
290.023890
290.139270
290.246370
290.355540
290.465460
290.566410
290.702580
290.796690
290.910330
291.008460
291.137700
291.257340
291.363240
291.480360
291.593370
291.718740
291.824670
291.937980
292.051920
292.156170
292.268010
292.390920
292.499130
292.599120
292.706460
292.838790
292.954710
293.067690
293.182050
293.290230
293.410620
293.504340
293.636700
293.736240
293.843310
293.959470
293.993610
294.106620
294.235560
294.329040
294.458010
294.582210
294.685740
294.800580
294.917820
295.023300
295.157910
295.327800
295.423470
295.516950
295.633020
295.752330
295.876860
296.003550
296.121870
296.241000
296.366280
296.493870
296.613720
296.722110
296.822340
296.907150
297.024450
297.149580
297.267420
297.383010
297.516630
297.624780
297.758610
297.884820
298.015890
298.120680
298.236780
298.347360
298.461720
298.577280
298.712640
298.815360
298.941750
299.073120
299.176920
299.289660
299.404020
299.537550
299.651880
299.763270
299.883000
299.989350
300.089280
300.193320
300.301830
300.436920
300.544290
300.670290
300.692850
300.811260
300.933300
301.062210
301.166430
301.284810
301.409640
301.525950
301.650660
301.755360
301.862250
301.979940
302.088270
302.212320
302.323080
302.450070
302.556060
302.679030
302.768520
302.898780
303.034680
303.143580
303.240870
303.358710
303.513690
303.632700
303.759840
303.881340
304.005360
304.116660
304.252650
304.361850
304.492290
304.591770
304.715160
304.838130
304.948410
305.112090
305.249910
305.373390
305.503680
305.623440
305.742510
305.888130
306.008250
306.159750
306.267390
306.392250
306.528540
306.641910
306.764520
306.868200
306.982710
307.104480
307.227540
307.345560
307.466610
307.582770
307.701750
307.837530
307.960140
308.077950
308.199270
308.321310
308.432820
308.546250
308.673810
308.790720
308.885670
309.049290
309.170280
309.291420
309.421230
309.539850
309.680910
309.811230
309.932040
310.043970
310.173660
310.290270
310.407480
310.533210
310.649640
310.796430
310.923150
311.058060
311.183370
311.309100
311.422830
311.563320
311.697840
311.847030
311.950560
312.057840
312.177030
312.302430
312.462390
312.566460
312.670530
312.785400
312.905280
313.027530
313.146840
313.264290
313.386360
313.411920
313.562370
313.691640
313.809510
313.897500
314.022270
314.135850
314.270190
314.390460
314.501790
314.617980
314.743830
314.848410
314.969700
315.078570
315.187620
315.318390
315.433440
315.546300
315.660240
315.776580
315.905760
316.008600
316.122660
316.259010
316.366440
316.478280
316.587030
316.698570
316.805550
316.960230
317.077800
317.172150
317.264220
317.339010
317.442390
317.547540
317.655570
317.780340
317.897550
317.991120
318.120870
318.247230
318.362490
318.469230
318.590730
318.707640
318.791790
318.914220
319.034160
319.128390
319.245570
319.368840
319.482630
319.568490
319.686090
319.804200
319.919250
320.014710
320.122260
320.255700
320.365560
320.468760
320.576070
320.678430
320.800650
320.904930
321.034080
321.136530
321.253320
321.366510
321.470010
321.590250
321.693600
321.827010
321.932520
322.065390
322.185930
322.290600
322.312380
322.420770
322.577130
322.712610
322.817970
322.920960
323.020350
323.127270
323.158440
323.278590
323.393400
323.507880
323.611170
323.720070
323.840340
323.948580
324.067080
324.194220
324.333540
324.447930
324.562440
324.683040
324.776910
324.897870
325.004100
325.111050
325.214340
325.246200
325.472610
325.593210
325.714410
325.830510
325.958790
326.062530
326.149980
326.298960
326.401590
326.525970
326.631180
326.754210
326.868630
326.975070
327.068670
327.181320
327.211350
327.348060
327.475020
327.613620
327.716310
327.866010
327.988830
328.115610
328.215510
328.364310
328.485600
328.599210
328.748700
328.871880
329.004090
329.105190
329.228130
329.357040
329.467590
329.584020
329.699130
329.819430
329.968170
330.142800
330.258060
330.375570
330.497130
330.607890
330.719790
330.857550
330.960360
331.077630
331.223970
331.333050
331.468350
331.564260
331.670400
331.789920
331.913220
332.042100
332.167650
332.291640
332.418060
332.538090
332.678700
332.802090
332.919870
333.032370
333.151050
333.273210
333.390120
333.527280
333.657540
333.767910
333.912570
334.022070
334.129860
334.249560
334.374210
334.506390
334.663620
334.799610
334.916790
335.062830
335.184930
335.342730
335.470230
335.608320
335.772630
335.892330
336.026430
336.152340
336.274080
336.397530
336.536070
336.660660
336.823470
336.952920
337.059000
337.170210
337.304550
337.423530
337.563090
337.664250
337.800270
337.895250
338.022690
338.128950
338.275290
338.400900
338.526330
338.640900
338.775300
338.897160
339.020610
339.143010
339.268440
339.383820
339.563790
339.677040
339.797670
339.913770
340.044270
340.166580
340.280490
340.395990
340.514850
340.633080
340.774170
340.887870
341.013720
341.138520
341.276850
341.391690
341.536470
341.642520
341.674770
341.797590
341.943990
342.052410
342.182910
342.303690
342.428610
342.540210
342.691230
342.802290
342.918150
343.036170
343.154280
343.275360
343.401750
343.519080
343.650630
343.774500
343.892670
344.011590
344.133090
344.261940
344.390220
344.516100
344.626500
344.775450
344.890950
345.000360
345.144810
345.245760
345.341520
345.460740
345.581940
345.710070
345.835980
345.975270
346.109520
346.223190
346.334400
346.457310
346.582320
346.694790
346.831800
346.942890
347.052270
347.170260
347.309610
347.469900
347.614530
347.736330
347.916900
348.037620
348.152100
348.315270
348.422850
348.539370
348.666810
348.784740
348.899040
349.034820
349.206900
349.295010
349.437450
349.621230
349.744470
349.999830
350.118210
350.252940
350.361060
350.503170
350.674830
350.794860
350.907930
351.028410
351.158010
351.262320
351.389760
351.533580
351.679200
351.799560
351.951150
352.070850
352.182480
352.311990
352.432260
352.556580
352.689630
352.798020
352.932450
353.079870
353.223420
353.354070
353.491680
353.615070
353.728680
353.875560
353.977530
354.097860
354.247560
354.395790
354.529380
354.650730
354.793260
354.932580
355.066290
355.185570
355.321230
355.417770
355.534890
355.652220
355.773480
355.918770
356.051130
356.148300
356.269290
356.384040
356.485140
356.614710
356.739810
356.857020
356.990820
357.105750
357.216720
357.383820
357.494370
357.611790
357.724020
357.865230
357.975090
358.137240
358.267770
358.390800
358.510200
358.659240
358.845960
358.960530
359.072820
359.196690
359.324580
359.465940
359.569920
359.696250
359.820060
359.977650
