# Supplementary material for: TRPM8-Dependent Dynamic Response in a Mathematical Model of Cold Thermoreceptor
Source: PLoS One. 2015 Oct 1;10(10):e0139314. doi: 10.1371/journal.pone.0139314 (PMC4591370; doi:10.1371/journal.pone.0139314)
Supplement: S1 Experimental Data — Includes figures and summary table. (ZIP) [file pone.0139314.s001.zip › SupplMat1/data_files/156300011_t.txt]

33.46
33.46
33.45
33.45
33.44
33.43
33.43
33.43
33.43
33.43
33.43
33.43
33.43
33.43
33.43
33.43
33.43
33.43
33.43
33.43
33.43
33.43
33.43
33.43
33.43
33.43
33.43
33.43
33.43
33.42
33.42
33.42
33.41
33.41
33.41
33.40
33.40
33.40
33.40
33.40
33.40
33.40
33.40
33.40
33.40
33.40
33.40
33.40
33.40
33.40
33.40
33.40
33.40
33.40
33.40
33.40
33.40
33.40
33.40
33.40
33.40
33.40
33.39
33.39
33.39
33.39
33.39
33.39
33.38
33.38
33.38
33.38
33.38
33.38
33.37
33.37
33.37
33.37
33.37
33.37
33.37
33.37
33.37
33.37
33.37
33.37
33.37
33.37
33.37
33.37
33.37
33.37
33.37
33.37
33.37
33.37
33.37
33.37
33.37
33.37
33.37
33.37
33.37
33.37
33.37
33.37
33.37
33.37
33.37
33.37
33.37
33.37
33.37
33.37
33.37
33.37
33.37
33.37
33.36
33.36
33.36
33.35
33.35
33.35
33.35
33.35
33.34
33.34
33.34
33.34
33.34
33.34
33.34
33.34
33.34
33.34
33.34
33.34
33.34
33.34
33.34
33.33
33.33
33.33
33.33
33.32
33.32
33.32
33.32
33.31
33.31
33.31
33.31
33.31
33.31
33.31
33.31
33.31
33.31
33.31
33.31
33.31
33.31
33.31
33.31
33.31
33.31
33.30
33.30
33.30
33.30
33.30
33.30
33.30
33.30
33.29
33.29
33.29
33.29
33.29
33.29
33.29
33.28
33.28
33.28
33.28
33.28
33.28
33.28
33.28
33.28
33.28
33.28
33.28
33.29
33.29
33.29
33.29
33.29
33.29
33.29
33.29
33.29
33.29
33.30
33.29
33.30
33.30
33.30
33.30
33.30
33.30
33.30
33.29
33.29
33.29
33.29
33.29
33.29
33.29
33.29
33.29
33.29
33.30
33.30
33.30
33.30
33.30
33.30
33.31
33.31
33.31
33.31
33.31
33.31
33.31
33.31
33.31
33.31
33.31
33.31
33.31
33.31
33.31
33.31
33.31
33.32
33.32
33.32
33.32
33.33
33.33
33.33
33.33
33.33
33.33
33.34
33.34
33.34
33.34
33.34
33.34
33.34
33.34
33.34
33.34
33.34
33.34
33.34
33.34
33.34
33.34
33.34
33.34
33.34
33.34
33.34
33.34
33.34
33.34
33.34
33.34
33.34
33.34
33.34
33.34
33.34
33.34
33.34
33.34
33.34
33.34
33.34
33.34
33.34
33.34
33.34
33.34
33.34
33.34
33.34
33.34
33.34
33.34
33.33
33.33
33.33
33.33
33.33
33.33
33.33
33.34
33.33
33.34
33.34
33.34
33.34
33.34
33.34
33.34
33.34
33.33
33.33
33.33
33.33
33.33
33.33
33.32
33.33
33.33
33.32
33.32
33.33
33.33
33.32
33.32
33.32
33.32
33.32
33.32
33.32
33.32
33.31
33.31
33.31
33.31
33.31
33.31
33.31
33.31
33.31
33.31
33.31
33.31
33.31
33.31
33.31
33.31
33.30
33.30
33.30
33.30
33.29
33.29
33.29
33.28
33.28
33.28
33.28
33.28
33.28
33.27
33.27
33.27
33.27
33.26
33.26
33.26
33.25
33.25
33.25
33.25
33.25
33.25
33.25
33.25
33.25
33.24
33.24
33.24
33.23
33.23
33.23
33.22
33.22
33.22
33.22
33.22
33.22
33.22
33.22
33.22
33.21
33.21
33.21
33.21
33.20
33.20
33.20
33.19
33.19
33.19
33.19
33.19
33.19
33.19
33.19
33.19
33.19
33.18
33.18
33.18
33.18
33.17
33.17
33.17
33.17
33.16
33.16
33.16
33.16
33.16
33.16
33.16
33.16
33.16
33.16
33.16
33.16
33.16
33.15
33.15
33.15
33.14
33.14
33.14
33.14
33.13
33.13
33.13
33.13
33.13
33.13
33.13
33.13
33.13
33.13
33.13
33.13
33.12
33.12
33.12
33.12
33.12
33.11
33.11
33.11
33.11
33.10
33.10
33.10
33.10
33.10
33.10
33.10
33.10
33.10
33.10
33.10
33.10
33.10
33.10
33.10
33.10
33.10
33.10
33.10
33.10
33.10
33.10
33.10
33.10
33.10
33.10
33.10
33.10
33.10
33.10
33.09
33.09
33.09
33.09
33.09
33.09
33.09
33.09
33.09
33.09
33.10
33.10
33.10
33.10
33.10
33.10
33.10
33.10
33.10
33.10
33.10
33.10
33.10
33.10
33.10
33.10
33.10
33.10
33.10
33.10
33.10
33.10
33.10
33.10
33.10
33.10
33.10
33.10
33.10
33.10
33.10
33.10
33.10
33.10
33.10
33.10
33.10
33.10
33.10
33.10
33.10
33.10
33.10
33.10
33.10
33.10
33.10
33.10
33.10
33.10
33.10
33.10
33.10
33.10
33.10
33.10
33.10
33.10
33.10
33.10
33.10
33.10
33.10
33.10
33.11
33.11
33.11
33.11
33.11
33.11
33.11
33.11
33.12
33.12
33.12
33.12
33.12
33.12
33.12
33.12
33.12
33.11
33.11
33.11
33.10
33.10
33.10
33.10
33.10
33.10
33.10
33.10
33.10
33.10
33.10
33.10
33.10
33.10
33.10
33.10
33.10
33.10
33.10
33.10
33.10
33.10
33.10
33.10
33.10
33.10
33.10
33.10
33.10
33.10
33.10
33.10
33.10
33.10
33.10
33.10
33.10
33.10
33.10
33.10
33.10
33.10
33.10
33.10
33.10
33.10
33.10
33.10
33.10
33.10
33.10
33.10
33.11
33.11
33.11
33.11
33.11
33.12
33.12
33.11
33.12
33.11
33.11
33.11
33.11
33.10
33.10
33.10
33.10
33.10
33.10
33.10
33.09
33.09
33.09
33.08
33.08
33.08
33.07
33.06
33.05
33.05
33.04
33.03
33.02
33.00
32.99
32.98
32.96
32.95
32.93
32.92
32.90
32.88
32.86
32.84
32.83
32.80
32.78
32.76
32.74
32.72
32.69
32.67
32.64
32.62
32.59
32.56
32.54
32.51
32.48
32.45
32.42
32.39
32.36
32.33
32.30
32.26
32.23
32.20
32.16
32.13
32.10
32.06
32.03
31.99
31.96
31.92
31.89
31.85
31.81
31.78
31.74
31.70
31.66
31.62
31.58
31.55
31.51
31.47
31.43
31.38
31.34
31.30
31.26
31.22
31.17
31.13
31.09
31.04
31.00
30.96
30.91
30.87
30.82
30.78
30.74
30.69
30.65
30.60
30.56
30.51
30.46
30.42
30.37
30.33
30.28
30.23
30.19
30.14
30.10
30.05
30.00
29.96
29.91
29.86
29.82
29.77
29.72
29.67
29.63
29.58
29.53
29.49
29.44
29.39
29.35
29.30
29.25
29.20
29.16
29.11
29.06
29.02
28.97
28.92
28.88
28.83
28.78
28.74
28.69
28.64
28.60
28.55
28.50
28.45
28.41
28.36
28.31
28.27
28.22
28.17
28.13
28.08
28.03
27.99
27.94
27.89
27.85
27.80
27.75
27.71
27.66
27.61
27.57
27.52
27.47
27.43
27.38
27.34
27.29
27.25
27.20
27.15
27.11
27.06
27.02
26.97
26.93
26.88
26.84
26.79
26.75
26.70
26.66
26.62
26.57
26.53
26.48
26.44
26.40
26.35
26.31
26.27
26.23
26.18
26.14
26.10
26.06
26.02
25.97
25.93
25.89
25.85
25.81
25.76
25.72
25.68
25.64
25.60
25.55
25.51
25.47
25.43
25.39
25.35
25.31
25.27
25.23
25.18
25.14
25.10
25.06
25.02
24.98
24.94
24.90
24.86
24.82
24.78
24.74
24.70
24.66
24.62
24.59
24.55
24.51
24.47
24.43
24.39
24.36
24.32
24.28
24.24
24.20
24.16
24.13
24.09
24.05
24.01
23.98
23.94
23.90
23.87
23.83
23.79
23.76
23.72
23.68
23.64
23.61
23.57
23.53
23.50
23.46
23.42
23.39
23.35
23.32
23.28
23.24
23.21
23.17
23.14
23.10
23.07
23.03
23.00
22.97
22.93
22.90
22.87
22.84
22.81
22.78
22.76
22.73
22.70
22.68
22.65
22.63
22.60
22.58
22.56
22.54
22.53
22.51
22.49
22.48
22.47
22.46
22.45
22.44
22.43
22.43
22.42
22.42
22.42
22.42
22.42
22.42
22.42
22.43
22.44
22.44
22.45
22.46
22.48
22.49
22.50
22.52
22.54
22.55
22.57
22.59
22.61
22.64
22.66
22.68
22.71
22.73
22.76
22.79
22.82
22.85
22.88
22.91
22.95
22.98
23.02
23.05
23.09
23.12
23.16
23.20
23.24
23.28
23.32
23.36
23.41
23.45
23.49
23.54
23.58
23.63
23.68
23.72
23.77
23.82
23.86
23.91
23.96
24.01
24.06
24.11
24.16
24.21
24.26
24.31
24.36
24.41
24.46
24.51
24.56
24.61
24.67
24.72
24.77
24.82
24.87
24.92
24.96
25.01
25.06
25.11
25.16
25.21
25.26
25.31
25.35
25.40
25.45
25.50
25.55
25.59
25.64
25.69
25.73
25.78
25.83
25.88
25.92
25.97
26.02
26.06
26.11
26.16
26.21
26.25
26.30
26.35
26.39
26.44
26.49
26.54
26.58
26.63
26.68
26.73
26.78
26.83
26.88
26.93
26.98
27.03
27.08
27.13
27.18
27.24
27.29
27.34
27.39
27.44
27.50
27.55
27.60
27.65
27.71
27.76
27.81
27.86
27.91
27.97
28.02
28.07
28.12
28.18
28.23
28.28
28.33
28.39
28.44
28.49
28.54
28.59
28.64
28.69
28.74
28.80
28.85
28.89
28.94
28.99
29.04
29.09
29.14
29.19
29.24
29.29
29.34
29.38
29.43
29.48
29.53
29.58
29.62
29.67
29.72
29.77
29.81
29.86
29.91
29.95
30.00
30.05
30.09
30.13
30.18
30.22
30.26
30.31
30.35
30.39
30.43
30.48
30.52
30.56
30.59
30.63
30.67
30.71
30.74
30.78
30.81
30.84
30.88
30.91
30.94
30.97
31.00
31.03
31.06
31.08
31.11
31.14
31.16
31.19
31.21
31.24
31.26
31.29
31.31
31.33
31.35
31.38
31.40
31.42
31.44
31.46
31.48
31.51
31.53
31.55
31.57
31.59
31.61
31.63
31.65
31.67
31.68
31.70
31.72
31.74
31.75
31.77
31.78
31.80
31.81
31.83
31.84
31.85
31.87
31.88
31.89
31.91
31.92
31.93
31.94
31.95
31.96
31.97
31.98
31.99
32.00
32.01
32.02
32.03
32.04
32.04
32.05
32.06
32.07
32.08
32.09
32.09
32.10
32.11
32.12
32.13
32.14
32.15
32.15
32.16
32.17
32.18
32.18
32.19
32.20
32.20
32.21
32.21
32.22
32.23
32.23
32.23
32.24
32.24
32.25
32.25
32.26
32.26
32.27
32.27
32.28
32.29
32.29
32.30
32.31
32.31
32.32
32.32
32.33
32.33
32.34
32.34
32.35
32.35
32.36
32.36
32.37
32.38
32.38
32.39
32.39
32.40
32.40
32.41
32.41
32.41
32.42
32.43
32.43
32.44
32.44
32.45
32.45
32.45
32.46
32.46
32.47
32.47
32.47
32.48
32.48
32.48
32.48
32.49
32.49
32.50
32.50
32.50
32.51
32.51
32.51
32.52
32.52
32.52
32.52
32.52
32.53
32.53
32.53
32.54
32.54
32.54
32.54
32.55
32.55
32.55
32.55
32.55
32.55
32.55
32.55
32.56
32.56
32.56
32.57
32.57
32.57
32.57
32.58
32.58
32.58
32.58
32.58
32.58
32.58
32.58
32.59
32.59
32.59
32.60
32.60
32.60
32.60
32.61
32.61
32.61
32.61
32.61
32.62
32.62
32.62
32.62
32.63
32.63
32.63
32.64
32.64
32.64
32.64
32.64
32.65
32.65
32.65
32.66
32.66
32.66
32.66
32.66
32.67
32.67
32.67
32.67
32.67
32.67
32.67
32.68
32.68
32.68
32.68
32.69
32.69
32.69
32.70
32.70
32.70
32.70
32.70
32.70
32.70
32.70
32.70
32.70
32.70
32.70
32.71
32.71
32.71
32.71
32.72
32.72
32.72
32.72
32.73
32.73
32.73
32.73
32.73
32.73
32.73
32.74
32.74
32.74
32.74
32.75
32.75
32.75
32.75
32.76
32.76
32.76
32.76
32.76
32.76
32.76
32.76
32.76
32.76
32.77
32.77
32.77
32.78
32.78
32.78
32.79
32.79
32.79
32.79
32.79
32.80
32.80
32.80
32.80
32.81
32.81
32.81
32.82
32.82
32.82
32.82
32.82
32.82
32.82
32.82
32.83
32.83
32.83
32.84
32.84
32.84
32.84
32.85
32.85
32.85
32.85
32.85
32.85
32.85
32.85
32.85
32.85
32.85
32.85
32.85
32.86
32.86
32.86
32.87
32.88
32.88
32.89
32.90
32.91
32.91
32.92
32.93
32.94
32.95
32.95
32.96
32.97
32.98
32.98
32.99
33.00
33.00
33.01
33.02
33.02
33.03
33.03
33.04
33.05
33.05
33.06
33.06
33.07
33.07
33.08
33.08
33.08
33.08
33.09
33.10
33.10
33.11
33.11
33.11
33.12
33.12
33.13
33.13
33.14
33.14
33.15
33.15
33.15
33.16
33.17
33.17
33.17
33.18
33.18
33.18
33.19
33.20
33.20
33.20
33.20
33.21
33.21
33.22
33.22
33.23
33.23
33.23
33.24
33.24
33.24
33.25
33.25
33.26
33.26
33.26
33.27
33.27
33.27
33.28
33.28
33.28
33.29
33.29
33.29
33.29
33.30
33.30
33.30
33.31
33.31
33.31
33.31
33.31
33.32
33.32
33.32
33.32
33.32
33.33
33.33
33.33
33.33
33.34
33.34
33.34
33.34
33.34
33.34
33.34
33.34
33.34
33.35
33.35
33.35
33.35
33.36
33.36
33.36
33.36
33.37
33.37
33.37
33.37
33.37
33.37
33.37
33.37
33.37
33.37
33.37
33.37
33.37
33.37
33.37
33.37
33.38
33.38
33.38
33.38
33.38
33.39
33.39
33.39
33.40
33.40
33.40
33.40
33.40
33.40
33.40
33.40
33.40
33.40
33.40
33.40
33.40
33.40
33.40
33.40
33.40
33.41
33.41
33.41
33.41
33.42
33.42
33.42
33.43
33.43
33.43
33.43
33.43
33.43
33.43
33.43
33.43
33.43
33.43
33.43
33.43
33.43
33.43
33.43
33.43
33.43
33.43
33.43
33.43
33.43
33.44
33.44
33.44
33.44
33.44
33.44
33.44
33.44
33.44
33.44
33.45
33.45
33.45
33.45
33.45
33.45
33.46
33.46
33.46
33.46
33.46
33.46
33.46
33.46
33.46
33.46
33.46
33.46
33.46
33.46
33.45
33.45
33.46
33.46
33.46
33.45
33.45
33.45
33.45
33.44
33.44
33.44
33.44
33.44
33.44
33.44
33.44
33.45
33.45
33.45
33.45
33.45
33.46
33.46
33.45
33.46
33.46
33.46
33.46
33.46
33.46
33.46
33.46
33.46
33.46
33.46
33.46
33.46
33.46
33.46
33.46
33.46
33.46
33.46
33.46
33.46
33.46
33.46
33.46
33.46
33.46
33.46
33.46
33.46
33.46
33.46
33.46
33.46
33.46
33.46
33.46
33.46
33.46
33.46
33.46
33.46
33.46
33.46
33.46
33.46
33.46
33.46
33.46
33.46
33.46
33.46
33.46
33.46
33.47
33.47
33.47
33.47
33.47
33.47
33.47
33.47
33.47
33.47
33.47
33.47
33.47
33.47
33.47
33.47
33.47
33.47
33.47
33.47
33.48
33.48
33.48
33.48
33.49
33.49
33.49
33.49
33.49
33.49
33.49
33.49
33.49
33.49
33.49
33.49
33.49
33.49
33.49
33.49
33.49
33.49
33.49
33.49
33.49
33.49
33.49
33.49
33.49
33.49
33.49
33.49
33.49
33.49
33.49
33.49
33.49
33.49
33.49
33.49
33.49
33.49
33.49
33.49
33.49
33.49
33.49
33.49
33.49
33.49
33.49
33.49
33.49
33.48
33.48
33.48
33.47
33.47
33.47
33.47
33.47
33.47
33.47
33.47
33.47
33.47
33.47
33.47
33.47
33.47
33.47
33.47
33.47
33.47
33.47
33.47
33.47
33.47
33.47
33.47
33.46
33.46
33.46
33.46
33.46
33.46
33.46
33.46
33.46
33.46
33.46
33.46
33.46
33.46
33.46
33.46
33.46
33.46
33.46
33.46
33.46
33.46
33.46
33.46
33.46
33.46
33.46
33.46
33.46
33.46
33.46
33.46
33.46
33.46
33.46
33.46
33.46
33.46
33.46
33.46
33.46
33.46
33.46
33.46
33.46
33.46
33.46
33.46
33.46
33.46
33.46
33.46
33.46
33.46
33.46
33.46
33.46
33.46
33.46
33.46
33.46
33.46
33.46
33.46
33.46
33.46
33.46
33.46
33.46
33.46
33.46
33.46
33.46
33.46
33.46
33.46
33.46
33.46
33.46
33.46
33.46
33.46
33.46
33.46
33.46
33.46
33.46
33.46
33.46
33.46
33.46
33.46
33.46
33.46
33.46
33.46
33.46
33.46
33.46
33.46
33.46
33.46
33.45
33.45
33.45
33.45
33.44
33.44
33.44
33.44
33.44
33.43
33.43
33.43
33.43
33.43
33.43
33.43
33.43
33.43
33.43
33.43
33.43
33.43
33.43
33.43
33.43
33.43
33.43
33.43
33.43
33.43
33.43
33.43
33.43
33.43
33.43
33.42
33.42
33.42
33.42
33.42
33.42
33.42
33.42
33.41
33.41
33.41
33.41
33.41
33.41
33.41
33.40
33.40
33.40
33.40
33.40
33.40
33.40
33.40
33.40
33.40
33.40
33.40
33.40
33.40
33.40
33.40
33.40
33.40
33.40
33.40
33.39
33.39
33.39
33.39
33.38
33.38
33.38
33.37
33.37
33.37
33.37
33.37
33.37
33.37
33.37
33.37
33.37
33.37
33.37
33.37
33.37
33.37
33.37
33.37
33.37
33.37
33.37
33.37
33.37
33.36
33.36
33.36
33.35
33.35
33.35
33.35
33.34
33.34
33.34
33.34
33.34
33.34
33.34
33.34
33.34
33.34
33.34
33.34
33.34
33.34
33.34
33.33
33.33
33.33
33.32
33.32
33.32
33.32
33.32
33.31
33.31
33.31
33.31
33.31
33.31
33.31
33.31
33.31
33.31
33.31
33.31
33.31
33.31
33.31
33.31
33.31
33.31
33.31
33.31
33.31
33.31
33.31
33.31
33.31
33.31
33.31
33.31
33.31
33.31
33.31
33.31
33.31
33.31
33.31
33.31
33.31
33.31
33.31
33.31
33.31
33.31
33.31
33.31
33.31
33.31
33.31
33.31
33.31
33.31
33.31
33.31
33.31
33.31
33.31
33.31
33.31
33.31
33.31
33.31
33.31
33.31
33.31
33.31
33.31
33.31
33.31
33.31
33.30
33.30
33.30
33.30
33.29
33.29
33.29
33.29
33.28
33.28
33.28
33.28
33.28
33.28
33.28
33.28
33.28
33.28
33.29
33.29
33.29
33.29
33.30
33.30
33.30
33.30
33.31
33.31
33.31
33.31
33.31
33.31
33.31
33.31
33.31
33.31
33.31
33.31
33.31
33.31
33.31
33.31
33.31
33.31
33.31
33.32
33.32
33.32
33.33
33.33
33.33
33.33
33.33
33.34
33.34
33.34
33.34
33.34
33.34
33.34
33.34
33.34
33.34
33.34
33.34
33.34
33.34
33.33
33.33
33.33
33.33
33.33
33.33
33.33
33.33
33.33
33.33
33.33
33.33
33.33
33.33
33.33
33.33
33.33
33.33
33.33
33.33
33.33
33.33
33.33
33.33
33.33
33.33
33.33
33.33
33.32
33.32
33.32
33.32
33.32
33.32
33.31
33.31
33.31
33.31
33.31
33.31
33.31
33.31
33.31
33.31
33.31
33.31
33.31
33.31
33.31
33.31
33.31
33.31
33.31
33.31
33.31
33.31
33.31
33.31
33.31
33.31
33.31
33.31
33.31
33.31
33.31
33.31
33.31
33.31
33.31
33.31
33.31
33.31
33.31
33.31
33.31
33.31
33.31
33.31
33.31
33.31
33.31
33.31
33.31
33.31
33.31
33.31
33.31
33.31
33.31
33.31
33.31
33.31
33.31
33.31
33.31
33.31
33.31
33.31
33.31
33.31
33.31
33.31
33.31
33.31
33.31
33.31
33.31
33.31
33.31
33.31
33.31
33.31
33.31
33.31
33.31
33.31
33.31
33.31
33.31
33.31
33.31
33.31
33.31
33.31
33.31
33.31
33.31
33.31
33.31
33.31
33.31
33.31
33.31
33.31
33.31
33.31
33.31
33.31
33.31
33.31
33.31
33.31
33.31
33.31
33.31
33.31
33.31
33.31
33.31
33.31
33.31
33.31
33.31
33.31
33.31
33.31
33.31
33.31
33.31
33.31
33.31
33.31
33.31
33.31
33.31
33.31
33.31
33.31
33.31
33.31
33.31
33.31
33.31
33.31
33.31
33.31
33.31
33.31
33.31
33.31
33.31
33.31
33.31
33.32
33.32
33.32
33.32
33.32
33.32
33.33
33.33
33.33
33.34
33.34
33.34
33.34
33.34
33.35
33.35
33.35
33.36
33.36
33.36
33.37
33.37
33.38
33.38
33.38
33.39
33.40
33.40
33.41
33.42
33.43
33.44
33.45
33.46
33.47
33.49
33.50
33.51
33.53
33.54
33.56
33.57
33.59
33.61
33.62
33.64
33.66
33.68
33.70
33.72
33.74
33.77
33.79
33.81
33.84
33.86
33.89
33.91
33.94
33.96
33.99
34.01
34.04
34.07
34.10
34.13
34.16
34.19
34.22
34.25
34.29
34.32
34.35
34.39
34.42
34.46
34.49
34.53
34.56
34.60
34.63
34.67
34.71
34.74
34.78
34.82
34.85
34.89
34.93
34.96
35.00
35.04
35.07
35.11
35.15
35.18
35.22
35.25
35.29
35.33
35.36
35.40
35.43
35.47
35.50
35.54
35.58
35.61
35.65
35.69
35.72
35.76
35.79
35.83
35.86
35.90
35.93
35.96
36.00
36.03
36.06
36.10
36.13
36.17
36.20
36.23
36.27
36.30
36.33
36.37
36.40
36.43
36.46
36.49
36.53
36.56
36.59
36.62
36.65
36.68
36.71
36.73
36.76
36.79
36.82
36.85
36.88
36.90
36.93
36.96
36.99
37.01
37.04
37.07
37.09
37.12
37.14
37.17
37.19
37.22
37.24
37.27
37.29
37.31
37.34
37.36
37.39
37.41
37.44
37.46
37.48
37.51
37.53
37.55
37.57
37.59
37.61
37.64
37.66
37.68
37.70
37.72
37.74
37.76
37.78
37.81
37.83
37.85
37.87
37.89
37.91
37.94
37.96
37.98
38.00
38.02
38.04
38.06
38.08
38.10
38.12
38.14
38.16
38.17
38.19
38.21
38.22
38.23
38.25
38.26
38.28
38.28
38.29
38.30
38.31
38.32
38.32
38.32
38.32
38.32
38.32
38.32
38.32
38.31
38.31
38.30
38.29
38.28
38.27
38.26
38.24
38.23
38.21
38.19
38.17
38.15
38.13
38.11
38.09
38.06
38.03
38.00
37.98
37.94
37.91
37.88
37.85
37.81
37.78
37.74
37.70
37.66
37.62
37.58
37.54
37.50
37.45
37.41
37.36
37.31
37.27
37.22
37.17
37.12
37.07
37.02
36.97
36.92
36.87
36.82
36.77
36.71
36.66
36.61
36.56
36.51
36.46
36.41
36.36
36.31
36.26
36.21
36.16
36.11
36.07
36.02
35.98
35.93
35.89
35.85
35.81
35.77
35.74
35.70
35.66
35.63
35.60
35.56
35.53
35.50
35.47
35.44
35.41
35.38
35.36
35.33
35.31
35.29
35.26
35.24
35.22
35.19
35.17
35.15
35.13
35.11
35.09
35.07
35.05
35.03
35.02
35.00
34.98
34.96
34.95
34.93
34.92
34.90
34.89
34.87
34.86
34.84
34.83
34.81
34.80
34.79
34.77
34.76
34.75
34.74
34.73
34.72
34.70
34.69
34.69
34.67
34.67
34.66
34.65
34.64
34.63
34.62
34.61
34.60
34.59
34.58
34.57
34.55
34.55
34.54
34.53
34.52
34.51
34.50
34.49
34.48
34.47
34.47
34.46
34.45
34.44
34.44
34.43
34.42
34.42
34.41
34.40
34.39
34.39
34.38
34.37
34.37
34.36
34.36
34.35
34.35
34.34
34.34
34.33
34.33
34.32
34.32
34.31
34.30
34.30
34.30
34.29
34.29
34.28
34.28
34.27
34.27
34.27
34.26
34.26
34.25
34.25
34.25
34.24
34.24
34.24
34.23
34.23
34.22
34.22
34.21
34.21
34.21
34.20
34.20
34.20
34.19
34.19
34.19
34.18
34.18
34.18
34.17
34.17
34.17
34.16
34.16
34.16
34.15
34.15
34.15
34.14
34.13
34.13
34.12
34.12
34.12
34.11
34.10
34.10
34.09
34.09
34.08
34.07
34.07
34.06
34.06
34.05
34.04
34.04
34.03
34.03
34.02
34.02
34.01
34.01
34.00
33.99
33.99
33.98
33.98
33.97
33.97
33.96
33.96
33.95
33.94
33.94
33.94
33.93
33.92
33.92
33.91
33.91
33.90
33.89
33.89
33.88
33.88
33.87
33.87
33.86
33.86
33.85
33.85
33.84
33.84
33.84
33.83
33.83
33.83
33.82
33.82
33.81
33.81
33.81
33.80
33.80
33.79
33.79
33.79
33.78
33.78
33.78
33.77
33.77
33.76
33.76
33.76
33.75
33.75
33.75
33.74
33.74
33.74
33.74
33.74
33.73
33.73
33.73
33.72
33.72
33.72
33.71
33.71
33.71
33.71
33.71
33.71
33.71
33.71
33.71
33.71
33.71
33.71
33.70
33.70
33.70
33.70
33.70
33.70
33.70
33.69
33.69
33.69
33.69
33.69
33.69
33.69
33.69
33.68
33.68
33.68
33.68
33.68
33.68
33.68
33.68
33.68
33.68
33.68
33.68
33.68
33.68
33.68
33.68
33.68
33.68
33.68
33.68
33.68
33.68
33.68
33.68
33.68
33.68
33.68
33.68
33.68
33.68
33.68
33.68
33.68
33.67
33.67
33.67
33.67
33.66
33.66
33.66
33.66
33.66
33.66
33.66
33.66
33.66
33.66
33.66
33.67
33.66
33.66
33.66
33.66
33.65
33.65
33.65
33.65
33.65
33.65
33.65
33.65
33.65
33.65
33.65
33.65
33.65
33.65
33.65
33.65
33.65
33.65
33.65
33.65
33.65
33.65
33.65
33.65
33.65
33.65
33.65
33.65
33.65
33.65
33.65
33.65
33.65
33.65
33.65
33.65
33.65
33.65
33.65
33.65
33.65
33.65
33.65
33.65
33.65
33.65
33.65
33.65
33.65
33.65
33.65
33.65
33.65
33.65
33.65
33.65
33.65
33.65
33.65
33.64
33.64
33.64
33.64
33.64
33.64
33.64
33.64
33.64
33.64
33.64
33.64
33.64
33.64
33.63
33.63
33.63
33.62
33.62
33.62
33.62
33.62
33.62
33.62
33.62
33.62
33.61
33.61
33.61
33.61
33.60
33.60
33.59
33.59
33.58
33.58
33.57
33.57
33.56
33.55
33.55
33.54
33.54
33.54
33.53
33.52
33.52
33.51
33.51
33.50
33.50
33.49
33.48
33.48
33.47
33.47
33.46
33.45
33.45
33.45
33.44
33.44
33.43
33.43
33.42
33.42
33.42
33.41
33.41
33.41
33.40
33.40
33.40
33.39
33.39
33.39
33.38
33.38
33.38
33.37
33.37
33.36
33.36
33.36
33.36
33.35
33.35
33.34
33.34
33.33
33.33
33.33
33.32
33.32
33.32
33.32
33.31
33.31
33.31
33.31
33.31
33.30
33.30
33.30
33.29
33.29
33.29
33.28
33.28
33.28
33.28
33.28
33.28
33.28
33.28
33.28
33.28
33.28
33.28
33.28
33.28
33.28
33.28
33.28
33.28
33.28
33.28
33.28
33.28
33.28
33.28
33.28
33.28
33.28
33.28
33.28
33.28
33.28
33.28
33.28
33.28
33.27
33.27
33.27
33.27
33.27
33.26
33.26
33.26
33.26
33.25
33.25
33.25
33.25
33.25
33.25
33.25
33.25
33.25
33.25
33.26
33.26
33.26
33.26
33.26
33.27
33.27
33.27
33.28
33.28
33.28
33.28
33.28
33.28
33.28
33.28
33.28
33.28
33.28
33.28
33.28
33.28
33.28
33.28
33.28
33.28
33.28
33.28
33.28
33.28
33.28
33.29
33.29
33.29
33.29
33.29
33.30
33.30
33.30
33.30
33.31
33.31
33.31
33.31
33.31
33.31
33.31
33.31
33.31
33.31
33.31
33.31
33.31
33.31
33.31
33.31
33.31
33.31
33.31
33.31
33.31
33.31
33.31
33.31
33.31
33.31
33.31
33.31
33.31
33.31
33.31
33.31
33.31
33.31
33.31
33.31
33.31
33.31
33.31
33.31
33.31
33.31
33.31
33.31
33.31
33.31
33.31
33.31
33.31
33.31
33.31
33.31
33.31
33.31
33.31
33.31
33.31
33.31
33.31
33.31
33.31
33.31
33.31
33.31
33.31
33.31
33.31
33.31
33.31
33.31
33.31
33.31
33.31
33.31
33.31
33.31
33.32
33.32
33.32
33.32
33.32
33.32
33.32
33.32
33.32
33.33
33.33
33.33
33.33
33.33
33.33
33.34
33.34
33.34
33.34
33.34
33.34
33.34
33.34
33.34
33.34
33.34
33.34
33.34
33.34
33.34
33.34
33.34
33.34
33.34
33.34
33.34
33.34
33.34
33.34
33.34
33.34
33.34
33.34
33.34
33.34
33.34
33.34
33.34
33.34
33.34
33.34
33.34
33.34
33.34
33.34
33.34
33.34
33.34
33.34
33.34
33.34
33.34
33.34
33.34
33.34
33.34
33.34
33.34
33.34
33.34
33.34
33.34
33.34
33.34
33.34
33.34
33.34
33.34
33.34
33.34
33.34
33.34
33.34
33.34
33.34
33.34
33.34
33.34
33.34
33.34
33.34
33.34
33.34
33.34
33.35
33.35
33.35
33.35
33.35
33.36
33.36
33.36
33.36
33.37
33.37
33.37
33.37
33.37
33.37
33.37
33.37
33.37
33.37
33.37
33.37
33.37
33.37
33.37
33.37
33.37
33.37
33.37
33.37
33.37
33.37
33.37
33.36
33.37
33.37
33.37
33.37
33.37
33.37
33.37
33.37
33.37
33.37
33.37
33.37
33.37
33.37
33.37
33.37
33.37
33.37
33.37
33.37
33.37
33.37
33.37
33.37
33.37
33.37
33.37
33.37
33.37
33.37
33.37
33.37
33.37
33.37
33.37
33.37
33.37
33.37
33.37
33.37
33.37
33.37
33.37
33.37
33.37
33.37
33.37
33.37
33.37
33.37
33.37
33.37
33.37
33.37
33.37
33.37
33.37
33.37
33.37
33.37
33.37
33.37
33.37
33.37
33.37
33.37
33.37
33.37
33.37
33.37
33.37
33.37
33.37
33.37
33.37
33.37
33.37
33.37
33.37
33.37
33.37
33.37
33.36
33.36
33.36
33.36
33.36
33.36
33.36
33.36
33.37
33.37
33.37
33.37
33.37
33.37
33.37
33.37
33.37
33.37
33.37
33.37
