# Supplementary material for: TRPM8-Dependent Dynamic Response in a Mathematical Model of Cold Thermoreceptor
Source: PLoS One. 2015 Oct 1;10(10):e0139314. doi: 10.1371/journal.pone.0139314 (PMC4591370; doi:10.1371/journal.pone.0139314)
Supplement: S1 Experimental Data — Includes figures and summary table. (ZIP) [file pone.0139314.s001.zip › SupplMat1/data_files/15701001_s.txt]

0.112260
0.250980
0.435870
0.568260
0.732240
0.895800
1.034340
1.221510
1.424400
1.559490
1.727370
1.877010
1.982520
2.138640
2.275800
2.398650
2.493510
2.643600
2.805360
2.952420
3.056190
3.215160
3.354870
3.529830
3.648060
3.783630
3.934740
4.114620
4.282530
4.391940
4.530660
4.740480
4.890570
5.050140
5.186220
5.288520
5.492400
5.611920
5.796300
5.910300
6.024780
6.265380
6.383460
6.607530
6.748800
6.860580
7.012680
7.137960
7.265340
7.419270
7.571610
7.675470
7.849320
8.005890
8.092830
8.245860
8.346120
8.494050
8.703270
8.857170
8.976540
9.107070
9.265770
9.381360
9.549570
9.690810
9.805170
9.928710
10.059030
10.226580
10.332840
10.497210
10.628700
10.793400
10.970490
11.106780
11.250540
11.390700
11.563410
11.900550
12.039480
12.180750
12.337260
12.465720
12.647340
12.759060
12.912570
13.083510
13.234680
13.395780
13.539630
13.643760
13.774800
13.973190
14.155710
14.291220
14.487960
14.636100
14.756790
14.891730
15.049260
15.217260
15.350190
15.506730
15.631470
15.812010
15.974970
16.156560
16.283460
16.437420
16.654380
16.802160
17.007510
17.167530
17.272980
17.439240
17.559330
17.672340
17.800140
17.948970
18.234900
18.366840
18.490920
18.683700
18.818430
18.956310
19.097010
19.213830
19.361910
19.486590
19.718490
19.898850
20.047830
20.232630
20.521920
20.640990
20.811090
20.944950
21.069840
21.254610
21.407160
21.530610
21.685320
21.817440
21.971910
22.150890
22.288530
22.388340
22.549350
23.014230
23.200650
23.329290
23.423820
23.586030
23.749140
23.906670
24.012870
24.222090
24.335400
24.467040
24.606210
24.729270
24.877170
24.997590
25.171410
25.420800
25.592490
25.733490
25.963860
26.085630
26.407320
26.540010
26.697840
26.830020
26.972400
27.187590
27.324240
27.436890
27.602820
27.752070
27.891480
28.013970
28.181220
28.323060
28.472280
28.590660
28.753110
29.097150
29.212470
29.350140
29.457210
29.601540
29.773950
29.947440
30.074190
30.246810
30.375000
30.542160
30.711060
30.940830
31.087560
31.217760
31.347690
31.602360
31.699620
31.866690
32.009640
32.163210
32.279250
32.428680
32.572950
32.680860
32.799090
32.961690
33.123570
33.272190
33.445740
33.586830
33.722970
33.843000
33.975810
34.108260
34.231410
34.368300
34.524030
34.672140
34.776180
34.895670
35.046060
35.151150
35.320620
35.443710
35.603760
35.736060
35.849010
35.994480
36.139950
36.292140
36.431100
36.631590
36.772260
36.885720
37.034910
37.151790
37.281090
37.492020
37.627560
37.738740
37.871670
37.984740
38.124090
38.265780
38.442000
38.595480
38.737530
38.854200
39.048930
39.181380
39.304560
39.461670
39.616770
39.778530
39.880920
39.998460
40.140660
40.294470
40.446030
40.624050
40.734450
40.861320
41.000370
41.202960
41.346360
41.521800
41.670510
41.828190
41.925990
42.067740
42.225240
42.378870
42.588810
42.742920
42.933990
43.069230
43.150980
43.291950
43.456770
43.616760
43.792350
43.922940
44.064360
44.216880
44.336280
44.476680
44.551560
44.718150
44.850120
45.030090
45.186450
45.359760
45.514620
45.628920
45.777210
45.913140
46.088070
46.203120
46.370640
46.528110
46.644540
46.796190
46.976040
47.107080
47.225520
47.385300
47.513490
47.665050
47.813760
47.989530
48.155400
48.323790
48.468030
48.624750
48.717420
48.880770
49.000560
49.111140
49.212840
49.340670
49.499220
49.684200
49.852920
49.999650
50.161710
50.272830
50.416530
50.537460
50.673330
50.788230
50.942160
51.054090
51.216900
51.386430
51.526260
51.654300
51.799980
52.024530
52.164750
52.274010
52.424460
52.554990
52.667520
52.771080
52.883160
53.017590
53.214090
53.338380
53.430660
53.568450
53.702640
53.864910
54.061440
54.212610
54.336510
54.511080
54.631140
54.771180
54.953790
55.095240
55.220100
55.340520
55.500720
55.620600
55.753110
55.944090
56.038950
56.181690
56.365560
56.497260
56.643510
56.780130
56.903070
57.015690
57.325140
57.451890
57.555540
57.688800
57.791250
57.929580
58.170570
58.269390
58.490550
58.614990
58.730580
58.874520
58.968960
59.110980
59.277750
59.383920
59.533800
59.671470
59.808480
59.950260
60.117060
60.235830
60.425730
60.618750
60.797760
60.969150
61.147680
61.282920
61.391880
61.510650
61.665990
61.914450
62.088990
62.194950
62.333070
62.598810
62.747040
62.844300
63.045450
63.154410
63.256620
63.393900
63.559950
63.709590
63.894450
64.049400
64.279020
64.385550
64.514250
64.650480
64.762800
64.923120
65.067570
65.212110
65.359410
65.500650
65.588520
65.716830
65.844960
65.998170
66.164880
66.314460
66.467160
66.585210
66.716160
66.849420
67.004790
67.270470
67.409460
67.532250
67.680870
67.792020
67.923840
68.046120
68.159880
68.310840
68.518530
68.657760
68.800230
68.924160
69.158100
69.294510
69.387120
69.535500
69.650490
69.796890
69.908220
70.064430
70.221030
70.367160
70.489530
70.636410
70.741830
70.877340
71.148360
71.276280
71.378580
71.518260
71.654610
71.776710
71.881830
72.050850
72.197400
72.383880
72.523650
72.672420
72.842430
73.010790
73.125780
73.292610
73.427070
73.591710
73.704450
73.883100
74.030490
74.199450
74.361150
74.497410
74.634330
74.743170
74.835120
74.981010
75.116940
75.207420
75.354840
75.439020
75.579180
75.697500
75.827250
76.135980
76.228620
76.345890
76.460190
76.572180
76.718580
76.818420
76.923900
77.028990
77.134590
77.240820
77.356800
77.451270
77.487480
77.588730
77.620140
77.719560
77.784600
77.862900
77.888430
77.935950
78.031770
78.053400
78.080940
78.181650
78.212160
78.291960
78.314940
78.426570
78.449460
78.473610
78.528420
78.558300
78.600930
78.623310
78.712560
78.731490
78.764040
78.839670
78.865200
78.967380
78.986220
79.002960
79.089300
79.106820
79.127940
79.151970
79.224630
79.246440
79.270500
79.356600
79.375590
79.413150
79.466250
79.479810
79.495320
79.517280
79.565040
79.587090
79.604670
79.701180
79.715190
79.802730
79.813920
79.830540
79.845750
79.862490
79.914600
79.927410
80.010000
80.025510
80.069490
80.081310
80.096280
80.113230
80.208420
80.220630
80.242950
80.262810
80.349900
80.360040
80.372610
80.391780
80.483160
80.613810
80.665740
80.675970
80.705580
80.714790
80.748540
80.759940
80.829330
80.839710
80.858130
80.927880
80.936730
80.948190
81.020640
81.121200
81.130110
81.145770
81.156510
81.256230
81.264480
81.278880
81.329580
81.423000
81.432300
81.461910
81.485190
81.498480
81.587910
81.597000
81.610410
81.649170
81.681180
81.770820
81.780180
81.795450
81.811500
81.850560
81.958380
81.978660
81.990030
82.009800
82.026510
82.127970
82.137270
82.150410
82.164930
82.177650
82.188900
82.284150
82.292910
82.307250
82.325400
82.416690
82.425930
82.441800
82.456080
82.539930
82.547700
82.563690
82.581090
82.593150
82.684620
82.692120
82.708110
82.722510
82.768200
82.869900
82.877310
82.888980
82.900800
82.912530
83.028930
83.036160
83.047860
83.060460
83.153520
83.160630
83.173290
83.201700
83.280150
83.287710
83.301840
83.315010
83.433030
83.440560
83.452710
83.467890
83.578440
83.586810
83.596590
83.625690
83.639730
83.656620
83.781210
83.793030
83.809080
83.942160
83.949090
83.961060
83.978610
84.096330
84.103950
84.116850
84.129360
84.141450
84.235110
84.242430
84.252870
84.266940
84.314670
84.358290
84.428280
84.435600
84.444720
84.454110
84.465000
84.526980
84.539700
84.551010
84.567030
84.597510
84.649320
84.664620
84.727620
84.736140
84.745440
84.754830
84.768900
84.783630
84.795030
84.857100
84.865080
84.875790
84.886560
84.898650
84.915330
84.945300
84.957450
84.969900
84.996570
85.011060
85.023660
85.053180
85.063920
85.083600
85.133490
85.142580
85.158690
85.168980
85.182090
85.193640
85.254420
85.263630
85.292730
85.312650
85.325370
85.345590
85.359660
85.431270
85.440510
85.452450
85.466820
85.480920
85.496370
85.556820
85.566030
85.575990
85.585830
85.598190
85.614960
85.695060
85.707210
85.724580
85.737330
85.796700
85.805190
85.814400
85.825290
85.836960
85.899330
85.907820
85.958040
85.976730
86.034600
86.042760
86.076060
86.116230
86.187570
86.195700
86.204100
86.217810
86.231370
86.242770
86.267160
86.279400
86.290470
86.318730
86.329620
86.359890
86.370090
86.398530
86.411520
86.451900
86.465790
86.492760
86.504760
86.519280
86.543130
86.554290
86.585730
86.596740
86.602080
86.619180
86.631030
86.650620
86.663730
86.678820
86.690370
86.717310
86.730780
86.740440
86.764710
86.781510
86.809050
86.820600
86.837430
86.850720
86.865060
86.880600
86.901120
86.919330
86.931600
86.949930
86.965230
87.004590
87.018810
87.085740
87.098220
87.115470
87.131640
87.161730
87.177210
87.208620
87.221790
87.272400
87.307890
87.320250
87.349950
87.368370
87.386160
87.430230
87.485400
87.516780
87.575610
87.588900
87.630180
87.696120
87.709830
87.739710
87.825240
87.967950
87.982800
88.002630
88.122780
88.135230
88.177680
88.196070
88.248990
88.324830
88.358400
88.515870
88.645560
88.747740
88.794450
88.971630
130.632000
130.640850
132.666240
132.685830
134.131320
135.790560
136.664670
136.901190
137.474160
137.771130
138.601020
138.904890
139.964940
140.291670
140.655450
140.834340
141.324900
141.620850
142.161870
142.300590
142.868130
143.059560
143.580840
144.068550
144.206520
144.394620
144.898050
145.111290
145.723980
146.137140
146.309970
146.667930
147.252450
147.389910
147.543540
147.814200
147.949920
148.249080
148.509450
148.701210
149.096790
149.255850
149.386320
149.568450
149.707530
150.073500
150.244410
150.383250
150.555210
150.783000
150.962490
151.359930
151.467900
151.779870
151.882560
152.127360
152.398350
152.570280
152.691030
152.888670
153.075510
153.247560
153.400710
153.771510
153.964980
154.201200
154.367160
154.537080
154.669410
154.810440
155.060160
155.230260
155.453790
155.613960
155.722470
155.939550
156.183480
156.298230
156.496620
156.712860
156.861210
156.993960
157.210740
157.417890
157.791690
157.931640
158.134710
158.313960
158.530800
158.738190
158.856810
158.984100
159.172170
159.335640
159.489720
159.683220
159.873570
159.993690
160.324380
160.485450
160.596480
160.778730
161.007690
161.150130
161.375220
161.529930
161.623140
161.800920
162.039090
162.200250
162.335340
162.500640
162.690360
162.854340
163.206240
163.331460
163.460520
163.620210
163.776660
163.929000
164.115300
164.251620
164.374530
164.576880
164.721570
164.904510
165.035310
165.307380
165.458970
165.580530
165.754110
165.911490
166.071330
166.203060
166.359180
166.586460
166.739400
166.997880
167.127600
167.290710
167.457030
167.607690
167.763930
168.059490
168.197580
168.307350
168.477390
168.608700
168.772650
168.996120
169.351620
169.515390
169.675560
169.816320
169.914480
170.101650
170.248920
170.376240
170.554230
170.766780
170.931510
171.068280
171.231870
171.380250
171.528930
171.683550
171.983670
172.118970
172.272120
172.454340
172.633410
172.753110
173.006700
173.136570
173.277600
173.418630
173.554590
173.767770
173.884530
174.047700
174.174150
174.278100
174.464130
174.640200
174.786960
174.914940
175.031130
175.167750
175.314150
175.489050
175.678950
175.815150
175.981950
176.129760
176.278530
176.604690
176.742360
176.881290
177.031590
177.160650
177.330510
177.477360
177.652110
177.868770
177.970230
178.089120
178.271160
178.435080
178.632660
178.760340
178.909950
179.081280
179.214960
179.338110
179.486550
179.784660
179.935950
180.098670
180.218760
180.391470
180.518700
180.683670
180.832740
180.962520
181.080870
181.252560
181.395570
181.556760
181.740000
181.870320
181.978290
182.149980
182.337180
182.476890
182.630730
182.812020
182.972700
183.117000
183.237360
183.393810
183.543330
183.853560
183.967830
184.103280
184.261980
184.380000
184.491900
184.690620
184.812180
184.980510
185.087460
185.256540
185.376120
185.523480
185.649900
185.787000
185.976150
186.099270
186.259200
186.388470
186.589290
186.722670
186.881130
187.027890
187.151340
187.292790
187.473030
187.606740
187.833690
187.925910
188.102550
188.237610
188.354850
188.490000
188.669100
188.806410
188.941560
189.121080
189.264150
189.403410
189.584820
189.741900
189.859890
190.004370
190.086780
190.235130
190.444500
190.562460
190.725000
190.860810
190.988010
191.150280
191.283660
191.468400
191.597070
191.707050
191.834160
191.988060
192.156450
192.340440
192.486540
192.758790
192.886440
192.985290
193.141800
193.286880
193.450650
193.616730
193.723260
193.846620
194.033700
194.158020
194.305830
194.411910
194.520330
194.670480
194.806290
194.950950
195.071460
195.198210
195.343320
195.491910
195.592650
195.724590
195.834540
195.993600
196.132980
196.277820
196.390440
196.512300
196.641270
196.804590
196.940340
197.037240
197.167920
197.325360
197.469540
197.614470
197.896980
198.042240
198.182100
198.344010
198.549390
198.681990
198.795390
198.936300
199.049130
199.162410
199.319850
199.497870
199.626210
199.812660
199.968660
200.140410
200.292360
200.413470
200.545740
200.697180
200.879610
200.990550
201.102540
201.256320
201.412320
201.558390
201.691500
201.810150
201.962460
202.088430
202.249740
202.418400
202.529550
202.715640
202.853910
202.972170
203.126340
203.212260
203.390010
203.491590
203.643210
203.817390
203.945790
204.125040
204.277020
204.429750
204.582510
204.826680
204.956250
205.128330
205.291830
205.435860
205.584810
205.758810
205.913910
206.008620
206.150310
206.278260
206.425110
206.546550
206.726520
206.944200
207.085410
207.241290
207.372900
207.473460
207.586380
207.712260
207.850260
207.996960
208.155060
208.285230
208.422570
208.515480
208.672800
208.800900
208.962540
209.124480
209.251260
209.392320
209.531160
209.651070
209.827290
209.953410
210.081150
210.204030
210.316740
210.461340
210.625230
210.817140
210.943920
211.096740
211.223730
211.345800
211.496370
211.655850
211.812780
211.924080
212.066220
212.221800
212.384790
212.502780
212.661390
212.810940
212.978880
213.107970
213.269700
213.371550
213.505050
213.605520
213.788130
213.981450
214.098840
214.293720
214.437450
214.556820
214.683000
214.838160
214.975440
215.060670
215.194170
215.348580
215.490780
215.584290
215.702130
215.877810
216.140070
216.233880
216.361080
216.564750
216.697050
216.837330
216.930540
217.089420
217.271880
217.383240
217.477800
217.607760
217.852410
217.981260
218.050620
218.174880
218.307900
218.431950
218.633940
218.761320
218.885850
219.018240
219.133530
219.296820
219.437370
219.551010
219.704340
219.844140
219.963930
220.124370
220.268520
220.396530
220.612680
220.722090
220.860210
220.956510
221.070810
221.241600
221.367210
221.477910
221.680230
221.823150
221.961360
222.115230
222.247890
222.393330
222.512790
222.670740
222.762270
222.888810
223.034580
223.203930
223.317750
223.459260
223.587900
223.706940
223.902660
224.008140
224.117880
224.261880
224.424000
224.547150
224.730930
224.900730
224.992830
225.170730
225.297390
225.425580
225.530310
225.668100
225.834030
225.956730
226.091370
226.198620
226.348350
226.472310
226.604970
226.746780
226.897470
226.992660
227.128410
227.286030
227.413710
227.549220
227.675070
227.844870
228.002040
228.135240
228.240870
228.388410
228.575310
228.692400
228.836970
228.942000
229.078470
229.183350
229.326930
229.453770
229.592790
229.718100
229.828680
229.948110
230.141460
230.260320
230.410650
230.532720
230.716110
230.822070
230.982390
231.137190
231.316710
231.453300
231.568560
231.690990
231.825780
231.952530
232.072110
232.221480
232.334220
232.481310
232.655670
232.791450
232.916610
233.052930
233.231670
233.496480
233.676780
233.789970
233.932350
234.038250
234.158220
234.360870
234.508590
234.677220
234.823230
234.997380
235.139370
235.282170
235.420440
235.543590
235.690080
235.843650
235.966590
236.155320
236.319540
236.457000
236.632260
236.815020
236.944410
237.076380
237.230730
237.351090
237.508230
237.650610
237.772590
237.912540
238.024410
238.168260
238.286280
238.398600
238.585140
238.709460
238.848510
239.011470
239.215500
239.334720
239.496480
239.629290
239.763930
239.923020
240.049500
240.170520
240.293850
240.455640
240.580380
240.739770
240.853380
240.974460
241.123020
241.260810
241.389930
241.546830
241.713510
241.852620
241.988790
242.120460
242.284890
242.414820
242.558430
242.688090
242.846940
243.046680
243.158520
243.377070
243.498570
243.629190
243.781650
243.954090
244.268820
244.419270
244.608360
244.756380
245.010150
245.160090
245.420010
245.585940
245.738100
245.902260
246.587850
247.002270
247.139970
247.504860
248.114250
249.041340
249.657240
250.005630
251.424180
255.889290
257.540730
259.611750
260.949120
262.382580
262.873590
262.959630
263.878350
265.238700
265.970280
266.640240
267.250530
267.540990
268.114800
268.355670
268.535190
268.890180
269.072820
269.400810
269.768250
269.917710
270.115260
270.296400
270.520200
270.637740
270.997410
271.198890
271.381260
271.450590
271.818930
271.902120
272.001240
272.276010
272.355270
272.432970
272.577630
272.736720
272.898870
272.975370
273.087060
273.225240
273.381750
273.452100
273.522750
273.632130
273.809190
273.879480
273.971790
274.179960
274.247100
274.341180
274.401390
274.501680
274.587660
274.673040
274.744350
274.825470
274.910790
275.151120
275.220060
275.315220
275.400510
275.478990
275.706240
275.827980
275.954250
276.040080
276.117240
276.219420
276.313710
276.395940
276.484320
276.587430
276.665730
276.758250
276.951600
277.114710
277.205880
277.317870
277.404060
277.495410
277.579560
277.683180
277.817340
277.887900
277.973460
278.051130
278.143650
278.229720
278.345970
278.420580
278.520540
278.640240
278.720160
278.808630
278.887200
278.974500
279.096450
279.185580
279.272250
279.347820
279.428580
279.515430
279.604440
279.706500
279.795840
279.890370
279.971430
280.080930
280.171410
280.276110
280.346940
280.489530
280.580130
280.655610
280.746270
280.845510
280.939890
281.021790
281.124930
281.213400
281.285550
281.385420
281.497470
281.584440
281.687220
281.761680
281.862690
281.977140
282.062310
282.169650
282.251730
282.350040
282.438540
282.528420
282.633780
282.732450
282.812760
282.899940
282.980880
283.096020
283.194690
283.280700
283.393830
283.467090
283.653030
283.737990
283.825590
283.932000
284.030610
284.142210
284.216340
284.336640
284.433030
284.619360
284.722230
284.804070
284.900430
284.984820
285.075360
285.158550
285.259680
285.371130
285.552990
285.654510
285.734730
285.836070
285.926250
286.011000
286.234980
286.439370
286.552170
286.659210
286.742670
286.847220
286.965630
287.063280
287.258760
287.347410
287.517150
287.644290
287.747670
287.852940
287.984730
288.090540
288.203400
288.314070
288.403830
288.486660
288.589290
288.706740
288.812580
288.905700
289.007130
289.102380
289.203690
289.313100
289.407180
289.557930
289.730700
289.848960
289.967130
290.054400
290.224500
290.342430
290.424090
290.557890
290.651160
290.745210
290.865210
290.986380
291.097110
291.201660
291.305970
291.401910
291.520800
291.634950
291.735930
291.851820
291.956490
292.048110
292.167540
292.245930
292.343910
292.456380
292.589820
292.648350
292.742880
292.853040
292.956240
293.043540
293.131770
293.252430
293.366280
293.471880
293.563890
293.664000
293.778960
293.894880
293.972100
294.073380
294.209370
294.307410
294.419820
294.542700
294.664320
294.771870
294.864750
295.003050
295.124970
295.243290
295.341390
295.430430
295.548420
295.668270
295.794900
295.921140
296.022270
296.135070
296.241240
296.358030
296.505840
296.584110
296.717130
296.842410
296.948670
297.054690
297.292110
297.417900
297.560790
297.671370
297.787380
297.905130
298.024200
298.165080
298.274490
298.373280
298.545540
298.639200
298.753500
298.888920
298.981710
299.082570
299.175540
299.257470
299.402640
299.506020
299.642280
299.753760
299.828070
299.941830
300.043560
300.155520
300.251190
300.359730
300.461700
300.580410
300.713130
300.946890
301.089540
301.203390
301.314300
301.410300
301.538760
301.641840
301.799010
301.890210
302.010990
302.140350
302.265000
302.377380
302.517570
302.664720
302.823240
302.913960
303.051810
303.164850
303.299250
303.448410
303.575370
303.683040
303.802140
303.918840
304.024560
304.158300
304.259430
304.383900
304.513620
304.668900
304.765980
304.881930
304.971630
