# Supplementary material for: TRPM8-Dependent Dynamic Response in a Mathematical Model of Cold Thermoreceptor
Source: PLoS One. 2015 Oct 1;10(10):e0139314. doi: 10.1371/journal.pone.0139314 (PMC4591370; doi:10.1371/journal.pone.0139314)
Supplement: S1 Experimental Data — Includes figures and summary table. (ZIP) [file pone.0139314.s001.zip › SupplMat1/data_files/15701001_t.txt]

33.32
33.31
33.31
33.30
33.30
33.29
33.29
33.29
33.29
33.28
33.28
33.28
33.28
33.28
33.28
33.28
33.28
33.28
33.28
33.28
33.28
33.28
33.28
33.28
33.28
33.28
33.28
33.28
33.28
33.28
33.28
33.28
33.28
33.28
33.28
33.28
33.28
33.28
33.28
33.28
33.28
33.28
33.28
33.28
33.28
33.28
33.28
33.28
33.28
33.28
33.28
33.28
33.28
33.28
33.28
33.27
33.27
33.27
33.27
33.27
33.27
33.26
33.26
33.26
33.26
33.26
33.26
33.26
33.25
33.25
33.25
33.25
33.25
33.25
33.25
33.25
33.25
33.25
33.26
33.26
33.26
33.26
33.26
33.26
33.26
33.27
33.27
33.27
33.27
33.26
33.26
33.26
33.26
33.26
33.26
33.26
33.26
33.26
33.26
33.26
33.26
33.26
33.25
33.25
33.25
33.25
33.25
33.25
33.25
33.25
33.25
33.25
33.25
33.25
33.25
33.25
33.25
33.25
33.25
33.25
33.25
33.25
33.25
33.25
33.25
33.25
33.25
33.25
33.25
33.25
33.25
33.25
33.25
33.25
33.25
33.25
33.25
33.25
33.26
33.26
33.26
33.26
33.27
33.27
33.27
33.28
33.28
33.28
33.28
33.28
33.28
33.28
33.28
33.28
33.28
33.28
33.28
33.28
33.28
33.28
33.28
33.28
33.28
33.28
33.28
33.28
33.28
33.28
33.28
33.28
33.28
33.28
33.28
33.28
33.28
33.28
33.28
33.28
33.28
33.28
33.28
33.28
33.28
33.28
33.28
33.28
33.28
33.28
33.28
33.28
33.28
33.28
33.28
33.28
33.28
33.28
33.28
33.28
33.28
33.28
33.28
33.28
33.28
33.28
33.28
33.28
33.28
33.29
33.29
33.29
33.29
33.30
33.30
33.30
33.31
33.31
33.31
33.31
33.31
33.31
33.30
33.30
33.30
33.30
33.29
33.29
33.29
33.29
33.28
33.28
33.28
33.28
33.28
33.28
33.28
33.28
33.28
33.28
33.28
33.28
33.28
33.28
33.28
33.28
33.28
33.28
33.28
33.28
33.28
33.28
33.28
33.28
33.28
33.28
33.28
33.28
33.28
33.28
33.28
33.28
33.28
33.27
33.27
33.27
33.26
33.26
33.26
33.26
33.26
33.25
33.25
33.25
33.25
33.25
33.25
33.25
33.25
33.25
33.25
33.25
33.25
33.25
33.25
33.25
33.25
33.25
33.26
33.26
33.26
33.26
33.26
33.26
33.27
33.27
33.27
33.27
33.28
33.28
33.28
33.28
33.28
33.28
33.28
33.28
33.28
33.28
33.28
33.28
33.28
33.28
33.28
33.28
33.28
33.28
33.28
33.28
33.28
33.28
33.29
33.29
33.29
33.29
33.29
33.29
33.29
33.28
33.28
33.28
33.28
33.28
33.28
33.28
33.28
33.28
33.28
33.28
33.28
33.28
33.28
33.28
33.28
33.28
33.28
33.28
33.28
33.28
33.28
33.28
33.28
33.28
33.28
33.28
33.28
33.28
33.28
33.28
33.28
33.28
33.28
33.28
33.28
33.28
33.28
33.28
33.28
33.28
33.28
33.28
33.28
33.28
33.27
33.27
33.27
33.26
33.26
33.26
33.26
33.26
33.26
33.26
33.26
33.27
33.27
33.27
33.27
33.27
33.27
33.27
33.28
33.28
33.28
33.28
33.28
33.28
33.28
33.28
33.28
33.28
33.28
33.29
33.29
33.29
33.30
33.30
33.30
33.30
33.30
33.30
33.30
33.29
33.29
33.29
33.29
33.28
33.28
33.28
33.28
33.28
33.28
33.28
33.28
33.28
33.28
33.28
33.28
33.28
33.28
33.28
33.28
33.28
33.28
33.28
33.28
33.28
33.28
33.29
33.29
33.29
33.30
33.30
33.30
33.30
33.31
33.31
33.31
33.31
33.31
33.31
33.31
33.31
33.31
33.31
33.31
33.31
33.31
33.31
33.31
33.31
33.31
33.31
33.31
33.31
33.31
33.31
33.31
33.31
33.31
33.31
33.31
33.31
33.31
33.30
33.30
33.30
33.30
33.29
33.29
33.29
33.29
33.28
33.28
33.28
33.28
33.28
33.28
33.28
33.28
33.28
33.28
33.28
33.28
33.28
33.28
33.28
33.28
33.28
33.28
33.28
33.28
33.28
33.28
33.28
33.28
33.28
33.28
33.28
33.28
33.28
33.28
33.28
33.28
33.29
33.29
33.29
33.29
33.29
33.29
33.29
33.29
33.29
33.29
33.28
33.28
33.28
33.28
33.28
33.28
33.28
33.28
33.28
33.28
33.28
33.28
33.28
33.28
33.28
33.28
33.28
33.28
33.28
33.28
33.28
33.28
33.28
33.28
33.28
33.27
33.27
33.27
33.27
33.27
33.27
33.27
33.27
33.27
33.27
33.27
33.27
33.28
33.28
33.28
33.28
33.28
33.28
33.28
33.28
33.28
33.27
33.27
33.27
33.27
33.26
33.26
33.25
33.24
33.24
33.24
33.24
33.24
33.24
33.24
33.24
33.24
33.24
33.25
33.25
33.25
33.25
33.26
33.26
33.26
33.27
33.27
33.27
33.27
33.28
33.28
33.28
33.28
33.28
33.28
33.28
33.28
33.28
33.28
33.28
33.28
33.28
33.28
33.28
33.28
33.28
33.28
33.28
33.28
33.28
33.28
33.28
33.28
33.28
33.28
33.28
33.28
33.28
33.28
33.28
33.28
33.28
33.28
33.28
33.28
33.28
33.28
33.28
33.28
33.28
33.28
33.29
33.29
33.29
33.29
33.29
33.29
33.29
33.29
33.29
33.29
33.28
33.28
33.28
33.28
33.29
33.29
33.29
33.29
33.30
33.30
33.30
33.31
33.31
33.31
33.31
33.31
33.31
33.31
33.30
33.30
33.30
33.30
33.29
33.29
33.29
33.29
33.28
33.28
33.28
33.28
33.28
33.28
33.28
33.28
33.28
33.28
33.28
33.28
33.28
33.28
33.28
33.28
33.28
33.28
33.28
33.28
33.28
33.28
33.28
33.28
33.28
33.28
33.28
33.28
33.28
33.28
33.28
33.28
33.28
33.28
33.28
33.28
33.28
33.28
33.28
33.28
33.28
33.28
33.27
33.27
33.27
33.26
33.26
33.26
33.26
33.25
33.25
33.25
33.24
33.24
33.24
33.23
33.23
33.22
33.21
33.21
33.20
33.19
33.18
33.17
33.16
33.15
33.14
33.13
33.12
33.10
33.09
33.07
33.06
33.04
33.02
33.00
32.98
32.96
32.94
32.92
32.89
32.87
32.84
32.82
32.79
32.77
32.74
32.71
32.68
32.65
32.62
32.58
32.55
32.52
32.48
32.45
32.41
32.38
32.34
32.30
32.26
32.22
32.18
32.14
32.09
32.05
32.01
31.97
31.92
31.88
31.83
31.79
31.75
31.70
31.65
31.61
31.56
31.51
31.47
31.42
31.38
31.33
31.28
31.24
31.19
31.14
31.09
31.05
31.00
30.95
30.90
30.85
30.80
30.75
30.70
30.65
30.60
30.56
30.51
30.46
30.41
30.36
30.31
30.26
30.21
30.16
30.11
30.07
30.02
29.97
29.92
29.87
29.81
29.76
29.71
29.66
29.61
29.56
29.51
29.46
29.41
29.36
29.31
29.26
29.21
29.16
29.11
29.06
29.01
28.96
28.91
28.86
28.81
28.76
28.71
28.66
28.61
28.55
28.50
28.45
28.40
28.35
28.30
28.25
28.20
28.16
28.11
28.06
28.02
27.97
27.92
27.87
27.83
27.78
27.74
27.69
27.64
27.59
27.55
27.50
27.45
27.40
27.36
27.31
27.26
27.22
27.17
27.12
27.08
27.03
26.98
26.94
26.89
26.84
26.79
26.75
26.70
26.65
26.61
26.56
26.52
26.48
26.43
26.39
26.36
26.32
26.28
26.24
26.20
26.16
26.12
26.08
26.03
25.99
25.94
25.89
25.84
25.80
25.75
25.70
25.65
25.60
25.56
25.51
25.47
25.42
25.38
25.34
25.30
25.26
25.22
25.18
25.14
25.10
25.06
25.02
24.99
24.94
24.90
24.86
24.82
24.78
24.74
24.70
24.65
24.61
24.57
24.53
24.48
24.44
24.40
24.36
24.32
24.28
24.24
24.20
24.16
24.12
24.08
24.04
24.00
23.96
23.92
23.89
23.85
23.82
23.78
23.74
23.71
23.68
23.64
23.61
23.57
23.54
23.50
23.46
23.43
23.39
23.36
23.32
23.28
23.25
23.21
23.18
23.14
23.11
23.07
23.04
23.01
22.97
22.94
22.91
22.87
22.84
22.81
22.77
22.74
22.71
22.68
22.65
22.62
22.59
22.57
22.54
22.52
22.50
22.47
22.46
22.44
22.42
22.40
22.39
22.37
22.36
22.35
22.34
22.33
22.32
22.32
22.31
22.31
22.30
22.30
22.30
22.30
22.30
22.31
22.31
22.32
22.33
22.34
22.35
22.36
22.37
22.39
22.40
22.42
22.44
22.46
22.48
22.50
22.52
22.55
22.57
22.60
22.63
22.65
22.68
22.71
22.74
22.77
22.80
22.84
22.87
22.90
22.93
22.97
23.00
23.04
23.08
23.12
23.16
23.20
23.25
23.30
23.35
23.41
23.46
23.52
23.58
23.63
23.69
23.75
23.81
23.87
23.94
24.00
24.06
24.12
24.19
24.25
24.31
24.37
24.44
24.50
24.56
24.62
24.69
24.75
24.80
24.86
24.92
24.98
25.04
25.09
25.15
25.20
25.26
25.31
25.37
25.42
25.47
25.52
25.57
25.62
25.67
25.72
25.77
25.82
25.87
25.91
25.96
26.00
26.05
26.09
26.14
26.18
26.23
26.27
26.31
26.36
26.40
26.44
26.49
26.53
26.57
26.61
26.66
26.70
26.74
26.78
26.82
26.87
26.91
26.95
26.99
27.03
27.07
27.11
27.15
27.19
27.23
27.27
27.31
27.35
27.39
27.43
27.47
27.50
27.54
27.58
27.61
27.65
27.69
27.72
27.76
27.80
27.83
27.87
27.90
27.94
27.97
28.01
28.04
28.08
28.12
28.15
28.19
28.23
28.26
28.30
28.34
28.37
28.41
28.45
28.49
28.52
28.56
28.60
28.63
28.67
28.70
28.73
28.77
28.80
28.83
28.86
28.89
28.92
28.95
28.97
29.00
29.03
29.05
29.08
29.10
29.13
29.15
29.17
29.20
29.22
29.24
29.27
29.29
29.32
29.34
29.37
29.40
29.42
29.45
29.48
29.51
29.53
29.56
29.59
29.62
29.65
29.67
29.70
29.73
29.76
29.79
29.82
29.85
29.88
29.90
29.93
29.96
29.99
30.01
30.04
30.06
30.09
30.11
30.14
30.16
30.19
30.21
30.23
30.25
30.28
30.30
30.32
30.34
30.36
30.38
30.39
30.41
30.43
30.45
30.47
30.49
30.51
30.52
30.54
30.56
30.57
30.59
30.61
30.62
30.64
30.66
30.67
30.69
30.71
30.72
30.74
30.76
30.77
30.79
30.80
30.82
30.83
30.85
30.86
30.88
30.89
30.91
30.92
30.93
30.95
30.96
30.97
30.99
31.00
31.01
31.02
31.04
31.05
31.07
31.08
31.10
31.11
31.13
31.14
31.16
31.17
31.19
31.20
31.22
31.23
31.24
31.26
31.27
31.29
31.30
31.31
31.33
31.34
31.35
31.37
31.38
31.40
31.41
31.42
31.44
31.45
31.46
31.48
31.49
31.51
31.52
31.53
31.54
31.56
31.57
31.58
31.59
31.60
31.62
31.63
31.64
31.65
31.66
31.67
31.68
31.69
31.70
31.71
31.72
31.74
31.75
31.75
31.76
31.77
31.78
31.79
31.80
31.81
31.82
31.83
31.84
31.85
31.86
31.87
31.88
31.89
31.90
31.91
31.91
31.92
31.93
31.94
31.95
31.96
31.97
31.98
31.99
32.00
32.00
32.01
32.02
32.03
32.03
32.04
32.05
32.06
32.07
32.08
32.08
32.09
32.10
32.11
32.12
32.12
32.13
32.14
32.15
32.15
32.16
32.17
32.17
32.18
32.19
32.19
32.20
32.21
32.21
32.22
32.23
32.24
32.24
32.25
32.26
32.27
32.27
32.28
32.29
32.29
32.30
32.31
32.31
32.32
32.33
32.34
32.34
32.35
32.36
32.36
32.37
32.37
32.38
32.38
32.39
32.39
32.40
32.40
32.41
32.41
32.42
32.43
32.43
32.44
32.44
32.44
32.45
32.45
32.46
32.46
32.47
32.47
32.47
32.48
32.48
32.49
32.49
32.50
32.50
32.50
32.51
32.51
32.52
32.53
32.53
32.53
32.54
32.54
32.54
32.55
32.55
32.56
32.56
32.56
32.57
32.57
32.58
32.58
32.59
32.59
32.60
32.60
32.60
32.61
32.61
32.62
32.62
32.62
32.63
32.63
32.63
32.64
32.64
32.64
32.64
32.65
32.65
32.65
32.65
32.65
32.66
32.66
32.66
32.66
32.66
32.66
32.66
32.66
32.66
32.67
32.67
32.67
32.68
32.68
32.68
32.68
32.69
32.69
32.69
32.70
32.70
32.70
32.70
32.70
32.70
32.70
32.70
32.70
32.71
32.71
32.71
32.71
32.72
32.72
32.72
32.73
32.73
32.73
32.73
32.73
32.73
32.73
32.74
32.74
32.74
32.74
32.74
32.74
32.75
32.75
32.75
32.76
32.76
32.76
32.76
32.76
32.76
32.76
32.76
32.76
32.76
32.76
32.76
32.76
32.76
32.76
32.76
32.77
32.77
32.77
32.77
32.78
32.78
32.78
32.79
32.79
32.79
32.79
32.79
32.79
32.80
32.80
32.80
32.80
32.81
32.81
32.81
32.82
32.82
32.82
32.82
32.82
32.82
32.82
32.82
32.82
32.82
32.82
32.82
32.82
32.82
32.82
32.82
32.82
32.82
32.82
32.82
32.82
32.82
32.83
32.83
32.83
32.83
32.84
32.84
32.84
32.84
32.85
32.85
32.85
32.85
32.85
32.85
32.85
32.85
32.85
32.85
32.85
32.85
32.85
32.85
32.85
32.85
32.85
32.85
32.85
32.85
32.86
32.86
32.86
32.86
32.86
32.87
32.87
32.87
32.88
32.88
32.88
32.88
32.88
32.88
32.89
32.89
32.89
32.89
32.90
32.90
32.90
32.91
32.91
32.91
32.91
32.91
32.91
32.91
32.91
32.91
32.91
32.92
32.92
32.92
32.93
32.93
32.93
32.93
32.94
32.94
32.94
32.95
32.95
32.95
32.95
32.95
32.96
32.96
32.96
32.96
32.97
32.97
32.97
32.97
32.96
32.96
32.96
32.95
32.95
32.94
32.94
32.93
32.93
32.93
32.92
32.92
32.92
32.92
32.92
32.91
32.91
32.91
32.91
32.91
32.91
32.91
32.91
32.91
32.91
32.91
32.91
32.91
32.91
32.91
32.91
32.91
32.91
32.91
32.91
32.91
32.91
32.92
32.92
32.92
32.92
32.93
32.93
32.93
32.93
32.94
32.94
32.94
32.94
32.94
32.94
32.94
32.94
32.95
32.95
32.95
32.95
32.95
32.95
32.95
32.95
32.95
32.95
32.95
32.95
32.95
32.95
32.95
32.96
32.96
32.96
32.97
32.97
32.97
32.98
32.98
32.98
32.98
32.98
32.98
32.98
32.98
32.98
32.98
32.98
32.98
32.98
32.98
32.98
32.98
32.98
32.99
32.99
32.99
33.00
33.00
33.00
33.00
33.00
33.00
33.00
33.01
33.01
33.01
33.01
33.01
33.01
33.01
33.01
33.01
33.01
33.01
33.01
33.01
33.01
33.01
33.01
33.01
33.01
33.01
33.01
33.01
33.01
33.01
33.01
33.02
33.02
33.02
33.02
33.03
33.03
33.03
33.03
33.03
33.03
33.03
33.03
33.03
33.03
33.03
33.03
33.04
33.04
33.04
33.04
33.04
33.04
33.04
33.04
33.04
33.04
33.04
33.04
33.04
33.05
33.05
33.05
33.06
33.06
33.06
33.07
33.07
33.07
33.07
33.07
33.07
33.07
33.07
33.07
33.07
33.07
33.07
33.07
33.07
33.07
33.07
33.07
33.07
33.07
33.07
33.08
33.08
33.08
33.08
33.08
33.08
33.09
33.09
33.09
33.10
33.10
33.10
33.10
33.10
33.10
33.10
33.10
33.10
33.10
33.10
33.10
33.10
33.10
33.10
33.10
33.10
33.10
33.10
33.10
33.10
33.10
33.10
33.10
33.10
33.10
33.10
33.10
33.10
33.10
33.10
33.10
33.10
33.10
33.10
33.10
33.10
33.10
33.10
33.10
33.10
33.10
33.10
33.10
33.10
33.10
33.10
33.10
33.10
33.10
33.10
33.10
33.10
33.10
33.10
33.10
33.10
33.10
33.10
33.10
33.10
33.10
33.10
33.10
33.10
33.10
33.10
33.10
33.10
33.10
33.10
33.10
33.10
33.10
33.10
33.10
33.10
33.10
33.10
33.10
33.10
33.10
33.10
33.10
33.10
33.10
33.10
33.10
33.10
33.10
33.10
33.10
33.10
33.10
33.10
33.10
33.10
33.10
33.10
33.10
33.10
33.10
33.10
33.10
33.10
33.10
33.10
33.10
33.10
33.10
33.10
33.10
33.10
33.10
33.10
33.10
33.10
33.10
33.10
33.10
33.10
33.10
33.11
33.11
33.11
33.11
33.12
33.12
33.12
33.12
33.12
33.13
33.13
33.13
33.13
33.13
33.13
33.13
33.13
33.13
33.13
33.13
33.13
33.13
33.13
33.13
33.13
33.13
33.13
33.13
33.13
33.13
33.13
33.13
33.13
33.13
33.13
33.13
33.13
33.14
33.14
33.14
33.14
33.15
33.15
33.15
33.15
33.16
33.16
33.16
33.16
33.16
33.16
33.16
33.16
33.16
33.16
33.16
33.16
33.16
33.16
33.15
33.15
33.15
33.14
33.14
33.14
33.13
33.13
33.13
33.13
33.13
33.13
33.13
33.13
33.13
33.13
33.13
33.13
33.13
33.13
33.13
33.13
33.13
33.13
33.13
33.13
33.13
33.13
33.13
33.13
33.13
33.13
33.13
33.13
33.13
33.13
33.13
33.13
33.13
33.13
33.13
33.13
33.13
33.13
33.13
33.13
33.13
33.13
33.13
33.13
33.13
33.13
33.13
33.13
33.13
33.13
33.13
33.13
33.13
33.13
33.13
33.13
33.13
33.13
33.13
33.13
33.13
33.13
33.13
33.13
33.13
33.13
33.13
33.13
33.13
33.13
33.13
33.13
33.13
33.13
33.13
33.13
33.13
33.13
33.13
33.13
33.13
33.13
33.13
33.13
33.14
33.14
33.14
33.14
33.14
33.14
33.14
33.14
33.14
33.14
33.14
33.13
33.13
33.13
33.13
33.13
33.13
33.13
33.13
33.13
33.13
33.13
33.13
33.13
33.13
33.13
33.13
33.12
33.12
33.12
33.12
33.12
33.12
33.11
33.11
33.11
33.10
33.10
33.10
33.10
33.10
33.10
33.10
33.10
33.10
33.10
33.10
33.09
33.09
33.09
33.09
33.08
33.08
33.08
33.08
33.08
33.07
33.07
33.07
33.07
33.07
33.07
33.07
33.07
33.07
33.07
33.07
33.07
33.07
33.07
33.07
33.07
33.07
33.07
33.07
33.06
33.06
33.06
33.05
33.05
33.05
33.05
33.04
33.04
33.04
33.04
33.04
33.04
33.04
33.04
33.04
33.04
33.03
33.03
33.03
33.03
33.03
33.02
33.02
33.02
33.01
33.01
33.01
33.01
33.01
33.01
33.01
33.01
33.01
33.01
33.01
33.01
33.01
33.01
33.01
33.01
33.01
33.01
33.01
33.01
33.01
33.01
33.01
33.01
33.01
33.01
33.01
33.01
33.01
33.01
33.01
33.01
33.01
33.01
33.01
33.01
33.01
33.01
33.01
33.01
33.01
33.01
33.00
33.00
33.00
33.00
33.00
33.00
32.99
32.99
32.99
32.98
32.98
32.98
32.98
32.98
32.98
32.98
32.98
32.98
32.98
32.98
32.98
32.98
32.98
32.98
32.98
32.98
32.98
32.98
32.98
32.98
32.98
32.98
32.98
32.98
32.98
32.98
32.98
32.98
32.98
32.98
32.98
32.98
32.98
32.98
32.98
32.98
32.98
32.98
32.98
32.98
32.98
32.98
32.98
32.98
32.98
32.98
32.98
32.98
32.98
32.98
32.98
32.98
32.98
32.98
32.98
32.98
32.98
32.98
32.98
32.98
32.98
32.99
32.99
32.99
32.99
32.99
33.00
33.00
33.00
33.00
33.00
33.00
33.00
33.00
33.01
33.01
33.01
33.01
33.01
33.01
33.01
33.01
33.01
33.01
33.01
33.01
33.01
33.01
33.01
33.01
33.01
33.01
33.01
33.01
33.01
33.01
33.01
33.01
33.01
33.01
33.01
33.01
33.01
33.01
33.01
33.01
33.01
33.01
33.01
33.01
33.01
33.01
33.01
33.01
33.01
33.01
33.01
33.01
33.01
33.01
33.01
33.01
33.01
33.01
33.01
33.02
33.02
33.02
33.03
33.04
33.04
33.05
33.05
33.06
33.06
33.07
33.08
33.09
33.09
33.10
33.11
33.12
33.13
33.14
33.15
33.17
33.18
33.19
33.21
33.22
33.23
33.25
33.27
33.28
33.30
33.32
33.34
33.36
33.38
33.40
33.42
33.45
33.47
33.49
33.51
33.54
33.56
33.59
33.62
33.64
33.67
33.70
33.73
33.75
33.78
33.81
33.85
33.88
33.91
33.94
33.98
34.01
34.04
34.08
34.11
34.15
34.19
34.22
34.26
34.30
34.33
34.37
34.41
34.44
34.48
34.52
34.55
34.59
34.63
34.66
34.70
34.73
34.77
34.80
34.84
34.87
34.90
34.93
34.96
35.00
35.03
35.06
35.09
35.13
35.16
35.19
35.22
35.26
35.29
35.32
35.36
35.39
35.42
35.45
35.49
35.52
35.55
35.58
35.61
35.64
35.66
35.69
35.72
35.75
35.78
35.81
35.83
35.86
35.89
35.92
35.94
35.97
35.99
36.02
36.04
36.07
36.09
36.11
36.13
36.16
36.18
36.20
36.22
36.24
36.26
36.29
36.31
36.33
36.35
36.38
36.40
36.42
36.44
36.47
36.49
36.51
36.53
36.56
36.58
36.60
36.62
36.64
36.67
36.69
36.71
36.73
36.75
36.77
36.80
36.82
36.84
36.86
36.88
36.91
36.92
36.95
36.97
36.98
37.00
37.02
37.04
37.06
37.08
37.10
37.12
37.14
37.16
37.18
37.20
37.22
37.25
37.27
37.29
37.32
37.34
37.36
37.39
37.41
37.44
37.46
37.48
37.51
37.53
37.55
37.57
37.59
37.61
37.63
37.65
37.67
37.69
37.71
37.73
37.75
37.77
37.79
37.81
37.84
37.86
37.88
37.90
37.92
37.94
37.95
37.97
37.99
38.01
38.03
38.04
38.06
38.08
38.09
38.11
38.12
38.14
38.15
38.16
38.18
38.19
38.21
38.22
38.24
38.25
38.27
38.28
38.29
38.31
38.32
38.34
38.35
38.36
38.38
38.39
38.40
38.41
38.42
38.43
38.45
38.45
38.46
38.47
38.48
38.49
38.50
38.51
38.51
38.52
38.52
38.52
38.53
38.53
38.53
38.53
38.53
38.52
38.52
38.51
38.50
38.49
38.48
38.47
38.45
38.43
38.41
38.39
38.37
38.35
38.32
38.29
38.27
38.24
38.21
38.19
38.16
38.13
38.10
38.07
38.05
38.02
37.99
37.96
37.92
37.89
37.86
37.83
37.79
37.76
37.73
37.69
37.66
37.62
37.59
37.55
37.52
37.48
37.44
37.41
37.37
37.33
37.29
37.26
37.22
37.18
37.14
37.10
37.06
37.02
36.97
36.93
36.89
36.85
36.81
36.76
36.72
36.68
36.63
36.59
36.55
36.50
36.46
36.41
36.37
36.32
36.28
36.24
36.19
36.15
36.11
36.07
36.03
35.99
35.96
35.92
35.88
35.85
35.82
35.79
35.75
35.72
35.70
35.67
35.64
35.62
35.59
35.57
35.55
35.53
35.51
35.49
35.47
35.44
35.42
35.40
35.39
35.37
35.35
35.33
35.31
35.29
35.28
35.26
35.24
35.23
35.21
35.20
35.18
35.17
35.15
35.14
35.13
35.11
35.10
35.08
35.07
35.05
35.04
35.02
35.01
34.99
34.98
34.96
34.95
34.93
34.92
34.90
34.88
34.87
34.85
34.83
34.81
34.80
34.78
34.76
34.75
34.73
34.72
34.70
34.69
34.68
34.66
34.65
34.63
34.62
34.61
34.60
34.59
34.58
34.57
34.56
34.55
34.54
34.53
34.52
34.51
34.51
34.50
34.49
34.48
34.47
34.47
34.46
34.45
34.45
34.44
34.43
34.42
34.42
34.41
34.40
34.39
34.39
34.38
34.37
34.37
34.36
34.35
34.34
34.34
34.33
34.32
34.32
34.31
34.31
34.30
34.29
34.29
34.28
34.27
34.26
34.26
34.25
34.24
34.23
34.23
34.22
34.22
34.21
34.20
34.20
34.19
34.18
34.18
34.17
34.17
34.16
34.15
34.15
34.15
34.14
34.13
34.13
34.12
34.12
34.12
34.11
34.11
34.10
34.10
34.10
34.09
34.09
34.09
34.09
34.08
34.08
34.08
34.07
34.07
34.06
34.06
34.06
34.06
34.05
34.05
34.05
34.04
34.04
34.04
34.03
34.03
34.03
34.02
34.02
34.02
34.02
34.01
34.01
34.01
34.01
34.01
34.00
34.00
34.00
33.99
33.99
33.99
33.99
33.99
33.99
33.98
33.98
33.98
33.98
33.98
33.98
33.98
33.98
33.98
33.98
33.98
33.98
33.98
33.98
33.98
33.98
33.97
33.97
33.97
33.97
33.96
33.96
33.96
33.95
33.95
33.95
33.95
33.95
33.95
33.95
33.95
33.95
33.96
33.96
33.97
33.98
33.99
34.00
34.01
34.02
34.03
34.05
34.06
34.07
34.08
34.09
34.10
34.12
34.13
34.14
34.15
34.15
34.16
34.16
34.16
34.17
34.17
34.16
34.16
34.16
34.15
34.14
34.14
34.13
34.11
34.10
34.09
34.07
34.06
34.04
34.03
34.01
34.00
33.99
33.98
33.96
33.96
33.94
33.93
33.93
33.92
33.91
33.90
33.89
33.88
33.87
33.86
33.85
33.84
33.83
33.83
33.82
33.81
33.80
33.79
33.79
33.78
33.77
33.76
33.76
33.75
33.74
33.74
33.73
33.72
33.72
33.71
33.70
33.70
33.69
33.68
33.68
33.67
33.66
33.66
33.65
33.65
