# Supplementary material for: TRPM8-Dependent Dynamic Response in a Mathematical Model of Cold Thermoreceptor
Source: PLoS One. 2015 Oct 1;10(10):e0139314. doi: 10.1371/journal.pone.0139314 (PMC4591370; doi:10.1371/journal.pone.0139314)
Supplement: S1 Experimental Data — Includes figures and summary table. (ZIP) [file pone.0139314.s001.zip › SupplMat1/data_files/15710000_s.txt]

0.538200
0.952230
1.183650
1.541490
1.863630
2.101230
2.313660
2.467080
2.782500
4.587600
5.936910
8.080710
8.928360
9.887460
10.666320
11.107950
11.761980
12.040140
12.760620
12.898590
13.546110
13.806600
14.051670
15.511770
15.755310
15.988320
16.722090
16.938120
17.538270
18.047730
18.611490
18.987240
19.335180
19.611930
19.871340
20.187210
20.481000
21.388350
21.765120
22.317210
22.844310
23.366760
23.747250
24.262290
24.350190
25.022220
25.243890
25.463910
25.887120
26.208390
26.384940
26.522430
27.079140
27.436260
27.706350
28.065360
28.394610
28.570650
28.991700
29.553300
30.226860
30.603510
31.206570
31.601970
31.811430
32.335950
32.769540
33.161670
33.592410
33.909420
34.682340
35.205090
35.745690
36.702900
37.437510
37.797300
38.304630
39.169170
39.392790
39.870630
41.138580
41.828580
42.620490
43.323600
44.192220
44.570520
45.139230
45.939480
46.823520
47.072190
48.409530
48.751380
49.062960
49.243410
49.670370
50.131710
50.682990
50.967750
51.108240
51.655800
52.060860
52.398150
52.835790
53.101050
53.675940
54.404940
54.723510
55.131330
55.548480
56.079030
57.035340
57.402840
58.077030
58.153080
58.827600
59.313090
59.751330
59.781210
60.043290
60.463650
60.796230
61.191810
61.561260
62.036580
62.234490
62.673510
63.151620
63.778800
63.936510
64.452660
64.666980
65.137170
65.519190
65.774970
66.347880
66.598950
66.844530
67.308660
67.596450
67.791600
68.283660
68.635740
68.941320
69.109410
69.497970
70.482270
70.919220
71.238090
71.637630
71.970780
72.131910
72.834180
73.212720
73.527000
74.121570
74.310660
74.659200
75.003810
75.328440
75.675000
75.891210
76.025130
76.548180
76.974390
77.524050
78.497130
78.776400
79.579440
79.823640
81.437490
81.724710
82.087410
83.062470
83.210610
83.524830
84.502860
84.889650
85.235760
85.603350
86.180790
86.596470
87.225900
87.547050
87.795120
88.237980
88.492530
88.511700
89.075880
89.508510
89.603070
89.883180
90.185910
90.541860
90.947910
91.253550
91.670130
92.182560
92.498310
92.809770
93.259290
93.703650
94.384860
95.067630
95.419920
95.894310
96.292050
96.775260
97.376760
97.683240
97.888080
98.569380
98.716620
99.115140
99.526200
99.810810
99.851460
100.561650
101.295600
101.377470
101.897910
102.320430
102.666720
103.189260
103.953600
104.346270
104.913540
105.062400
105.564930
106.032870
106.461600
106.770930
106.913730
107.311320
108.045960
108.463710
109.050750
109.356330
110.100810
110.497230
110.938890
111.303510
111.366060
111.600720
112.287030
112.641240
113.507850
113.784510
114.306930
114.600540
115.083240
115.456410
115.735590
116.006190
116.417880
116.972580
117.360450
117.844110
118.421760
118.989060
119.482590
120.193110
120.510210
120.964770
121.213230
121.290180
121.714260
122.074620
122.336400
122.745870
123.090150
123.564450
124.008330
124.048440
124.538940
125.005350
125.138430
125.641650
125.711670
126.400800
127.146660
127.365000
127.388190
127.683300
127.879830
128.202540
128.567970
128.827590
129.078900
129.110640
129.349950
129.510000
129.926070
130.114470
130.227150
130.286520
130.467330
130.621740
130.732410
130.762320
130.857180
130.891770
131.060430
131.237610
131.320770
131.332020
131.440170
131.585520
131.595210
131.701530
131.749230
131.806050
131.853090
131.943420
132.035220
132.056460
132.140490
132.170400
132.277770
132.388590
132.423240
132.535560
132.604260
132.630030
132.731280
132.828180
132.873780
132.877980
132.992520
132.995910
133.029780
133.031730
133.051110
133.163400
133.251600
133.308270
133.362960
133.407480
133.421220
133.494690
133.579860
133.615320
133.687740
133.781100
133.805550
133.818510
133.940640
133.953240
134.049690
134.067390
134.173890
134.188590
134.203830
134.292090
134.314110
134.341980
134.361150
134.448390
134.481510
134.500530
134.574210
134.594010
134.606490
134.694990
134.764650
134.777760
134.795400
134.898810
134.918820
134.958960
135.051660
135.084780
135.173940
135.181800
135.187560
135.203070
135.292950
135.351660
135.366240
135.479190
135.495030
135.565920
135.598770
135.675060
135.698280
135.768030
135.785850
135.896250
135.909600
135.920550
135.942720
135.957840
136.067700
136.084800
136.195380
136.211130
136.230840
136.267770
136.375290
136.390290
136.403610
136.529910
136.562580
136.627740
136.648320
136.698360
136.767330
136.787160
136.834800
136.863360
136.878030
136.898520
136.972770
137.015340
137.030430
137.045550
137.057370
137.157600
137.177850
137.223690
137.303130
137.319360
137.351880
137.427390
137.441820
137.457510
137.471790
137.595870
137.611200
137.631420
137.637780
137.660100
137.678670
137.771460
137.792460
137.813670
137.893650
137.905050
137.943720
137.961930
138.047820
138.066570
138.080880
138.106860
138.156660
138.201480
138.255510
138.271710
138.289560
138.320970
138.355290
138.406440
138.424980
138.445680
138.467010
138.551970
138.582660
138.598560
138.617370
138.696030
138.715350
138.737220
138.799200
138.812610
138.891060
138.906810
138.920130
138.921870
138.935700
138.957870
138.979080
139.057140
139.093560
139.107120
139.120650
139.150170
139.172790
139.194990
139.216740
139.256400
139.281690
139.311780
139.338300
139.371600
139.392090
139.407960
139.457880
139.474590
139.497840
139.518090
139.539810
139.558800
139.579140
139.630650
139.647480
139.669140
139.701900
139.727010
139.742640
139.757580
139.770180
139.797960
139.825050
139.867020
139.913130
139.931730
139.948920
139.967340
139.993530
140.037750
140.060430
140.075580
140.090400
140.129070
140.147490
140.165610
140.186790
140.188080
140.226870
140.249190
140.283270
140.303880
140.328900
140.355810
140.378340
140.399760
140.438580
140.472660
140.478360
140.492970
140.518500
140.540220
140.578800
140.603010
140.625750
140.650860
140.669430
140.689110
140.714370
140.738670
140.757300
140.778660
140.807580
140.831220
140.871780
140.896590
140.915580
140.936550
140.980650
140.996640
141.011820
141.036540
141.058230
141.077910
141.101010
141.180750
141.285690
141.406620
141.464580
141.482070
141.602730
141.621990
141.660480
141.731550
141.752340
141.773940
176.556930
177.865980
178.747350
180.364650
181.334790
182.488680
183.189270
183.692850
184.523280
185.329950
185.667330
186.247710
186.639090
187.142250
187.986840
188.706450
189.383310
189.738510
190.403580
190.984470
191.245740
191.789190
192.500100
192.732030
193.086990
194.122320
194.513730
195.251100
195.456840
195.808680
196.185990
196.610550
197.361870
197.768100
198.211410
198.895620
199.154550
199.631940
199.847370
200.234370
200.697360
201.159150
201.458550
201.876060
202.736940
202.928220
203.678970
204.044700
204.420150
204.815940
205.085640
205.937040
206.251500
206.717940
206.904030
207.182340
207.694980
208.239540
208.533990
209.300340
209.683260
209.926110
210.153630
210.438660
210.802560
211.060620
211.510200
211.850400
212.233590
212.569140
212.894940
213.293340
213.519540
213.989280
214.429380
214.483410
214.620600
214.989840
215.281440
215.813700
216.081030
216.277800
216.470850
216.832620
217.322670
217.524450
218.099670
218.310330
218.445030
219.029280
219.456840
219.597000
219.871350
220.396950
220.741650
221.073930
221.233110
221.505540
221.755290
222.247230
222.502410
222.798270
223.020390
223.362480
223.579050
224.093880
224.334600
224.770170
225.454020
225.704490
226.386270
226.542390
226.694010
227.095470
227.581620
227.724390
227.856420
228.139890
228.298560
228.852210
229.123920
229.493280
229.990350
230.311980
230.679930
230.914380
231.087000
231.233430
231.669870
231.995100
232.316100
232.751760
233.053440
233.233590
233.462100
233.644200
234.132180
234.502740
234.776070
235.112460
235.417320
235.996140
236.264820
236.848440
237.277950
237.799770
238.136100
238.602210
238.858380
239.089470
239.387760
239.781810
240.067320
240.477420
240.738060
241.076730
241.437510
241.557120
242.232150
242.505840
242.716050
243.311460
243.434880
243.851280
244.308690
244.684890
244.955670
245.194920
245.536050
245.813970
246.170190
246.734490
247.014480
247.184700
247.523040
247.849830
248.254950
248.609880
248.925180
249.029100
249.315180
249.609240
249.873540
250.198770
250.527330
250.545090
251.064300
251.235660
251.492430
251.745210
252.395610
252.720540
253.059510
253.221360
253.653030
253.922880
254.188560
254.666460
254.822220
256.275960
256.711470
256.963770
257.482650
258.005010
258.398370
258.751110
259.014630
259.656870
259.812570
260.273190
260.572680
260.941140
261.290040
261.702840
262.014150
262.487340
262.706010
263.303010
263.620350
264.051270
264.234000
264.477960
264.981750
265.087170
265.158840
265.441260
265.661280
266.163540
266.563320
266.789160
267.084780
267.520200
267.970260
268.433340
268.862160
269.180940
269.464320
269.756490
270.196140
270.391440
270.653490
271.046730
271.243260
271.598910
271.935210
272.412690
272.593950
273.400680
273.809640
274.168830
274.582620
274.918470
275.214420
275.529240
275.864520
276.121650
276.502980
276.861540
276.875490
277.398930
277.679280
277.995240
278.220750
278.589690
278.845080
279.182550
279.364050
279.642210
279.873720
280.206480
280.424700
280.676490
280.927980
281.319390
281.549400
281.860170
282.000570
282.561900
282.739020
283.071090
283.438170
283.761150
283.956510
284.340390
284.732190
284.937420
285.265230
285.480630
285.807030
286.030140
286.365270
286.614570
286.944360
287.131200
287.378340
287.815020
288.167220
288.511920
288.879990
289.048470
289.066980
289.428270
289.457250
289.710030
290.108580
290.413170
290.687730
290.884680
291.134550
291.328230
291.594630
291.939930
292.088490
292.405200
292.680630
292.906140
293.291460
293.518170
293.923950
294.237390
294.392370
294.575220
294.742590
295.058670
295.254120
295.524270
295.764150
296.092140
296.338650
296.433480
296.692590
296.913240
297.198960
297.393150
297.577020
297.790380
298.101960
298.474350
298.884600
299.293200
299.478030
299.817150
300.150630
300.367920
300.798840
301.054710
301.315470
301.495410
301.765350
302.018580
302.209860
302.425800
302.639640
302.920740
303.320820
303.631320
303.931650
304.216740
304.514460
304.810530
305.112390
305.313930
305.818080
306.090990
306.127440
306.420510
306.599880
306.742680
306.910080
307.169460
307.326720
307.508850
307.747710
307.896210
308.165970
308.414370
308.801100
309.046290
309.242220
309.624270
309.998880
310.198380
310.431030
310.846890
311.755620
312.281790
313.935840
323.870700
325.042890
327.407700
328.197660
330.253440
330.677370
330.889080
331.447890
331.972200
332.896890
333.762150
334.279260
334.651050
335.215080
336.214050
336.370290
336.932610
337.370850
338.987550
340.302030
340.892730
341.770680
342.511920
343.052670
343.501950
344.269020
344.802660
345.389580
345.839640
346.240920
347.469300
347.784840
348.389670
348.996120
349.370400
349.570980
350.037000
350.324430
351.189090
351.832890
352.138620
352.358370
353.609760
354.344730
355.401150
356.429760
356.558130
356.706960
357.418530
357.910560
358.262100
358.843680
359.556480
359.780250
360.093270
360.389160
360.781560
361.145880
361.849410
363.287610
364.183230
364.549770
364.675740
365.026020
365.299290
365.505210
365.601510
365.820180
365.963310
366.116850
366.307710
366.460650
366.704670
366.906450
367.117560
367.362150
367.499130
367.718670
367.964550
368.194620
368.540730
368.685990
368.867220
368.983710
369.216900
369.428730
369.489060
369.726120
369.978930
370.073250
370.283790
370.383750
370.653900
370.729860
371.003400
371.093370
371.215740
371.507070
371.644080
371.787780
371.956380
372.204690
372.368040
372.571410
372.737550
372.847770
373.002600
373.117740
373.317120
373.544730
373.652010
373.791810
374.076150
374.245980
374.383110
374.638830
374.864280
374.963130
375.233160
375.520020
375.644970
375.857700
376.024500
376.262550
376.458720
376.572120
376.827600
376.932240
377.168190
377.374650
377.557020
377.728530
377.894640
378.028620
378.163920
378.269340
378.524250
378.735600
378.955830
379.154220
379.327740
379.436610
379.719390
379.801650
379.977750
380.123340
380.288850
380.443410
380.621760
380.832030
380.929260
380.999880
381.206970
381.335610
381.481710
381.554940
381.699150
381.867240
381.976950
382.208850
382.443960
382.656810
382.792710
383.037840
383.159520
383.475000
383.690610
383.891640
384.084180
384.356700
384.603960
384.772440
385.003410
385.271070
385.422780
385.609620
385.797750
386.003220
386.227560
386.493300
386.662050
386.869320
386.956530
387.305070
387.436770
387.659160
387.957690
388.144650
388.349460
388.591500
388.815390
389.073210
389.261790
389.453280
389.698080
389.879700
390.106950
390.317310
390.629250
390.871080
391.105140
391.296840
391.450290
391.574340
391.793310
391.944660
392.341890
392.507370
392.670780
392.951040
393.261030
393.492270
393.699060
393.895950
394.127670
394.315650
394.484100
394.590390
394.767750
394.900560
395.166240
395.450760
395.694570
395.888370
396.077490
396.394020
396.567300
396.753180
396.927720
397.193460
397.361580
397.606950
397.721730
397.951080
398.250060
398.361240
398.852310
399.003630
399.234390
399.394890
399.573900
399.736980
400.020750
400.375410
400.611390
400.840350
400.989720
401.287950
401.444760
401.705520
401.796600
402.006120
402.143610
402.513480
402.725400
403.018620
403.362570
403.554600
403.796880
403.936320
404.092650
404.312880
404.524260
404.809920
404.974560
405.213150
405.448860
405.615660
405.768660
405.870120
406.196820
406.333890
406.579590
406.766940
407.021550
407.346000
407.479770
407.684730
408.000630
408.195990
408.403590
408.662370
408.932970
409.072470
409.351920
409.605060
409.886400
410.092050
410.237760
410.537490
410.774370
411.089130
411.393120
411.616890
411.855630
412.027260
412.221720
412.336920
412.499220
412.668780
412.848330
413.127210
413.233500
413.578020
413.933430
414.326850
414.483720
414.820590
414.968610
415.131930
415.477410
415.661460
415.927800
416.038590
416.278050
416.514480
416.956560
417.086850
417.356460
417.500520
417.664080
417.860220
418.080090
418.219980
418.318140
418.565040
418.917300
419.159700
419.365860
419.587740
419.829600
419.989380
420.154710
420.377370
420.631140
420.816420
421.030680
421.168260
421.519410
421.613760
422.088780
422.341290
422.546100
422.929350
422.953230
423.149970
423.333150
423.478050
423.752010
423.905100
424.320000
424.678830
424.911990
425.111670
425.405880
425.569680
425.779320
426.020940
426.255900
426.535110
426.665970
426.969900
427.187760
427.358760
427.676610
427.882050
428.108550
428.280420
428.555190
428.685210
428.914410
429.151830
429.385020
429.780300
429.949680
430.063770
430.297140
430.312200
430.494930
430.672140
430.918650
431.080470
431.282850
431.588490
431.842320
432.094890
432.329790
432.504330
432.611160
432.827880
433.065690
433.348830
433.628100
433.782780
433.941960
434.182320
434.426940
434.725920
434.947080
435.134130
435.296730
435.483750
435.639270
435.927330
436.271970
436.501860
436.847910
437.127270
437.874540
438.137280
438.586680
438.806940
439.255860
440.047050
440.500650
440.898360
441.381480
442.070040
451.639950
453.790800
456.444180
457.557750
457.921440
458.645760
459.565530
459.987480
460.380960
461.349660
461.761860
462.068340
462.417780
463.135770
464.143830
467.477040
468.096300
468.960630
470.315310
470.880810
473.659710
474.259560
474.689160
476.125050
477.067500
478.190460
480.853140
482.266170
482.721030
483.191550
484.986270
485.529630
485.749350
485.961660
486.415560
486.756270
487.042230
487.354890
487.423590
488.104110
488.486880
488.713320
488.928300
489.008340
489.118200
489.215340
489.461730
489.463290
489.569940
490.068090
490.143900
490.507140
490.706910
490.846260
491.082390
491.239050
491.288670
491.529570
491.658570
491.782200
491.886660
491.993430
492.154890
492.421110
492.642960
492.790530
493.014510
493.183890
493.361370
493.560180
493.684620
493.756500
494.019990
494.148600
494.285640
494.439750
494.588790
494.804790
494.991780
495.067290
495.238020
495.363960
495.511050
495.738120
495.797340
496.037040
496.142910
496.432950
496.491390
496.662300
496.806780
497.041830
497.229840
497.428470
497.551650
497.742810
497.780490
497.884140
498.132450
498.346800
498.596250
498.735300
498.884040
499.035840
499.205850
499.454100
499.549380
499.677630
499.787160
499.902870
500.157210
500.297370
500.418180
500.593500
500.757930
500.871240
501.002250
501.148950
501.333510
501.518580
501.623280
501.812190
501.984420
502.156050
502.374480
502.556100
502.670850
502.765680
503.005170
503.105760
503.238630
503.425320
503.554560
503.655090
503.758200
504.003090
504.167340
504.309060
504.505080
504.649890
504.802710
504.903150
505.024110
505.187100
505.273530
505.460610
505.616220
505.825800
505.917660
506.024070
506.212530
506.333940
506.443080
506.540310
506.707920
506.830890
506.959200
507.057120
507.265410
507.376920
507.559680
507.701100
507.797400
507.946350
508.044930
508.166760
508.364160
508.505760
508.664370
508.799820
508.957920
509.095200
509.301780
509.426010
509.535750
509.704680
509.864100
509.955810
510.095190
510.197550
510.324300
510.555240
510.717750
510.862230
510.989220
511.179120
511.306890
511.506810
511.712040
511.856250
512.001540
512.132220
512.186250
512.308650
512.560230
512.661930
512.830800
513.040080
513.183180
513.333390
513.554670
513.812400
514.013820
514.189680
514.440480
514.548390
514.668990
514.769520
514.986720
515.104950
515.320350
515.494860
515.658390
515.756190
515.932230
516.059370
516.179700
516.360210
516.529530
516.679500
516.851580
516.981870
517.117500
517.294020
517.407750
517.628130
517.768380
517.985190
518.119770
518.321040
518.508900
518.747550
518.943240
519.134280
519.282210
519.489360
519.552750
519.691620
519.906150
520.040520
520.287990
520.449990
520.686390
520.805490
521.076810
521.362830
521.500230
521.835330
522.025830
522.203370
522.387090
522.523380
522.809550
523.002420
523.221780
523.380750
523.558050
523.743690
523.952340
524.163360
524.322570
524.428650
524.705160
524.838750
525.006270
525.155220
525.320340
525.530370
525.701580
525.985260
526.146090
526.264020
526.522830
526.712790
526.891140
527.061600
527.291340
527.492550
527.901330
528.027930
528.168480
528.649080
528.763590
529.003980
529.179300
529.477980
529.679550
529.792350
530.101860
530.333340
530.483460
530.735850
530.857710
531.127230
531.267840
531.420720
531.652470
531.796680
531.988680
532.179810
532.307460
532.422030
532.625790
532.835820
532.942320
533.144850
533.346090
533.498760
533.739540
534.008250
534.151590
534.332370
534.458460
534.558240
534.692940
534.877410
535.103190
535.227810
535.422360
535.558050
535.729080
535.864230
535.982550
536.235270
536.492730
536.688360
536.864550
537.018270
537.199050
537.365940
537.563790
537.729660
537.890220
538.072050
538.326540
538.609860
538.888350
538.989840
539.146920
539.414550
539.602830
539.849130
540.076440
540.220590
540.388620
540.568440
540.805920
540.973650
541.122570
541.373280
541.496880
541.640670
541.947150
542.118660
542.439240
542.618700
542.767980
542.993130
543.140190
543.589380
543.747420
543.959040
544.233240
544.422090
544.533540
544.750050
544.925460
545.119800
545.327520
545.515770
545.808330
546.058560
546.212370
546.565470
546.755250
547.018200
547.174830
547.465230
547.649400
547.985370
548.179230
548.472570
548.644170
548.813370
549.234150
549.656550
549.823800
549.976170
550.134990
550.327260
550.683570
550.834800
550.992960
551.302590
551.523750
551.712300
551.917020
551.967390
552.118590
552.367830
552.597990
552.874680
553.110240
553.290300
553.454250
553.734090
553.869750
554.082750
554.379030
554.590980
554.942520
555.126090
555.297480
555.690690
556.000680
556.239990
556.482480
556.748280
556.965120
557.259780
557.640780
557.777970
558.055320
558.231030
558.452250
558.689490
558.921150
559.064730
559.255620
559.417080
559.745640
560.075610
560.271750
560.463390
560.628930
560.817210
561.057810
561.213360
561.457440
561.633870
561.870240
562.108980
562.287870
562.416090
562.910520
563.100570
563.222790
563.480010
563.744160
563.941590
564.122310
564.353820
564.744330
564.902160
565.004130
565.197450
565.446390
565.604490
565.871130
566.004660
566.385000
566.477100
566.753250
566.992230
567.143340
567.451290
567.622080
567.774660
567.865290
568.140000
568.491060
568.679250
569.000310
569.248830
569.444790
569.657550
569.845320
570.118500
570.335340
570.442110
570.692640
570.938730
571.095960
571.278270
571.450440
571.712010
571.903950
572.131230
572.298240
572.521650
572.722410
572.953380
573.012600
573.214890
573.409350
573.683040
573.894120
574.036080
574.161990
574.367250
574.623330
574.833030
574.941090
575.117820
575.262030
575.409930
575.606220
575.744310
575.936550
576.111270
576.279930
576.400530
576.673860
576.808050
576.993990
577.189230
577.322250
577.488630
577.730400
577.874820
578.099550
578.279790
578.399550
578.666010
578.868480
579.081690
579.309900
579.492300
579.703800
579.905910
580.233150
580.399380
580.683090
580.874130
581.159550
581.302530
581.631540
581.880720
581.945850
582.165570
582.391680
582.647340
582.909330
583.065300
583.343670
583.597830
583.869120
584.062680
584.201130
584.536590
584.650470
584.778270
585.168750
585.432630
585.650910
585.909210
586.109730
586.316220
586.515300
586.709310
586.970340
587.083080
587.391360
587.559060
587.967720
588.235260
588.396090
588.753840
589.030650
589.233180
589.486800
589.653330
589.970250
590.204700
590.589810
590.595690
590.768340
591.493560
592.119330
592.372320
592.747110
593.002620
593.286090
593.657370
593.969400
594.165330
594.453330
594.717240
595.059750
595.411350
595.659960
595.809720
595.979730
596.212500
596.417190
596.579010
596.809110
597.035910
597.344850
597.516540
597.902220
598.045380
598.419090
598.533450
598.877670
599.086350
599.451540
599.664810
599.899050
600.124290
600.339210
600.572940
600.972930
601.077270
601.354350
601.604550
601.853100
602.062620
602.170440
602.400240
602.625810
602.845680
603.080610
603.216090
603.465180
603.657120
603.990630
604.238940
604.448340
604.616460
604.872810
605.098260
605.240970
605.428710
605.531520
605.713770
605.893710
606.106890
606.265500
606.378360
606.790710
606.921360
607.242750
607.504530
608.004600
608.444400
608.750430
609.644730
619.744050
621.985410
623.433960
623.780610
624.982110
625.233390
625.302300
628.151850
628.491720
629.051220
630.636270
631.201410
631.642050
632.391870
632.749650
634.009830
636.534570
637.386630
637.507020
638.323530
638.357400
639.200190
639.492660
641.323530
642.826710
643.598760
643.801530
644.050200
644.617710
645.012180
646.302990
647.815740
648.532350
648.882720
649.218150
649.854900
650.663040
650.964390
651.323850
651.658050
651.939870
652.169370
652.501020
652.729680
652.979190
653.240520
653.517000
653.730510
654.091230
654.342660
654.403320
654.717960
654.969630
655.119660
655.407180
655.691340
655.769340
655.988370
656.227950
656.581770
656.745120
656.959770
657.134250
657.332790
657.460440
657.474270
657.561990
657.722310
657.980490
658.092270
658.252530
658.511160
658.715820
658.798350
658.961490
659.093850
659.402880
659.547600
659.711220
659.841450
660.112770
660.244770
660.432180
660.584940
660.786840
660.938310
661.052790
661.300620
661.424520
661.592670
661.784490
661.938270
662.154030
662.329380
662.524770
662.646690
662.846280
662.953830
663.200610
663.390750
663.524010
663.635490
663.896580
664.086690
664.228920
664.356930
664.577940
664.888770
664.961430
665.128830
665.304390
665.502360
665.686320
665.888700
666.107790
666.299550
666.367830
666.639480
666.768480
666.924450
667.252380
667.305120
667.518420
667.668630
667.841250
668.055240
668.265660
668.467890
668.559060
668.752290
668.910480
668.994360
669.167820
669.364290
669.530580
669.637320
669.733770
670.029330
670.198140
670.357200
670.492980
670.652580
670.808490
670.954890
671.156340
671.428200
671.564010
671.699670
671.852280
671.943960
672.094380
672.309720
672.422340
672.668880
672.836760
672.991800
673.149030
673.283040
673.473090
673.569210
673.755960
673.781250
673.996800
674.223090
674.380410
674.598930
674.766030
674.876730
675.045990
675.306720
675.426660
675.556680
675.589440
675.931830
676.062750
676.197990
676.398150
676.520460
676.649400
676.827480
677.066700
677.205630
677.437830
677.553600
677.713800
677.881560
678.091290
678.308550
678.440850
678.584970
678.812130
679.036410
679.118850
679.274820
679.515240
679.650930
679.906800
680.053560
680.183550
680.369400
680.490000
680.573580
680.684820
680.834040
681.021180
681.279420
681.392460
681.580530
681.882480
682.029960
682.225020
682.338600
682.635540
682.781820
682.867590
683.027580
683.210820
683.355060
683.525280
683.682150
683.829120
683.966490
684.154200
684.321210
684.453390
684.610740
684.819120
685.035930
685.205220
685.394880
685.563780
685.817730
686.017350
686.227950
686.357430
686.538990
686.751000
686.982840
687.171510
687.423930
687.538530
687.752760
687.898470
688.148370
688.388010
688.549770
688.741350
689.067330
689.215770
689.384580
689.648040
689.766570
690.095190
690.227070
690.468510
690.646200
690.803970
690.986040
691.306710
691.569000
691.788810
691.960020
692.176950
692.377470
692.598840
692.763900
692.956980
693.074820
693.257820
693.414690
693.548400
693.758640
693.896220
694.049940
694.286160
694.480140
694.749960
694.953450
695.117460
695.330850
695.509200
695.711820
695.910270
696.050010
696.202140
696.409920
696.606930
696.837180
696.959970
697.115220
697.324560
697.432410
697.696020
697.791030
697.940790
698.120970
698.263110
698.602050
698.859720
698.943900
699.146160
699.257550
699.484590
699.728640
699.900840
700.068540
700.279620
700.516650
700.801230
701.056470
701.279310
701.545770
701.732340
701.800380
701.891040
702.160290
702.365070
702.591570
702.725100
702.922350
703.067790
703.378410
703.575210
703.867890
704.055660
704.264160
704.401170
704.682000
704.833080
705.040500
705.132780
705.476940
705.660000
705.820650
705.936390
706.174470
706.468080
706.566960
706.908420
707.046030
707.250450
707.380590
707.648760
707.857020
708.003570
708.350280
708.475440
708.687180
708.823440
709.100640
709.221900
709.485510
709.659030
709.793340
710.119500
710.344650
710.589900
710.734860
710.924790
711.124650
711.266610
711.475620
711.716340
711.981840
712.273350
712.362480
712.638120
712.877370
713.136900
713.259960
713.477880
713.642700
713.833080
714.108210
714.299310
714.550260
714.882900
715.175970
715.281510
715.490670
715.665330
715.884570
716.132100
716.304990
716.567010
716.876910
716.984550
717.238110
717.492300
717.695370
717.883350
718.139010
718.329630
718.439280
718.678830
718.912260
719.140410
719.533650
719.743710
720.014280
720.276690
720.559260
720.900540
721.280340
721.566390
721.891290
722.080380
722.236380
722.540940
722.768310
722.965080
723.086490
723.393450
723.557580
723.871710
724.015500
724.186950
724.336170
724.593840
724.736370
724.900860
725.192220
725.381550
725.582940
725.767980
726.037710
726.170640
726.396630
726.635790
726.843120
727.001970
727.268370
727.427910
727.699110
728.041710
728.318040
728.527140
728.832510
729.033540
729.160710
729.413670
729.690570
729.894150
730.138590
730.261890
730.551270
730.718250
730.852080
731.042130
731.192100
731.436060
731.592150
731.756910
731.913930
732.129720
732.447540
732.609930
732.807210
732.949380
733.124370
733.273110
733.585380
733.838190
733.946670
734.144880
734.423400
734.654520
734.856210
735.045930
735.267720
735.451380
735.728700
735.931800
736.353210
736.429080
736.651770
736.793820
737.042430
737.136030
737.462730
737.642400
737.969970
738.277800
738.554220
738.747450
739.022910
739.211970
739.444830
739.816650
739.971780
740.249850
740.532690
740.728620
741.057750
741.280080
741.398760
741.719280
742.016640
742.361340
742.608840
742.787460
743.064210
743.347650
743.670960
743.848890
743.951610
744.259800
744.527820
744.634170
744.989160
745.194570
745.437600
745.666080
745.936620
746.157810
746.333970
746.554950
746.886480
747.069720
747.286380
747.479700
747.673620
748.032120
748.229460
748.493580
748.810530
748.990920
749.289690
749.415150
749.586090
749.789310
749.902890
750.128610
750.288900
750.546660
750.664350
750.965940
751.144560
751.265940
751.517280
751.716750
751.938420
752.110140
752.441610
752.643270
753.084060
753.359100
753.627510
753.939390
754.323030
754.756380
755.061780
755.314500
755.500350
755.905020
756.092220
756.242220
756.997080
761.305890
762.508410
763.355250
764.685600
766.018770
766.368750
767.648820
768.001920
768.512280
769.218120
769.698210
771.100770
771.443730
772.097250
772.459410
772.790070
772.998660
773.443620
774.042720
774.541020
775.102920
775.343640
775.761120
776.060370
776.306460
776.529480
776.893740
777.161520
777.393000
777.630150
777.885390
778.115070
778.423080
778.606620
778.896540
779.272770
779.541360
779.863110
780.169830
780.375750
780.776820
780.922320
781.067310
781.373130
781.852770
782.312190
782.542620
782.786700
783.034740
783.257520
783.559500
783.755220
783.989850
784.342290
784.682730
784.907640
785.123850
