# Supplementary material for: TRPM8-Dependent Dynamic Response in a Mathematical Model of Cold Thermoreceptor
Source: PLoS One. 2015 Oct 1;10(10):e0139314. doi: 10.1371/journal.pone.0139314 (PMC4591370; doi:10.1371/journal.pone.0139314)
Supplement: S1 Experimental Data — Includes figures and summary table. (ZIP) [file pone.0139314.s001.zip › SupplMat1/data_files/15710000_t.txt]

33.43
33.43
33.43
33.43
33.43
33.43
33.43
33.43
33.43
33.43
33.43
33.43
33.43
33.43
33.43
33.43
33.43
33.43
33.43
33.43
33.43
33.42
33.41
33.41
33.40
33.39
33.39
33.39
33.39
33.38
33.39
33.39
33.40
33.40
33.40
33.41
33.41
33.41
33.41
33.41
33.41
33.41
33.40
33.40
33.40
33.39
33.39
33.39
33.39
33.38
33.38
33.37
33.37
33.36
33.36
33.36
33.35
33.34
33.34
33.33
33.33
33.33
33.32
33.32
33.31
33.31
33.30
33.30
33.29
33.29
33.28
33.27
33.27
33.26
33.26
33.26
33.25
33.25
33.24
33.24
33.24
33.23
33.23
33.23
33.22
33.21
33.21
33.21
33.20
33.20
33.19
33.19
33.18
33.18
33.17
33.17
33.17
33.17
33.16
33.16
33.16
33.16
33.16
33.15
33.15
33.15
33.14
33.14
33.14
33.13
33.13
33.13
33.12
33.12
33.12
33.11
33.11
33.11
33.10
33.10
33.09
33.09
33.09
33.08
33.08
33.08
33.08
33.07
33.07
33.06
33.06
33.06
33.05
33.05
33.05
33.04
33.04
33.04
33.04
33.04
33.04
33.03
33.03
33.03
33.03
33.02
33.02
33.02
33.01
33.01
33.01
33.01
33.01
33.01
33.01
33.01
33.01
33.00
33.00
33.00
33.00
32.99
32.99
32.99
32.98
32.98
32.98
32.98
32.98
32.98
32.98
32.98
32.98
32.98
32.98
32.98
32.98
32.98
32.98
32.98
32.98
32.98
32.98
32.98
32.98
32.98
32.98
32.98
32.98
32.98
32.98
32.98
32.98
32.98
32.97
32.97
32.97
32.97
32.97
32.97
32.97
32.97
32.97
32.97
32.97
32.96
32.96
32.96
32.96
32.96
32.95
32.95
32.95
32.95
32.95
32.95
32.95
32.95
32.95
32.95
32.95
32.95
32.95
32.95
32.95
32.95
32.95
32.95
32.95
32.95
32.95
32.95
32.95
32.94
32.94
32.94
32.94
32.94
32.94
32.93
32.93
32.93
32.92
32.92
32.92
32.92
32.92
32.92
32.92
32.92
32.92
32.91
32.91
32.91
32.91
32.91
32.91
32.91
32.91
32.91
32.91
32.91
32.91
32.91
32.91
32.91
32.91
32.91
32.91
32.91
32.91
32.91
32.91
32.91
32.91
32.91
32.91
32.91
32.91
32.91
32.91
32.91
32.91
32.91
32.91
32.91
32.91
32.91
32.91
32.91
32.91
32.91
32.91
32.91
32.91
32.91
32.91
32.91
32.91
32.91
32.91
32.91
32.91
32.91
32.91
32.91
32.91
32.91
32.91
32.92
32.92
32.92
32.92
32.92
32.93
32.93
32.93
32.93
32.94
32.94
32.94
32.94
32.95
32.95
32.95
32.96
32.96
32.96
32.97
32.97
32.97
32.98
32.98
32.98
32.98
32.98
32.99
32.99
32.99
33.00
33.00
33.00
33.00
33.01
33.01
33.01
33.02
33.02
33.02
33.03
33.03
33.03
33.04
33.04
33.04
33.04
33.05
33.05
33.05
33.05
33.06
33.06
33.06
33.07
33.07
33.07
33.07
33.07
33.07
33.08
33.08
33.08
33.09
33.09
33.09
33.09
33.10
33.10
33.10
33.10
33.10
33.10
33.10
33.11
33.11
33.11
33.11
33.12
33.12
33.12
33.12
33.13
33.13
33.13
33.13
33.13
33.13
33.13
33.14
33.14
33.14
33.14
33.15
33.15
33.15
33.16
33.16
33.16
33.16
33.16
33.16
33.17
33.17
33.17
33.17
33.18
33.18
33.18
33.19
33.19
33.19
33.19
33.20
33.20
33.20
33.21
33.21
33.21
33.21
33.22
33.22
33.23
33.23
33.23
33.24
33.24
33.24
33.24
33.25
33.25
33.25
33.25
33.25
33.25
33.26
33.26
33.26
33.26
33.27
33.27
33.27
33.28
33.28
33.28
33.28
33.29
33.29
33.29
33.30
33.30
33.30
33.31
33.31
33.31
33.31
33.31
33.31
33.31
33.31
33.31
33.32
33.32
33.32
33.32
33.32
33.33
33.33
33.33
33.34
33.34
33.34
33.34
33.34
33.34
33.34
33.34
33.34
33.34
33.34
33.35
33.35
33.35
33.35
33.36
33.36
33.36
33.37
33.37
33.37
33.37
33.37
33.37
33.37
33.37
33.37
33.37
33.37
33.37
33.37
33.37
33.37
33.37
33.37
33.37
33.37
33.37
33.37
33.37
33.37
33.37
33.37
33.37
33.37
33.37
33.37
33.37
33.38
33.38
33.38
33.38
33.38
33.38
33.39
33.39
33.39
33.39
33.40
33.40
33.40
33.40
33.40
33.40
33.40
33.40
33.40
33.40
33.40
33.40
33.40
33.40
33.40
33.40
33.40
33.40
33.40
33.40
33.40
33.40
33.39
33.39
33.39
33.39
33.39
33.39
33.38
33.38
33.38
33.38
33.38
33.38
33.38
33.38
33.38
33.38
33.38
33.38
33.39
33.39
33.39
33.39
33.39
33.40
33.40
33.40
33.40
33.40
33.40
33.40
33.40
33.40
33.40
33.40
33.40
33.40
33.40
33.40
33.40
33.40
33.40
33.40
33.40
33.40
33.40
33.40
33.40
33.40
33.40
33.40
33.41
33.41
33.41
33.41
33.41
33.41
33.41
33.41
33.42
33.42
33.42
33.42
33.43
33.43
33.43
33.43
33.43
33.43
33.43
33.43
33.43
33.43
33.43
33.43
33.43
33.43
33.43
33.43
33.43
33.43
33.43
33.43
33.43
33.43
33.43
33.43
33.43
33.43
33.44
33.44
33.44
33.44
33.44
33.44
33.44
33.44
33.44
33.44
33.44
33.44
33.44
33.44
33.44
33.44
33.45
33.45
33.45
33.45
33.45
33.45
33.46
33.46
33.46
33.46
33.46
33.46
33.46
33.46
33.46
33.46
33.46
33.46
33.46
33.46
33.46
33.46
33.46
33.46
33.46
33.46
33.46
33.46
33.46
33.46
33.46
33.46
33.46
33.46
33.46
33.46
33.46
33.46
33.46
33.46
33.46
33.46
33.46
33.46
33.46
33.46
33.46
33.46
33.46
33.46
33.46
33.46
33.46
33.46
33.46
33.46
33.46
33.46
33.46
33.46
33.46
33.46
33.46
33.46
33.46
33.46
33.46
33.46
33.46
33.46
33.46
33.46
33.46
33.46
33.46
33.46
33.46
33.46
33.46
33.46
33.46
33.46
33.46
33.46
33.46
33.46
33.45
33.45
33.45
33.45
33.44
33.44
33.44
33.44
33.44
33.44
33.44
33.44
33.44
33.44
33.44
33.43
33.43
33.43
33.43
33.43
33.43
33.43
33.43
33.43
33.43
33.43
33.43
33.43
33.43
33.43
33.43
33.43
33.43
33.43
33.43
33.43
33.43
33.43
33.43
33.43
33.43
33.43
33.43
33.43
33.43
33.43
33.43
33.43
33.43
33.43
33.43
33.43
33.42
33.42
33.42
33.42
33.42
33.42
33.42
33.42
33.42
33.41
33.41
33.41
33.41
33.41
33.41
33.41
33.41
33.40
33.40
33.40
33.40
33.40
33.40
33.40
33.40
33.40
33.40
33.40
33.40
33.40
33.40
33.40
33.40
33.40
33.40
33.40
33.40
33.40
33.40
33.40
33.40
33.40
33.40
33.40
33.40
33.40
33.40
33.40
33.40
33.40
33.39
33.39
33.39
33.39
33.38
33.38
33.38
33.37
33.37
33.37
33.37
33.37
33.37
33.37
33.36
33.36
33.36
33.35
33.35
33.35
33.34
33.34
33.34
33.34
33.34
33.34
33.34
33.34
33.34
33.34
33.34
33.34
33.34
33.34
33.34
33.34
33.34
33.34
33.34
33.34
33.34
33.34
33.33
33.33
33.33
33.33
33.33
33.33
33.32
33.32
33.32
33.32
33.32
33.32
33.32
33.32
33.32
33.31
33.31
33.31
33.31
33.31
33.31
33.31
33.31
33.31
33.31
33.31
33.31
33.31
33.31
33.31
33.31
33.31
33.31
33.31
33.31
33.31
33.31
33.31
33.31
33.31
33.31
33.31
33.31
33.31
33.31
33.31
33.31
33.31
33.31
33.31
33.31
33.31
33.31
33.31
33.31
33.31
33.31
33.31
33.31
33.31
33.31
33.31
33.31
33.31
33.31
33.31
33.31
33.31
33.31
33.31
33.31
33.31
33.31
33.31
33.31
33.31
33.31
33.31
33.31
33.31
33.31
33.31
33.31
33.30
33.30
33.30
33.30
33.30
33.30
33.30
33.30
33.30
33.30
33.30
33.29
33.29
33.29
33.29
33.29
33.29
33.29
33.28
33.28
33.28
33.28
33.28
33.28
33.28
33.28
33.28
33.28
33.29
33.29
33.29
33.29
33.29
33.29
33.28
33.28
33.28
33.28
33.28
33.28
33.28
33.28
33.28
33.28
33.28
33.28
33.28
33.28
33.28
33.28
33.28
33.28
33.28
33.28
33.28
33.28
33.28
33.28
33.28
33.28
33.28
33.28
33.28
33.28
33.28
33.28
33.28
33.28
33.28
33.28
33.28
33.28
33.28
33.28
33.28
33.28
33.28
33.28
33.28
33.28
33.28
33.28
33.28
33.28
33.28
33.28
33.28
33.28
33.28
33.28
33.28
33.28
33.28
33.28
33.28
33.28
33.28
33.28
33.28
33.28
33.28
33.28
33.28
33.28
33.28
33.28
33.28
33.28
33.28
33.28
33.28
33.28
33.28
33.28
33.28
33.28
33.28
33.28
33.28
33.28
33.28
33.28
33.28
33.28
33.28
33.28
33.28
33.28
33.28
33.28
33.28
33.28
33.28
33.28
33.28
33.28
33.28
33.28
33.28
33.28
33.28
33.28
33.28
33.28
33.28
33.28
33.28
33.28
33.28
33.28
33.28
33.28
33.28
33.28
33.28
33.28
33.28
33.28
33.29
33.29
33.29
33.29
33.29
33.29
33.29
33.29
33.29
33.29
33.29
33.30
33.30
33.30
33.31
33.30
33.30
33.30
33.30
33.30
33.30
33.30
33.30
33.30
33.30
33.30
33.31
33.31
33.31
33.31
33.31
33.31
33.31
33.31
33.31
33.31
33.31
33.31
33.31
33.31
33.31
33.31
33.31
33.31
33.31
33.31
33.31
33.31
33.31
33.31
33.31
33.31
33.31
33.31
33.31
33.31
33.31
33.31
33.31
33.31
33.31
33.31
33.31
33.31
33.31
33.31
33.31
33.31
33.31
33.31
33.31
33.31
33.31
33.31
33.31
33.31
33.31
33.31
33.31
33.31
33.31
33.31
33.31
33.31
33.31
33.31
33.31
33.31
33.31
33.31
33.31
33.31
33.31
33.31
33.31
33.31
33.31
33.31
33.31
33.31
33.31
33.31
33.31
33.30
33.30
33.30
33.30
33.30
33.30
33.29
33.29
33.29
33.29
33.29
33.29
33.28
33.28
33.28
33.28
33.28
33.28
33.28
33.28
33.28
33.28
33.28
33.27
33.27
33.27
33.26
33.26
33.26
33.25
33.25
33.25
33.24
33.24
33.24
33.23
33.23
33.22
33.22
33.21
33.21
33.20
33.19
33.18
33.17
33.16
33.15
33.14
33.13
33.11
33.10
33.08
33.07
33.05
33.03
33.02
33.00
32.98
32.96
32.95
32.93
32.91
32.88
32.86
32.84
32.81
32.79
32.76
32.73
32.70
32.67
32.64
32.61
32.57
32.53
32.49
32.45
32.41
32.37
32.33
32.28
32.23
32.18
32.13
32.08
32.03
31.97
31.91
31.86
31.80
31.74
31.67
31.61
31.54
31.48
31.41
31.34
31.27
31.20
31.13
31.06
30.99
30.91
30.84
30.76
30.68
30.61
30.53
30.45
30.37
30.29
30.21
30.13
30.05
29.96
29.88
29.80
29.72
29.64
29.55
29.47
29.39
29.31
29.23
29.15
29.07
28.99
28.91
28.83
28.75
28.68
28.60
28.52
28.45
28.37
28.30
28.23
28.15
28.08
28.00
27.93
27.85
27.78
27.70
27.63
27.55
27.48
27.40
27.33
27.25
27.18
27.10
27.03
26.95
26.88
26.80
26.73
26.65
26.58
26.51
26.43
26.36
26.28
26.21
26.14
26.07
25.99
25.92
25.85
25.78
25.70
25.63
25.56
25.49
25.42
25.35
25.28
25.21
25.14
25.08
25.01
24.94
24.87
24.81
24.74
24.67
24.61
24.54
24.47
24.41
24.34
24.28
24.22
24.15
24.09
24.02
23.96
23.90
23.84
23.78
23.71
23.65
23.59
23.53
23.47
23.41
23.35
23.30
23.24
23.18
23.13
23.08
23.03
22.99
22.94
22.90
22.86
22.83
22.79
22.77
22.74
22.72
22.70
22.68
22.67
22.66
22.66
22.66
22.66
22.67
22.68
22.69
22.71
22.73
22.75
22.78
22.80
22.83
22.87
22.90
22.94
22.98
23.03
23.07
23.12
23.16
23.21
23.26
23.32
23.37
23.42
23.48
23.54
23.59
23.65
23.71
23.77
23.83
23.89
23.95
24.02
24.08
24.14
24.21
24.27
24.34
24.41
24.48
24.55
24.62
24.69
24.77
24.84
24.91
24.99
25.06
25.14
25.21
25.29
25.37
25.44
25.52
25.60
25.67
25.75
25.82
25.90
25.97
26.05
26.12
26.19
26.27
26.34
26.41
26.48
26.56
26.63
26.70
26.77
26.85
26.92
26.99
27.06
27.13
27.20
27.27
27.34
27.40
27.47
27.54
27.60
27.67
27.73
27.80
27.86
27.92
27.98
28.04
28.10
28.16
28.22
28.28
28.34
28.40
28.45
28.51
28.56
28.62
28.67
28.73
28.78
28.83
28.88
28.93
28.99
29.04
29.09
29.14
29.18
29.23
29.28
29.33
29.37
29.42
29.46
29.51
29.55
29.59
29.64
29.68
29.72
29.76
29.80
29.84
29.88
29.92
29.95
29.99
30.03
30.06
30.10
30.14
30.17
30.21
30.24
30.28
30.31
30.34
30.38
30.41
30.44
30.47
30.50
30.53
30.56
30.59
30.62
30.65
30.68
30.71
30.74
30.77
30.79
30.82
30.85
30.87
30.90
30.92
30.95
30.97
30.99
31.02
31.04
31.06
31.08
31.11
31.13
31.15
31.17
31.19
31.21
31.23
31.25
31.27
31.29
31.31
31.33
31.34
31.36
31.38
31.40
31.41
31.43
31.45
31.46
31.48
31.50
31.51
31.53
31.54
31.56
31.57
31.59
31.60
31.61
31.63
31.64
31.65
31.67
31.68
31.69
31.70
31.71
31.73
31.74
31.75
31.76
31.77
31.78
31.80
31.81
31.82
31.83
31.84
31.84
31.86
31.87
31.87
31.88
31.89
31.90
31.91
31.91
31.92
31.93
31.94
31.95
31.96
31.96
31.97
31.98
31.99
31.99
32.00
32.01
32.02
32.02
32.03
32.04
32.04
32.05
32.06
32.06
32.07
32.08
32.08
32.09
32.09
32.10
32.11
32.11
32.12
32.12
32.13
32.13
32.14
32.14
32.15
32.15
32.16
32.16
32.17
32.17
32.18
32.18
32.19
32.19
32.20
32.20
32.20
32.21
32.21
32.22
32.22
32.23
32.23
32.23
32.23
32.24
32.25
32.25
32.26
32.26
32.26
32.26
32.27
32.27
32.28
32.28
32.28
32.29
32.29
32.29
32.30
32.30
32.31
32.31
32.31
32.32
32.32
32.32
32.32
32.33
32.33
32.34
32.34
32.34
32.34
32.35
32.35
32.35
32.36
32.36
32.36
32.36
32.37
32.37
32.37
32.37
32.38
32.38
32.38
32.38
32.39
32.39
32.39
32.39
32.40
32.40
32.40
32.40
32.40
32.40
32.40
32.41
32.41
32.41
32.42
32.42
32.42
32.43
32.43
32.43
32.43
32.43
32.43
32.43
32.43
32.43
32.44
32.44
32.44
32.45
32.45
32.45
32.45
32.46
32.46
32.46
32.46
32.46
32.46
32.46
32.46
32.46
32.47
32.47
32.47
32.47
32.48
32.48
32.48
32.48
32.48
32.48
32.49
32.49
32.49
32.49
32.49
32.49
32.49
32.49
32.49
32.49
32.49
32.49
32.49
32.49
32.49
32.50
32.50
32.50
32.51
32.51
32.51
32.51
32.52
32.52
32.52
32.52
32.52
32.52
32.52
32.52
32.52
32.52
32.52
32.52
32.52
32.52
32.53
32.53
32.53
32.54
32.54
32.54
32.54
32.54
32.55
32.55
32.55
32.55
32.55
32.55
32.55
32.55
32.55
32.56
32.56
32.56
32.56
32.57
32.57
32.57
32.57
32.58
32.58
32.58
32.58
32.58
32.58
32.58
32.58
32.58
32.58
32.58
32.58
32.58
32.58
32.58
32.58
32.58
32.58
32.58
32.58
32.58
32.58
32.58
32.59
32.59
32.59
32.60
32.60
32.60
32.60
32.60
32.61
32.61
32.61
32.61
32.61
32.61
32.61
32.61
32.61
32.61
32.61
32.61
32.61
32.61
32.61
32.61
32.61
32.61
32.61
32.61
32.61
32.61
32.61
32.61
32.61
32.61
32.62
32.62
32.62
32.63
32.63
32.63
32.63
32.64
32.64
32.64
32.64
32.64
32.64
32.64
32.64
32.64
32.64
32.64
32.64
32.64
32.64
32.64
32.64
32.64
32.64
32.64
32.64
32.64
32.65
32.65
32.65
32.66
32.66
32.66
32.66
32.67
32.67
32.67
32.67
32.67
32.67
32.67
32.67
32.67
32.67
32.67
32.67
32.67
32.67
32.67
32.68
32.68
32.68
32.68
32.69
32.69
32.69
32.69
32.70
32.70
32.70
32.70
32.70
32.70
32.70
32.70
32.70
32.70
32.70
32.70
32.70
32.70
32.70
32.70
32.70
32.70
32.70
32.70
32.70
32.70
32.70
32.70
32.70
32.70
32.70
32.70
32.70
32.70
32.70
32.70
32.70
32.70
32.70
32.70
32.70
32.71
32.71
32.71
32.70
32.71
32.71
32.71
32.71
32.71
32.71
32.71
32.72
32.72
32.72
32.72
32.72
32.72
32.72
32.72
32.72
32.72
32.72
32.72
32.73
32.72
32.72
32.72
32.73
32.73
32.73
32.73
32.73
32.73
32.73
32.73
32.73
32.73
32.73
32.73
32.73
32.73
32.73
32.73
32.73
32.73
32.73
32.73
32.73
32.73
32.73
32.73
32.73
32.73
32.73
32.73
32.73
32.73
32.73
32.73
32.73
32.73
32.73
32.73
32.73
32.73
32.73
32.73
32.73
32.73
32.73
32.73
32.73
32.73
32.73
32.73
32.73
32.73
32.73
32.73
32.73
32.73
32.73
32.73
32.73
32.73
32.73
32.73
32.74
32.74
32.74
32.75
32.75
32.75
32.75
32.76
32.76
32.76
32.76
32.76
32.76
32.76
32.76
32.76
32.76
32.76
32.76
32.76
32.76
32.76
32.76
32.76
32.76
32.76
32.76
32.76
32.76
32.77
32.77
32.77
32.77
32.78
32.78
32.78
32.79
32.79
32.79
32.79
32.79
32.79
32.79
32.79
32.79
32.79
32.79
32.79
32.79
32.79
32.79
32.79
32.79
32.79
32.79
32.80
32.80
32.80
32.80
32.81
32.81
32.81
32.82
32.82
32.82
32.82
32.82
32.82
32.82
32.82
32.82
32.82
32.82
32.82
32.82
32.82
32.82
32.82
32.82
32.82
32.83
32.83
32.83
32.83
32.84
32.84
32.84
32.85
32.85
32.85
32.85
32.85
32.85
32.85
32.85
32.85
32.85
32.85
32.85
32.85
32.85
32.85
32.86
32.86
32.86
32.86
32.86
32.87
32.87
32.87
32.88
32.88
32.88
32.88
32.88
32.88
32.88
32.88
32.88
32.88
32.89
32.89
32.89
32.89
32.89
32.89
32.89
32.90
32.90
32.90
32.90
32.91
32.91
32.91
32.91
32.91
32.91
32.91
32.91
32.91
32.91
32.91
32.91
32.91
32.91
32.91
32.92
32.92
32.92
32.92
32.92
32.92
32.92
32.92
32.93
32.93
32.93
32.93
32.93
32.94
32.94
32.94
32.94
32.94
32.94
32.94
32.94
32.95
32.95
32.95
32.95
32.95
32.95
32.95
32.95
32.95
32.95
32.95
32.95
32.95
32.95
32.95
32.95
32.95
32.95
32.95
32.96
32.96
32.96
32.96
32.97
32.97
32.97
32.97
32.97
32.97
32.97
32.97
32.97
32.98
32.98
32.98
32.98
32.98
32.98
32.98
32.98
32.98
32.98
32.98
32.98
32.98
32.98
32.98
32.98
32.98
32.98
32.98
32.98
32.98
32.98
32.98
32.98
32.99
32.99
32.99
32.99
32.99
32.99
33.00
33.00
33.00
33.00
33.00
33.00
33.00
33.00
33.01
33.01
33.01
33.01
33.01
33.01
33.01
33.01
33.01
33.01
33.01
33.01
33.01
33.01
33.01
33.01
33.01
33.01
33.01
33.02
33.02
33.02
33.03
33.03
33.03
33.03
33.03
33.03
33.03
33.03
33.03
33.03
33.03
33.03
33.04
33.04
33.04
33.04
33.04
33.04
33.04
33.04
33.04
33.04
33.04
33.04
33.04
33.04
33.04
33.04
33.04
33.04
33.04
33.04
33.04
33.04
33.04
33.04
33.04
33.04
33.04
33.04
33.04
33.04
33.04
33.04
33.04
33.04
33.04
33.04
33.04
33.04
33.04
33.04
33.04
33.04
33.04
33.04
33.05
33.05
33.05
33.05
33.05
33.05
33.05
33.05
33.05
33.05
33.06
33.06
33.06
33.06
33.06
33.06
33.06
33.06
33.07
33.07
33.07
33.07
33.07
33.07
33.07
33.07
33.07
33.07
33.07
33.07
33.07
33.07
33.07
33.06
33.06
33.06
33.06
33.06
33.06
33.06
33.06
33.05
33.05
33.06
33.06
33.06
33.06
33.06
33.06
33.06
33.06
33.06
33.06
33.06
33.06
33.06
33.06
33.06
33.05
33.05
33.05
33.05
33.05
33.04
33.05
33.05
33.05
33.05
33.05
33.05
33.05
33.05
33.05
33.05
33.05
33.05
33.04
33.04
33.04
33.04
33.04
33.04
33.05
33.05
33.05
33.06
33.07
33.08
33.09
33.11
33.12
33.13
33.15
33.17
33.18
33.20
33.21
33.22
33.23
33.24
33.25
33.26
33.26
33.27
33.27
33.27
33.28
33.29
33.29
33.29
33.29
33.30
33.30
33.30
33.31
33.31
33.31
33.31
33.31
33.31
33.31
33.32
33.32
33.32
33.33
33.33
33.33
33.33
33.34
33.34
33.34
33.34
33.34
33.34
33.34
33.35
33.35
33.35
33.36
33.36
33.36
33.36
33.37
33.37
33.37
33.37
33.37
33.37
33.37
33.37
33.37
33.37
33.37
33.37
33.37
33.37
33.37
33.37
33.38
33.38
33.38
33.38
33.38
33.38
33.39
33.39
33.39
33.39
33.39
33.39
33.39
33.39
33.39
33.40
33.40
33.40
33.40
33.40
33.40
33.40
33.40
33.40
33.40
33.40
33.40
33.40
33.40
33.40
33.40
33.40
33.40
33.40
33.40
33.40
33.40
33.40
33.40
33.40
33.40
33.40
33.40
33.40
33.40
33.40
33.40
33.40
33.40
33.40
33.40
33.40
33.40
33.40
33.40
33.40
33.40
33.40
33.40
33.40
33.40
33.40
33.40
33.40
33.40
33.40
33.40
33.40
33.40
33.40
33.40
33.40
33.40
33.40
33.40
33.40
33.40
33.40
33.40
33.40
33.40
33.40
33.40
33.40
33.40
33.40
33.40
33.40
33.40
33.40
33.40
33.40
33.40
33.40
33.40
33.40
33.40
33.40
33.40
33.40
33.40
33.40
33.40
33.41
33.41
33.41
33.41
33.41
33.41
33.41
33.41
33.41
33.41
33.41
33.41
33.41
33.41
33.41
33.41
33.41
33.41
33.41
33.41
33.41
33.42
33.42
33.42
33.42
33.42
33.42
33.42
33.42
33.42
33.42
33.42
33.42
33.42
33.42
33.42
33.42
33.43
33.43
33.42
33.42
33.43
33.43
33.43
33.43
33.43
33.43
33.43
33.43
33.43
33.43
33.43
33.43
33.43
33.43
33.43
33.43
33.43
33.43
33.43
33.43
33.43
33.43
33.43
33.43
33.43
33.43
33.43
33.43
33.43
33.43
33.43
33.43
33.43
33.43
33.43
33.43
33.43
33.43
33.43
33.43
33.43
33.43
33.43
33.43
33.43
33.43
33.43
33.43
33.43
33.43
33.43
33.43
33.43
33.43
33.43
33.43
33.43
33.43
33.43
33.42
33.42
33.42
33.42
33.41
33.41
33.41
33.41
33.41
33.40
33.40
33.40
33.40
33.40
33.40
33.40
33.40
33.40
33.40
33.40
33.40
33.40
33.40
33.40
33.40
33.40
33.40
33.40
33.40
33.40
33.40
33.40
33.40
33.40
33.40
33.40
33.40
33.40
33.40
33.40
33.40
33.40
33.39
33.39
33.39
33.38
33.38
33.38
33.38
33.37
33.37
33.37
33.37
33.37
33.37
33.37
33.37
33.37
33.37
33.37
33.37
33.37
33.37
33.37
33.37
33.37
33.37
33.37
33.37
33.37
33.37
33.37
33.37
33.37
33.37
33.37
33.37
33.37
33.37
33.37
33.37
33.37
33.37
33.37
33.36
33.36
33.36
33.36
33.36
33.36
33.35
33.35
33.35
33.35
33.35
33.35
33.35
33.35
33.34
33.34
33.34
33.34
33.34
33.34
33.34
33.34
33.34
33.34
33.34
33.34
33.34
33.34
33.34
33.34
33.34
33.34
33.34
33.34
33.34
33.34
33.34
33.34
33.34
33.34
33.34
33.34
33.34
33.34
33.34
33.34
33.34
33.34
33.34
33.34
33.34
33.34
33.34
33.34
33.34
33.34
33.34
33.34
33.34
33.34
33.34
33.34
33.34
33.34
33.34
33.34
33.34
33.34
33.34
33.34
33.34
33.34
33.34
33.34
33.34
33.34
33.34
33.34
33.34
33.34
33.34
33.34
33.34
33.34
33.34
33.34
33.34
33.33
33.33
33.33
33.33
33.33
33.33
33.33
33.33
33.33
33.32
33.32
33.32
33.32
33.32
33.32
33.32
33.32
33.32
33.32
33.32
33.32
33.33
33.33
33.33
33.33
33.33
33.33
33.34
33.34
33.34
33.34
33.34
33.34
33.34
33.34
33.34
33.34
33.34
33.34
33.34
33.34
33.34
33.34
33.34
33.34
33.34
33.34
33.34
33.34
33.34
33.34
33.34
33.34
33.34
33.34
33.34
33.34
33.34
33.34
33.34
33.34
33.34
33.34
33.34
33.34
33.34
33.35
33.35
33.35
33.35
33.35
33.36
33.36
33.36
33.37
33.37
33.38
33.38
33.39
33.39
33.40
33.41
33.42
33.43
33.44
33.45
33.47
33.48
33.50
33.51
33.53
33.55
33.57
33.59
33.61
33.63
33.65
33.68
33.70
33.73
33.76
33.79
33.82
33.85
33.88
33.92
33.95
33.98
34.01
34.05
34.08
34.11
34.15
34.18
34.21
34.25
34.28
34.31
34.35
34.38
34.41
34.44
34.47
34.51
34.54
34.57
34.61
34.64
34.67
34.71
34.74
34.78
34.81
34.85
34.88
34.92
34.95
34.99
35.02
35.06
35.09
35.13
35.16
35.19
35.23
35.26
35.29
35.32
35.35
35.38
35.41
35.44
35.47
35.49
35.52
35.55
35.58
35.60
35.63
35.65
35.68
35.71
35.73
35.76
35.78
35.80
35.83
35.85
35.88
35.90
35.92
35.95
35.97
36.00
36.02
36.05
36.07
36.09
36.12
36.14
36.17
36.19
36.21
36.24
36.26
36.28
36.30
36.32
36.34
36.36
36.38
36.40
36.42
36.43
36.45
36.47
36.49
36.50
36.52
36.54
36.55
36.57
36.58
36.60
36.61
36.63
36.64
36.66
36.67
36.68
36.70
36.71
36.73
36.74
36.75
36.77
36.78
36.79
36.80
36.82
36.83
36.84
36.86
36.87
36.88
36.89
36.90
36.92
36.93
36.94
36.95
36.96
36.98
36.99
37.00
37.01
37.02
37.03
37.04
37.05
37.06
37.07
37.08
37.09
37.10
37.10
37.11
37.12
37.12
37.13
37.14
37.14
37.15
37.16
37.16
37.17
37.18
37.18
37.19
37.20
37.20
37.21
37.21
37.22
37.23
37.23
37.23
37.24
37.24
37.25
37.25
37.26
37.26
37.27
37.27
37.27
37.28
37.28
37.29
37.29
37.30
37.30
37.30
37.31
37.31
37.32
37.32
37.32
37.33
37.33
37.33
37.34
37.34
37.34
37.35
37.35
37.35
37.36
37.36
37.37
37.38
37.38
37.39
37.39
37.39
37.40
37.40
37.41
37.41
37.42
37.42
37.42
37.42
37.43
37.43
37.43
37.44
37.44
37.44
37.44
37.45
37.45
37.45
37.46
37.46
37.46
37.46
37.46
37.47
37.47
37.47
37.48
37.48
37.48
37.49
37.49
37.49
37.49
37.49
37.49
37.49
37.49
37.49
37.49
37.49
37.49
37.50
37.50
37.50
37.51
37.51
37.51
37.51
37.52
37.52
37.52
37.52
37.52
37.52
37.52
37.52
37.53
37.53
37.53
37.53
37.53
37.54
37.54
37.54
37.55
37.55
37.55
37.55
37.55
37.55
37.55
37.55
37.55
37.55
37.55
37.56
37.56
37.56
37.56
37.57
37.57
37.57
37.58
37.58
37.58
37.58
37.58
37.58
37.58
37.58
37.58
37.58
37.58
37.58
37.58
37.58
37.58
37.58
37.58
37.58
37.58
37.58
37.58
37.58
37.58
37.58
37.58
37.58
37.58
37.58
37.59
37.59
37.59
37.59
37.59
37.60
37.60
37.60
37.60
37.61
37.61
37.61
37.61
37.61
37.61
37.61
37.61
37.61
37.61
37.61
37.61
37.61
37.61
37.61
37.61
37.61
37.61
37.61
37.61
37.61
37.61
37.61
37.61
37.61
37.62
37.62
37.62
37.62
37.62
37.62
37.62
37.63
37.63
37.63
37.63
37.63
37.63
37.62
37.62
37.62
37.62
37.62
37.62
37.62
37.62
37.61
37.61
37.61
37.61
37.61
37.61
37.61
37.61
37.61
37.62
37.62
37.62
37.63
37.63
37.63
37.64
37.64
37.64
37.64
37.64
37.64
37.64
37.65
37.65
37.65
37.65
37.65
37.65
37.65
37.66
37.66
37.66
37.67
37.67
37.67
37.67
37.67
37.68
37.68
37.67
37.68
37.68
37.68
37.68
37.68
37.68
37.68
37.68
37.68
37.68
37.68
37.68
37.68
37.68
37.68
37.68
37.68
37.68
37.68
37.68
37.68
37.68
37.68
37.68
37.68
37.68
37.68
37.68
37.68
37.68
37.68
37.68
37.68
37.68
37.68
37.69
37.69
37.69
37.70
37.70
37.70
37.70
37.70
37.70
37.70
37.70
37.70
37.70
37.71
37.71
37.71
37.71
37.71
37.71
37.71
37.71
37.71
37.71
37.71
37.71
37.71
37.71
37.71
37.71
37.71
37.71
37.71
37.71
37.71
37.71
37.71
37.71
37.71
37.71
37.71
37.71
37.71
37.71
37.71
37.71
37.71
37.71
37.71
37.71
37.71
37.70
37.70
37.70
37.70
37.69
37.69
37.69
37.68
37.68
37.68
37.68
37.68
37.68
37.67
37.67
37.67
37.66
37.66
37.66
37.66
37.65
37.64
37.64
37.63
37.63
37.63
37.62
37.62
37.61
37.61
37.60
37.60
37.60
37.59
37.59
37.58
37.57
37.56
37.56
37.55
37.53
37.52
37.51
37.49
37.48
37.46
37.44
37.42
37.40
37.38
37.35
37.33
37.30
37.27
37.24
37.21
37.18
37.15
37.11
37.08
37.04
37.00
36.97
36.93
36.89
36.85
36.81
36.77
36.74
36.70
36.66
36.63
36.59
36.56
36.52
36.49
36.46
36.42
36.39
36.36
36.32
36.29
36.26
36.22
36.19
36.16
36.12
36.09
36.05
36.02
35.99
35.95
35.92
35.88
35.85
35.81
35.78
35.74
35.71
35.67
35.64
35.61
35.57
35.54
35.51
35.48
35.44
35.41
35.38
35.36
35.33
35.30
35.27
35.24
35.21
35.19
35.16
35.14
35.11
35.09
35.06
35.04
35.01
34.99
34.97
34.95
34.92
34.90
34.88
34.86
34.84
34.82
34.80
34.78
34.76
34.74
34.73
34.71
34.69
34.67
34.65
34.64
34.62
34.61
34.59
34.57
34.55
34.54
34.52
34.51
34.49
34.47
34.46
34.44
34.43
34.41
34.40
34.38
34.37
34.36
34.34
34.33
34.31
34.30
34.29
34.28
34.26
34.25
34.24
34.23
34.22
34.21
34.19
34.18
34.17
34.16
34.15
34.14
34.13
34.12
34.11
34.10
34.09
34.08
34.07
34.07
34.06
34.05
34.04
34.03
34.02
34.02
34.01
34.00
33.99
33.98
33.98
33.97
33.96
33.95
33.95
33.94
33.93
33.93
33.92
33.92
33.91
33.90
33.90
33.89
33.88
33.88
33.87
33.87
33.86
33.86
33.85
33.84
33.84
33.84
33.83
33.82
33.82
33.82
33.81
33.81
33.80
33.79
33.79
33.79
33.78
33.78
33.77
33.77
33.76
33.76
33.75
33.75
33.75
33.74
33.74
33.73
33.73
33.73
33.72
33.72
33.72
33.71
33.70
33.70
33.69
33.69
33.69
33.69
33.68
33.68
33.67
33.67
33.67
33.66
33.66
33.66
33.65
33.65
33.64
33.64
33.64
33.63
33.63
33.63
33.62
33.62
33.62
33.61
33.61
33.61
33.60
33.60
33.60
33.59
33.59
33.59
33.59
33.58
33.58
33.58
33.58
33.57
33.57
33.57
33.57
33.56
33.56
33.56
33.56
33.56
33.55
33.55
33.55
33.55
33.54
33.54
33.54
33.53
33.53
33.53
33.53
33.53
33.53
33.52
33.52
33.52
33.52
33.51
33.51
33.51
33.51
33.50
33.50
33.50
33.50
33.50
33.49
33.49
33.49
33.49
33.49
33.49
33.49
33.49
33.49
33.49
33.49
33.48
33.48
33.48
33.47
33.47
33.47
33.47
33.46
33.46
33.46
33.46
33.46
33.46
33.46
33.46
33.46
33.46
33.46
33.46
33.46
33.46
33.46
33.46
33.46
33.46
33.46
33.46
33.46
33.46
33.46
33.46
33.46
33.45
33.45
33.45
33.45
33.45
33.44
33.44
33.44
33.44
33.44
33.44
33.44
33.44
33.43
33.43
33.43
33.43
33.43
33.43
33.43
33.43
33.43
33.43
33.43
33.43
33.43
33.43
33.43
33.43
33.43
33.43
33.43
33.43
33.43
33.43
33.43
33.43
33.43
33.43
33.44
33.44
33.44
33.45
33.45
33.45
33.46
33.47
33.47
33.48
33.48
33.48
33.49
33.49
33.49
33.50
33.50
33.50
33.50
33.50
33.50
33.51
33.51
33.51
33.51
33.52
33.52
33.52
33.52
33.52
33.52
33.52
33.52
33.52
33.52
33.52
33.52
33.52
33.52
33.52
33.52
33.52
33.52
33.52
33.52
33.52
33.52
33.52
33.52
33.52
33.52
33.52
33.52
33.52
33.52
33.52
33.52
33.52
33.52
33.52
33.52
33.52
33.52
33.52
33.52
33.52
33.52
33.52
33.52
33.52
33.52
33.52
33.52
33.52
33.52
33.52
33.52
33.52
33.52
33.52
33.52
33.52
33.52
33.52
33.52
33.52
33.52
33.52
33.52
33.52
33.52
33.52
33.51
33.51
33.51
33.50
33.50
33.50
33.50
33.49
33.49
33.49
33.49
33.49
33.49
33.49
33.49
33.49
33.49
33.49
33.49
33.49
33.49
33.49
33.49
33.49
33.49
33.49
33.49
33.49
33.49
33.49
33.49
33.49
33.49
33.48
33.48
33.48
33.48
33.48
33.47
33.47
33.47
33.47
33.47
33.47
33.47
33.47
33.47
33.47
33.47
33.47
33.47
33.47
33.48
33.48
33.48
33.48
33.48
33.49
33.49
33.49
33.49
33.49
33.49
33.49
33.48
33.48
33.48
33.47
33.47
33.47
33.47
33.47
33.47
33.47
33.47
33.47
33.47
33.47
33.47
33.47
33.47
33.47
33.47
33.47
33.47
33.47
33.47
33.47
33.47
33.47
33.48
33.48
33.48
33.48
33.48
33.48
33.48
33.48
33.48
33.48
33.48
33.48
33.48
33.49
33.49
33.49
33.49
33.49
33.49
33.49
33.49
33.49
33.49
33.49
33.49
33.49
33.49
33.49
33.49
33.49
33.49
33.49
33.49
33.49
33.49
33.49
33.50
33.50
33.50
33.50
33.50
33.50
33.50
33.50
33.51
33.51
33.51
33.51
33.51
33.51
33.51
33.51
33.51
33.51
33.51
33.51
33.51
33.51
33.51
33.51
33.51
33.51
33.51
33.51
33.51
33.51
33.52
33.52
33.52
33.52
33.52
33.52
33.52
33.52
33.52
33.52
33.52
33.52
33.52
33.52
33.52
33.52
33.52
33.52
33.52
33.52
33.52
33.52
33.52
33.51
33.51
33.51
33.50
33.50
33.50
33.50
33.50
33.49
33.49
33.49
33.49
33.49
33.49
33.49
33.49
33.48
33.48
33.48
33.47
33.47
33.47
33.47
33.46
33.46
33.46
33.46
33.45
33.45
33.45
33.44
33.44
33.44
33.44
33.43
33.43
33.43
33.43
33.43
33.42
33.42
33.42
33.41
33.41
33.41
33.40
33.40
33.40
33.40
33.40
33.40
33.40
33.39
33.39
33.39
33.38
33.38
33.38
33.37
33.37
33.37
33.37
33.37
33.37
33.37
33.36
33.36
33.36
33.35
33.35
33.35
33.35
33.34
33.34
33.34
33.34
33.34
33.34
33.34
33.34
33.34
33.34
33.33
33.33
33.33
33.33
33.32
33.32
33.32
33.32
33.31
33.31
33.30
33.29
33.28
33.27
33.26
33.25
33.24
33.23
33.22
33.22
33.22
33.22
33.22
33.22
33.22
33.23
33.23
33.23
33.23
33.23
33.23
33.23
33.22
33.22
33.22
33.22
33.22
33.22
33.22
33.22
33.22
33.22
33.22
33.22
33.21
33.21
33.21
33.21
33.20
33.20
33.20
33.19
33.19
33.19
33.19
33.19
33.18
33.18
33.18
33.18
33.17
33.17
33.17
33.16
33.16
33.16
33.16
33.16
33.15
33.15
33.15
33.15
33.15
33.15
33.14
33.14
33.14
33.14
33.15
33.15
33.15
33.15
33.16
33.17
33.17
33.18
33.18
33.19
33.20
33.21
33.22
33.24
33.25
33.27
33.28
33.30
33.32
33.34
33.36
33.39
33.41
33.43
33.46
33.49
33.51
33.54
33.57
33.60
33.63
33.66
33.70
33.73
33.76
33.80
33.83
33.87
33.91
33.95
33.98
34.02
34.06
34.10
34.14
34.18
34.22
34.26
34.30
34.34
34.39
34.43
34.47
34.51
34.55
34.59
34.63
34.67
34.71
34.75
34.79
34.83
34.87
34.90
34.94
34.98
35.01
35.05
35.09
35.12
35.16
35.20
35.23
35.27
35.30
35.34
35.37
35.41
35.44
35.48
35.51
35.55
35.58
35.62
35.65
35.69
35.72
35.75
35.79
35.82
35.85
35.88
35.91
35.94
35.97
36.00
36.03
36.06
36.09
36.12
36.15
36.18
36.21
36.24
36.26
36.29
36.32
36.35
36.38
36.40
36.43
36.46
36.48
36.51
36.54
36.56
36.59
36.61
36.64
36.66
36.69
36.71
36.73
36.76
36.78
36.80
36.83
36.85
36.87
36.89
36.91
36.94
36.96
36.98
37.00
37.02
37.04
37.06
37.08
37.10
37.12
37.14
37.16
37.17
37.19
37.21
37.23
37.24
37.26
37.28
37.29
37.31
37.33
37.34
37.36
37.37
37.39
37.40
37.42
37.43
37.44
37.46
37.47
37.49
37.50
37.51
37.53
37.54
37.55
37.57
37.58
37.59
37.60
37.62
37.63
37.64
37.65
37.66
37.67
37.68
37.69
37.69
37.68
37.67
37.65
37.62
37.58
37.53
37.48
37.42
37.37
37.33
37.31
37.31
37.32
37.34
37.38
37.42
37.47
37.51
37.55
37.57
37.58
37.58
37.56
37.55
37.53
37.50
37.49
37.47
37.46
37.45
37.44
37.44
37.44
37.44
37.44
37.44
37.44
37.45
37.45
37.45
37.46
37.46
37.46
37.46
37.46
37.47
37.47
37.47
37.47
37.48
37.48
37.48
37.49
37.49
37.49
37.50
37.50
37.50
37.51
37.51
37.51
37.52
37.52
37.52
37.52
37.52
37.52
37.53
37.53
37.53
37.53
37.53
37.54
37.54
37.54
37.54
37.54
37.55
37.55
37.55
37.55
37.55
37.55
37.55
37.55
37.55
37.55
37.55
37.55
37.55
37.55
37.55
37.56
37.56
37.56
37.56
37.57
37.57
37.57
37.58
37.58
37.58
37.58
37.58
37.59
37.59
37.59
37.59
37.60
37.60
37.60
37.61
37.61
37.62
37.62
37.63
37.63
37.63
37.64
37.65
37.65
37.66
37.66
37.67
37.67
37.68
37.68
37.69
37.69
37.70
37.70
37.71
37.72
37.72
37.72
37.73
37.73
37.74
37.75
37.75
37.75
37.76
37.76
37.77
37.77
37.78
37.78
37.78
37.79
37.80
37.80
37.81
37.81
37.82
37.82
37.83
37.83
37.84
37.84
37.85
37.85
37.86
37.87
37.87
37.87
37.88
37.88
37.89
37.89
37.90
37.90
37.90
37.91
37.91
37.92
37.93
37.93
37.94
37.94
37.95
37.96
37.97
37.97
37.98
37.99
38.00
38.01
38.01
38.02
38.03
38.04
38.05
38.06
38.07
38.08
38.09
38.10
38.11
38.12
38.13
38.14
38.15
38.16
38.17
38.18
38.18
38.20
38.21
38.21
38.22
38.23
38.24
38.25
38.26
38.27
38.28
38.29
38.29
38.30
38.30
38.31
38.32
38.32
38.32
38.32
38.32
38.32
38.32
38.32
38.32
38.32
38.31
38.30
38.29
38.29
38.28
38.27
38.25
38.24
38.22
38.20
38.18
38.16
38.14
38.11
38.09
38.06
38.03
38.00
37.97
37.94
37.91
37.87
37.84
37.80
37.76
37.73
37.69
37.65
37.61
37.58
37.54
37.50
37.46
37.43
37.39
37.35
37.31
37.27
37.24
37.20
37.16
37.12
37.08
37.05
37.01
36.97
36.93
36.89
36.86
36.82
36.78
36.74
36.70
36.67
36.63
36.59
36.55
36.52
36.48
36.44
36.41
36.37
36.34
36.30
36.26
36.23
36.19
36.16
36.12
36.09
36.05
36.02
35.98
35.95
35.91
35.88
35.85
35.82
35.79
35.75
35.72
35.69
35.66
35.63
35.60
35.57
35.54
35.51
35.48
35.45
35.42
35.39
35.36
35.33
35.30
35.28
35.25
35.22
35.20
35.17
35.14
35.12
35.09
35.07
35.04
35.02
35.00
34.97
34.95
34.92
34.90
34.88
34.86
34.83
34.81
34.79
34.77
34.75
34.73
34.71
34.69
34.67
34.65
34.63
34.61
34.59
34.57
34.55
34.53
34.51
34.49
34.47
34.45
34.44
34.42
34.40
34.38
34.37
34.35
34.33
34.31
34.30
34.28
34.27
34.25
34.24
34.22
34.21
34.19
34.18
34.17
34.15
34.14
34.12
34.11
34.10
34.09
34.07
34.06
34.05
34.04
34.03
34.01
34.00
33.99
33.98
33.96
33.95
33.94
33.93
33.92
33.91
33.89
33.88
33.87
33.86
33.85
33.84
33.83
33.82
33.80
33.79
33.78
33.77
33.76
33.75
33.74
33.72
33.71
33.70
33.69
33.68
33.67
33.66
33.65
33.64
33.64
33.63
33.62
33.61
33.60
33.59
33.58
33.57
33.56
33.55
33.55
33.54
33.53
33.52
33.52
33.51
33.50
33.49
33.48
33.47
33.47
33.46
33.45
33.44
33.44
33.43
33.42
33.42
33.41
33.40
33.40
33.39
33.38
33.38
33.37
33.36
33.36
33.35
33.34
33.34
33.33
33.32
33.32
33.31
33.31
33.30
33.30
33.29
33.28
33.28
33.27
33.27
33.26
33.26
33.25
33.25
33.24
33.24
33.23
33.23
33.22
33.22
33.21
33.21
33.20
33.20
33.19
33.19
33.18
33.18
33.17
33.17
33.17
33.17
33.16
33.16
33.16
33.16
33.16
33.16
33.15
33.15
33.15
33.15
33.14
33.14
33.14
33.14
33.14
33.14
33.14
33.15
33.15
33.15
33.15
33.16
33.16
33.16
33.15
33.15
33.15
33.15
33.15
33.15
33.15
33.15
33.15
33.15
33.15
33.15
33.15
33.16
33.16
33.16
33.16
33.16
33.16
33.16
33.16
33.16
33.16
33.16
33.16
33.16
33.16
33.16
33.16
33.16
33.16
33.16
33.16
33.17
33.17
33.17
33.17
33.18
33.18
33.18
33.18
33.19
33.19
33.19
33.19
33.19
33.19
33.19
33.19
33.19
33.19
33.19
33.19
33.19
33.19
33.19
33.19
33.19
33.19
33.19
33.19
33.19
33.19
33.19
33.20
33.20
33.20
33.20
33.20
33.20
33.20
33.21
33.21
33.21
33.21
33.21
33.21
33.21
33.22
33.22
33.22
33.22
33.22
33.22
33.22
33.22
33.22
33.22
33.22
33.22
33.22
33.22
33.22
33.22
33.22
33.22
33.22
33.22
33.22
33.22
33.22
33.22
33.22
33.22
33.22
33.22
33.22
33.22
33.22
33.22
33.22
33.22
33.22
33.22
33.22
33.22
33.22
33.22
33.22
33.22
33.22
33.22
33.22
33.22
33.22
33.22
33.22
33.22
33.22
33.22
33.22
33.22
33.22
33.22
33.22
33.22
33.22
33.22
33.22
33.22
33.22
33.22
33.22
33.22
33.22
33.22
33.22
33.22
33.22
33.22
33.22
33.22
33.22
33.22
33.22
33.22
33.22
33.22
33.22
33.22
33.22
33.22
33.22
33.22
33.22
33.22
33.22
33.22
33.22
33.22
33.22
33.22
33.22
33.22
33.22
33.22
33.22
33.22
33.22
33.22
33.22
33.22
33.22
33.22
33.22
33.22
33.22
33.22
33.22
33.22
33.22
33.22
33.22
33.22
33.22
33.22
33.22
33.22
33.22
33.22
33.22
33.22
33.22
33.22
33.22
33.22
33.22
33.22
33.22
33.22
33.22
33.22
33.22
33.22
33.22
33.22
33.22
33.22
33.22
33.22
33.22
33.22
33.22
33.22
33.22
33.22
33.22
33.22
33.22
33.22
33.22
33.22
33.22
33.22
33.22
33.22
33.22
33.22
33.22
33.22
33.22
33.22
33.22
33.22
33.22
33.22
33.22
33.22
33.22
33.22
33.22
33.22
33.22
33.22
33.22
33.22
33.22
33.22
33.22
33.22
33.22
33.22
33.22
33.22
33.22
33.22
33.22
33.22
33.22
33.22
33.22
33.22
33.22
33.22
33.22
33.22
33.22
33.22
33.22
33.22
33.22
33.22
33.22
33.22
33.22
33.22
33.22
33.22
33.22
33.22
33.22
33.22
33.22
33.22
33.22
33.22
33.22
33.22
33.22
33.22
33.22
33.22
33.22
33.22
33.22
33.22
33.22
33.22
33.22
33.22
33.22
33.22
33.22
33.22
33.22
33.22
33.22
33.22
33.22
33.22
33.22
33.22
33.22
33.22
33.22
33.22
33.22
33.22
33.22
33.22
33.22
33.22
33.22
33.22
33.22
33.22
33.22
33.22
33.22
33.22
33.22
33.21
33.21
33.21
33.21
33.21
33.20
33.20
33.20
33.20
33.20
33.20
33.20
33.20
33.20
33.20
33.20
33.20
33.20
33.19
33.19
33.19
33.19
33.19
33.19
33.19
33.19
33.19
33.19
33.19
33.19
33.19
33.19
33.19
33.19
33.19
33.19
33.19
33.19
33.19
33.19
33.19
33.19
33.19
33.19
33.19
33.19
33.19
33.19
33.19
33.19
33.19
33.19
33.19
33.19
33.19
33.19
33.19
33.19
33.19
33.19
33.19
33.19
33.19
33.19
33.19
33.19
33.19
33.19
33.19
33.19
33.19
33.19
33.19
33.19
33.19
33.19
33.19
33.19
33.19
33.19
33.19
33.19
33.19
33.19
33.19
33.19
33.19
33.19
33.19
33.19
33.19
33.19
33.19
33.19
33.19
33.19
33.19
33.19
33.19
33.19
33.19
33.19
33.19
33.19
33.19
33.19
33.19
33.19
33.19
33.19
33.19
33.19
33.19
33.19
33.19
33.19
33.19
33.19
33.19
33.19
33.19
33.19
33.19
33.19
33.19
33.19
33.19
33.19
33.19
33.19
33.19
33.19
33.19
33.19
33.19
33.19
33.19
33.19
33.19
33.19
33.19
33.19
33.19
33.19
33.19
33.19
33.19
33.19
33.19
33.19
33.19
33.19
33.19
33.19
33.19
33.19
33.19
33.19
33.19
33.19
33.19
33.19
33.19
33.19
33.19
33.19
33.19
33.19
33.19
33.19
33.19
33.19
33.19
33.19
33.19
33.19
33.19
33.19
33.19
33.19
33.19
33.19
33.19
33.19
33.19
33.19
33.19
33.19
33.19
33.19
33.19
33.19
33.19
33.19
33.19
33.19
33.19
33.19
33.19
33.19
33.19
33.19
33.19
33.19
33.19
33.19
33.19
33.19
33.19
33.19
33.19
33.19
33.19
33.19
33.19
33.19
33.19
33.19
33.19
33.19
33.19
33.19
33.19
33.19
33.19
33.19
33.19
33.19
33.19
33.19
33.19
33.19
33.19
33.19
33.19
33.19
33.19
33.19
33.19
33.19
33.19
33.19
33.19
33.19
33.19
33.19
33.19
33.19
33.19
33.19
33.19
33.19
33.19
33.19
33.19
33.19
33.19
33.19
33.19
33.19
33.19
33.19
33.19
33.19
33.19
33.19
33.19
33.19
33.19
33.19
33.19
33.19
33.19
33.19
33.19
33.19
33.19
33.19
33.19
33.19
33.19
33.19
33.19
33.19
33.19
33.19
33.19
33.19
33.19
33.19
33.19
33.19
33.19
33.19
33.19
33.19
33.19
33.19
33.19
33.19
33.19
33.19
33.19
33.19
33.19
33.19
33.19
33.19
33.19
33.19
33.19
33.19
33.19
33.19
33.19
33.19
33.19
33.19
33.19
33.19
33.19
33.19
33.19
33.19
33.19
33.19
33.19
33.19
33.19
33.19
33.19
33.19
33.19
33.19
33.19
33.19
33.19
33.19
33.19
33.19
33.19
33.19
33.19
33.19
33.19
33.19
33.19
33.19
33.19
33.19
33.19
33.19
33.19
33.19
33.19
33.19
33.19
33.19
33.19
33.19
33.19
33.19
33.19
33.19
33.19
33.19
33.19
33.19
33.19
33.19
33.19
33.19
33.19
33.19
33.19
33.19
33.19
33.19
33.19
33.19
33.19
33.19
33.19
33.19
33.19
33.19
33.19
33.19
33.19
33.19
33.19
33.19
33.19
33.19
33.19
33.19
33.19
33.19
33.19
33.19
33.19
33.19
33.19
33.19
33.19
33.19
33.19
33.19
33.19
33.19
33.19
33.19
33.19
33.19
33.19
33.19
33.19
33.19
33.19
33.19
33.19
33.19
33.19
33.19
33.19
33.18
33.18
33.18
33.18
33.18
33.18
33.18
33.17
33.17
33.17
33.17
33.17
33.17
33.17
33.17
33.18
33.18
33.18
33.18
33.18
33.18
33.19
33.19
33.18
33.18
33.18
33.17
33.16
33.16
33.15
33.15
33.14
33.13
33.12
33.12
33.11
33.10
33.10
33.09
33.09
33.08
33.08
33.07
33.07
33.06
33.06
33.06
33.05
33.05
33.05
33.04
33.04
33.04
33.03
33.03
33.03
33.02
33.02
33.02
33.01
33.01
33.01
33.01
33.00
33.00
33.00
33.00
32.99
32.99
32.99
32.98
32.98
32.98
32.98
32.98
32.98
32.98
32.97
32.97
32.97
32.97
32.96
32.96
32.96
32.95
32.95
32.95
32.95
32.95
32.95
32.95
32.95
32.95
32.95
32.95
32.95
32.95
32.95
32.95
32.95
32.95
32.95
32.95
32.95
32.95
32.95
32.94
32.94
32.94
32.94
32.94
32.93
32.93
32.93
32.93
32.92
32.92
32.92
32.92
32.92
32.92
32.92
32.92
32.93
32.93
32.93
32.94
32.94
32.94
32.95
32.95
32.95
32.95
32.96
32.96
32.96
32.96
32.97
32.97
32.97
32.97
32.97
32.98
32.98
32.98
32.98
32.98
32.98
32.98
32.98
32.98
32.98
32.98
32.98
32.98
32.98
32.98
32.98
32.98
32.98
32.98
32.98
32.98
32.99
32.99
32.99
33.00
33.01
33.01
33.02
33.03
33.04
33.05
33.06
33.07
33.09
33.10
33.12
33.13
33.15
33.17
33.18
33.20
33.22
33.24
33.26
33.28
33.31
33.33
33.36
33.39
33.42
33.45
33.48
33.52
33.55
33.59
33.62
33.66
33.71
33.75
33.79
33.84
33.88
33.93
33.98
34.03
34.08
34.14
34.20
34.26
34.32
34.39
34.45
34.52
34.59
34.67
34.74
34.81
34.89
34.96
35.04
35.11
35.18
35.26
35.33
35.40
35.47
35.54
35.61
35.68
35.74
35.81
35.88
35.94
36.00
36.07
36.13
36.19
36.25
36.32
36.37
36.43
36.49
36.55
36.60
36.65
36.71
36.76
36.81
36.86
36.90
36.95
37.00
37.05
37.09
37.14
37.18
37.23
37.27
37.31
37.35
37.40
37.44
37.48
37.52
37.55
37.59
37.63
37.66
37.70
37.73
37.77
37.80
37.84
37.88
37.91
37.95
37.99
38.03
38.06
38.10
38.14
38.17
38.21
38.24
38.28
38.31
38.34
38.38
38.41
38.44
38.47
38.50
38.53
38.56
38.59
38.62
38.65
38.67
38.70
38.72
38.75
38.77
38.80
38.82
38.85
38.87
38.89
38.92
38.94
38.97
38.99
39.01
39.04
39.06
39.08
39.11
39.13
39.16
39.18
39.20
39.23
39.25
39.27
39.30
39.32
39.34
39.36
39.38
39.40
39.42
39.44
39.46
39.48
39.50
39.51
39.53
39.54
39.55
39.57
39.58
39.59
39.60
39.61
39.62
39.63
39.64
39.65
39.66
39.67
39.67
39.68
39.69
39.69
39.70
39.70
39.71
39.71
39.72
39.72
39.73
39.73
39.74
39.74
39.74
39.74
39.75
39.75
39.75
39.75
39.76
39.76
39.76
39.77
39.77
39.77
39.77
39.78
39.78
39.78
39.78
39.78
39.78
39.78
39.79
39.79
39.79
39.79
39.80
39.80
39.80
39.81
39.81
39.81
39.81
39.81
39.82
39.82
39.82
39.82
39.83
39.83
39.83
39.84
39.84
39.84
39.84
39.84
39.84
39.84
39.84
39.84
39.84
39.84
39.84
39.84
39.84
39.85
39.85
39.85
39.85
39.85
39.85
39.85
39.85
39.85
39.85
39.85
39.85
39.85
39.85
39.85
39.85
39.85
39.85
39.85
39.85
39.84
39.84
39.84
39.84
39.84
39.84
39.84
39.84
39.84
39.84
39.84
39.84
39.84
39.84
39.84
39.84
39.84
39.84
39.84
39.84
39.84
39.84
39.84
39.84
39.84
39.84
39.84
39.84
39.84
39.84
39.84
39.84
39.84
39.84
39.84
39.84
39.84
39.84
39.84
39.84
39.84
39.84
39.84
39.84
39.84
39.84
39.84
39.84
39.85
39.85
39.85
39.85
39.86
39.86
39.86
39.86
39.87
39.87
39.87
39.87
39.87
39.87
39.87
39.87
39.87
39.87
39.87
39.87
39.87
39.87
39.87
39.87
39.87
39.87
39.87
39.87
39.87
39.87
39.87
39.87
39.87
39.87
39.87
39.87
39.87
39.87
39.87
39.87
39.87
39.87
39.87
39.87
39.87
39.87
39.87
39.87
39.87
39.87
39.87
39.88
39.88
39.88
39.88
39.89
39.89
39.89
39.89
39.90
39.90
39.90
39.90
39.89
39.89
39.89
39.89
39.88
39.88
39.88
39.87
39.87
39.87
39.87
39.87
39.87
39.87
39.87
39.87
39.87
39.87
39.87
39.87
39.87
39.87
39.87
39.86
39.86
39.86
39.85
39.85
39.85
39.84
39.83
39.83
39.83
39.82
39.81
39.80
39.79
39.78
39.77
39.76
39.74
39.73
39.71
39.69
39.67
39.65
39.63
39.60
39.58
39.55
39.52
39.49
39.46
39.43
39.39
39.36
39.32
39.28
39.24
39.20
39.15
39.11
39.07
39.02
38.97
38.92
38.88
38.83
38.78
38.73
38.68
38.63
38.58
38.53
38.48
38.43
38.38
38.33
38.28
38.22
38.17
38.12
38.07
38.02
37.97
37.92
37.87
37.82
37.77
37.72
37.68
37.63
37.58
37.53
37.48
37.44
37.39
37.34
37.29
37.25
37.20
37.15
37.11
37.06
37.02
36.97
36.93
36.89
36.84
36.80
36.76
36.72
36.68
36.64
36.60
36.56
36.52
36.48
36.44
36.40
36.37
36.33
36.29
36.25
36.22
36.18
36.15
36.11
36.08
36.05
36.01
35.98
35.95
35.92
35.88
35.85
35.82
35.79
35.76
35.73
35.70
35.68
35.65
35.62
35.59
35.57
35.54
35.51
35.48
35.46
35.43
35.41
35.38
35.36
35.34
35.31
35.29
35.26
35.24
35.22
35.20
35.17
35.15
35.13
35.11
35.09
35.07
35.05
35.03
35.01
34.99
34.97
34.95
34.93
34.91
34.89
34.87
34.86
34.84
34.82
34.80
34.79
34.77
34.75
34.74
34.72
34.70
34.69
34.67
34.65
34.64
34.62
34.61
34.59
34.57
34.56
34.54
34.53
34.51
34.50
34.48
34.47
34.45
34.44
34.42
34.41
34.39
34.38
34.36
34.35
34.34
34.32
34.31
34.29
34.28
34.27
34.25
34.24
34.23
34.22
34.20
34.19
34.17
34.16
34.15
34.14
34.13
34.12
34.10
34.09
34.08
34.07
34.06
34.05
34.04
34.03
34.02
34.00
33.99
33.98
33.97
33.96
33.95
33.94
33.93
33.92
33.91
33.90
33.89
33.88
33.87
33.86
33.85
33.84
33.83
33.82
33.81
33.80
33.79
33.79
33.78
33.77
33.76
33.75
33.74
33.73
33.72
33.72
33.71
33.70
33.69
33.68
33.67
33.67
33.66
33.65
33.64
33.64
33.63
33.62
33.62
33.61
33.60
33.60
33.59
33.58
33.58
33.57
33.56
33.56
33.55
33.54
33.54
33.53
33.53
33.52
33.51
33.51
33.51
33.50
33.50
33.49
33.49
33.48
33.48
33.47
33.47
33.46
33.46
33.45
33.45
33.44
33.44
33.44
33.43
33.43
33.42
33.42
33.41
33.41
33.41
33.40
33.39
33.39
33.39
33.39
33.38
33.38
33.37
33.36
33.36
33.36
33.35
33.35
33.35
33.35
33.34
33.34
33.34
33.33
33.33
33.33
33.33
33.32
33.32
33.32
33.31
33.31
33.30
33.30
33.30
33.29
33.29
33.29
33.28
33.28
33.28
33.27
33.27
33.27
33.27
33.26
33.26
33.26
33.25
33.25
33.25
33.25
33.25
33.25
33.25
33.24
33.24
33.24
33.23
33.23
33.23
33.22
33.22
33.22
33.22
33.22
33.22
33.21
33.21
33.21
33.20
33.20
33.20
33.19
33.19
33.19
33.18
33.18
33.17
33.17
33.17
33.17
33.16
33.16
33.15
33.15
33.15
33.14
33.14
33.13
33.13
33.12
33.12
33.11
33.11
33.11
33.10
33.10
33.09
33.09
33.08
33.08
33.08
33.08
33.07
33.07
33.07
33.07
33.07
33.07
33.07
33.06
33.06
33.06
33.06
33.05
33.05
33.05
33.05
33.04
33.04
33.04
33.04
33.04
33.04
33.04
33.04
33.04
33.04
33.05
33.05
33.05
33.05
33.06
33.06
33.06
33.06
33.07
33.07
33.07
33.07
33.07
33.07
33.07
33.07
33.07
33.07
33.07
33.07
33.07
33.07
33.07
33.07
33.07
33.07
33.07
33.07
33.07
33.06
33.06
33.06
33.06
33.05
33.05
33.05
33.04
33.04
33.04
33.04
33.04
33.03
33.03
33.03
33.03
33.03
33.02
33.02
33.02
33.02
33.01
33.01
33.01
33.01
33.00
33.00
33.00
33.00
33.00
32.99
32.99
32.99
32.98
32.98
32.98
32.98
32.97
32.97
32.97
32.97
32.97
32.96
32.96
32.96
32.96
32.95
32.95
32.95
32.95
32.95
32.94
32.94
32.94
32.94
32.94
32.94
32.94
32.94
32.93
32.93
32.93
32.93
32.92
32.92
32.92
32.92
32.92
32.92
32.91
32.91
32.91
32.91
32.91
32.91
32.91
32.91
32.91
32.91
32.92
32.92
32.92
32.92
32.92
32.93
32.93
32.93
32.94
32.94
32.94
32.94
32.94
32.94
32.94
32.94
32.94
32.94
32.95
32.95
32.95
32.95
32.95
32.95
32.95
32.95
32.95
32.95
32.95
32.95
32.95
32.95
32.95
32.95
32.95
32.95
32.96
32.96
32.96
32.96
32.97
32.97
32.97
32.97
32.98
32.98
32.98
32.98
32.98
32.98
32.98
32.98
32.98
32.98
32.98
32.98
32.98
32.98
32.98
32.98
32.98
32.98
32.98
32.98
32.98
32.98
32.98
32.98
32.98
32.98
32.98
32.98
32.98
32.98
32.98
32.98
32.98
32.98
32.98
32.98
32.98
32.98
32.98
32.98
32.98
32.98
32.98
32.98
32.98
32.98
32.98
32.98
32.98
32.98
32.98
32.98
32.98
32.98
32.98
32.98
32.98
32.98
32.98
32.98
32.98
32.98
32.98
32.98
32.98
32.98
32.98
32.98
32.98
32.98
32.97
32.97
32.97
32.97
32.97
32.97
32.97
32.97
32.97
32.96
32.97
32.97
32.97
32.97
32.96
32.96
32.96
32.96
32.96
32.95
32.95
32.95
32.95
32.95
32.95
32.95
32.95
32.95
32.95
32.95
32.95
32.95
32.95
32.95
32.95
32.95
32.95
32.95
32.95
32.95
32.95
32.95
32.95
32.95
32.95
32.95
32.94
32.94
32.94
32.94
32.94
32.94
32.94
32.94
32.94
32.94
32.94
32.93
32.93
32.93
32.93
32.93
32.93
32.93
32.92
32.92
32.92
32.92
32.92
32.92
32.92
32.92
32.92
32.91
32.91
32.91
32.91
32.91
32.91
32.91
32.91
32.91
32.91
32.91
32.91
32.91
32.91
32.91
32.91
32.91
32.91
32.91
32.91
32.91
32.91
32.91
32.91
32.92
32.92
32.92
32.92
32.92
32.92
32.92
32.92
32.92
32.92
32.92
32.92
32.92
32.92
32.92
32.92
32.92
32.93
32.93
32.93
32.93
32.93
32.93
32.94
32.94
32.94
32.94
32.94
32.94
32.94
32.94
32.94
32.95
32.95
32.95
32.95
32.95
32.94
32.94
32.94
32.94
32.93
32.93
32.93
32.92
32.92
32.91
32.91
32.91
32.90
32.90
32.90
32.89
32.89
32.89
32.88
32.88
32.88
32.88
32.88
32.88
32.88
32.88
32.88
32.87
32.87
32.87
32.87
32.86
32.86
32.86
32.86
32.86
32.86
32.86
32.86
32.85
32.85
32.85
32.85
32.85
32.85
32.85
32.85
32.85
32.85
32.85
32.85
32.85
32.85
32.85
32.85
32.85
32.85
32.85
32.85
32.85
32.85
32.85
32.85
32.85
32.85
32.85
32.85
32.85
32.85
32.86
32.86
32.86
32.86
32.86
32.86
32.86
32.87
32.87
32.87
32.87
32.87
32.88
32.88
32.88
32.88
32.88
32.88
32.88
32.88
32.88
32.88
32.88
32.88
32.88
32.88
32.88
32.88
32.88
32.88
32.88
32.88
32.88
32.88
32.88
32.89
32.89
32.89
32.89
32.89
32.89
32.89
32.90
32.90
32.90
32.90
32.90
32.91
32.91
32.91
32.91
32.91
32.91
32.91
32.91
32.91
32.91
32.91
32.91
32.91
32.91
32.91
32.91
32.91
32.91
32.91
32.91
32.90
32.90
32.90
32.90
32.89
32.89
32.89
32.89
32.89
32.88
32.88
32.88
32.88
32.88
32.88
32.88
32.88
32.88
32.88
32.89
32.89
32.89
32.89
32.90
32.90
32.90
32.91
32.91
32.91
32.92
32.92
32.92
32.93
32.93
32.93
32.94
32.94
32.94
32.95
32.95
32.95
32.96
32.96
32.96
32.97
32.97
32.98
32.98
32.99
32.99
32.99
33.00
33.00
33.00
33.01
33.01
33.01
33.01
33.01
33.01
33.01
33.01
33.01
33.01
33.01
33.01
33.01
33.01
33.01
33.01
33.01
33.01
33.01
33.01
33.01
33.01
33.01
33.01
33.01
33.01
33.01
33.01
33.01
33.01
33.01
33.01
33.01
33.01
33.01
33.01
33.01
33.01
33.01
33.01
33.01
33.01
33.01
33.01
33.01
33.01
33.01
33.01
33.01
33.01
33.01
33.01
33.01
33.01
33.01
33.01
33.01
33.01
33.01
33.01
33.01
33.01
33.01
33.01
33.01
33.01
33.01
33.01
33.01
33.01
33.01
33.01
33.01
33.01
33.01
33.01
33.01
33.01
33.01
33.01
33.01
33.01
33.01
33.01
33.01
33.02
33.02
33.02
33.02
33.02
33.03
33.03
33.03
33.03
33.03
33.03
33.03
33.03
33.03
33.04
33.04
33.04
33.04
33.04
33.04
33.04
33.04
33.04
33.04
33.04
33.04
33.04
33.04
33.04
33.04
33.04
33.04
33.04
33.04
33.04
33.04
33.04
33.04
33.04
33.04
33.04
33.04
33.04
33.04
33.04
33.05
33.05
33.07
33.08
33.10
33.12
33.15
33.17
33.20
33.23
33.26
33.28
33.30
33.32
33.34
33.35
33.37
33.38
33.39
33.40
33.41
33.42
33.42
33.43
33.43
33.44
33.44
33.45
33.45
33.45
33.46
33.46
33.46
33.46
33.46
33.46
33.46
33.46
33.46
33.46
33.46
33.46
33.46
33.46
33.46
33.46
33.46
33.46
33.46
33.46
33.46
33.46
33.46
33.46
33.46
33.46
33.46
33.46
33.46
33.46
33.46
33.45
33.45
33.45
33.45
33.44
33.44
33.44
33.44
33.44
33.43
33.43
33.43
33.43
33.43
33.43
33.43
33.43
33.43
33.43
33.43
33.43
33.43
33.43
33.43
33.43
33.43
33.43
33.43
33.43
33.43
33.43
33.43
33.43
33.43
33.43
33.43
33.43
33.43
33.43
33.43
33.42
33.42
33.42
33.42
33.42
33.42
33.42
33.42
33.42
33.42
33.42
33.42
33.42
33.41
33.41
33.42
33.42
33.41
33.41
33.41
33.41
33.41
33.41
33.41
33.41
33.41
33.41
33.41
33.41
33.41
33.40
33.40
33.40
33.40
33.40
33.40
33.40
33.40
33.40
33.40
33.40
33.40
33.40
33.40
33.40
33.40
33.40
33.40
33.39
33.39
33.39
33.39
33.38
33.38
33.38
33.38
33.38
33.38
33.38
33.37
33.37
33.37
33.37
33.37
33.37
33.37
33.37
33.37
33.37
33.37
33.37
33.37
33.37
33.37
33.37
33.37
33.37
33.37
33.37
33.37
33.37
33.37
33.37
33.37
33.37
33.37
33.37
33.37
33.37
33.37
33.37
33.37
33.37
33.37
33.37
33.37
33.37
33.37
33.37
33.37
33.37
33.37
33.37
33.37
33.37
33.37
33.37
33.37
33.37
33.37
33.37
33.37
33.37
33.37
33.37
33.37
33.36
33.36
33.36
33.36
33.35
33.35
33.35
33.35
33.35
33.35
33.34
33.34
33.34
33.35
33.35
33.35
33.34
33.34
33.34
33.34
33.34
33.34
33.34
33.34
33.34
33.34
33.34
33.34
33.34
33.34
33.34
33.34
33.34
33.34
33.34
33.34
33.34
33.34
33.34
33.34
33.34
33.34
33.34
33.33
33.33
33.33
33.33
33.32
33.32
33.32
33.32
33.31
33.31
33.31
33.30
33.30
33.30
33.29
33.29
33.29
33.29
33.28
33.28
33.28
33.28
33.28
33.28
33.28
33.28
33.28
33.28
33.28
33.28
33.28
33.28
