# Supplementary material for: TRPM8-Dependent Dynamic Response in a Mathematical Model of Cold Thermoreceptor
Source: PLoS One. 2015 Oct 1;10(10):e0139314. doi: 10.1371/journal.pone.0139314 (PMC4591370; doi:10.1371/journal.pone.0139314)
Supplement: S1 Experimental Data — Includes figures and summary table. (ZIP) [file pone.0139314.s001.zip › SupplMat1/data_files/15805000_s.txt]

0.270690
0.539700
0.672990
0.882480
1.020360
1.127880
1.535610
1.669950
1.787400
1.925190
2.187210
2.314200
2.496270
2.617950
2.869350
2.917440
3.485940
3.591030
3.833010
4.077480
4.205790
4.355610
4.459680
4.814910
5.073240
5.093730
5.493120
5.617740
5.762640
6.177690
6.545430
6.688080
7.083510
7.347960
7.614780
7.812090
8.055750
8.194890
8.328750
8.597730
8.728770
8.868960
9.223920
9.709770
9.895770
10.021890
10.233000
10.493850
10.616400
10.915740
11.018250
11.175990
11.285250
11.541630
11.798280
11.994660
12.145170
12.276360
12.453270
12.586200
12.743100
12.870930
13.147620
13.246920
13.369530
13.538760
13.658610
13.890900
14.093970
14.261160
14.666820
14.922510
15.033360
15.436200
15.683520
15.803880
15.961860
16.245810
16.383600
16.510380
16.651860
16.803810
16.928430
17.065560
17.201910
17.324370
17.454330
17.583360
17.784480
18.170280
18.414150
18.535140
18.678600
18.832950
19.120560
19.239600
19.400160
19.524510
19.659930
19.820640
19.972350
20.099940
20.210430
20.489400
20.615160
20.793330
21.428400
21.698880
21.834930
21.965400
22.100490
22.522260
22.729650
22.959810
23.093520
23.238510
23.357130
23.605500
23.733840
24.149700
24.309120
24.438510
24.778380
24.896400
25.066440
25.196700
25.429440
25.636860
26.049420
26.348160
26.529120
26.656950
26.868510
26.991780
27.129240
27.277200
27.405600
27.637590
27.934440
28.061370
28.428900
28.666410
28.913490
29.037660
29.187030
29.298720
29.601090
30.025950
30.149670
30.285210
30.421380
30.552990
30.911130
31.076370
31.227180
31.488690
31.625400
31.791870
31.908270
32.139630
32.376870
32.508300
32.776590
32.901510
33.081810
33.242700
33.374910
33.551280
33.789780
33.911640
34.041240
34.160310
34.422060
34.640880
34.755150
34.955220
35.332710
35.456970
35.591880
35.865030
35.935260
36.123120
36.216570
36.325320
36.565710
36.707310
36.819840
36.969600
37.223760
37.352670
37.481760
37.869960
38.016060
38.122440
38.641890
38.915070
39.034350
39.162690
39.446640
39.586350
40.173330
40.316010
40.444410
40.606800
40.745790
40.878390
40.992210
41.163660
41.316180
41.447820
41.578260
41.820030
42.090210
42.238320
42.363960
42.736620
43.054980
43.185630
43.471770
43.589730
43.723950
43.846650
44.013600
44.331990
44.466060
44.586210
44.859360
45.082950
45.107580
45.213810
45.394020
45.528000
45.748800
45.897330
46.024080
46.351110
46.474920
46.734360
46.897560
47.049960
47.164290
47.478150
47.590680
47.732640
47.886240
48.183030
48.295770
48.363060
48.368400
48.379650
48.413070
48.754650
48.796380
48.949380
49.111530
49.366890
49.553490
50.197110
50.578590
50.824200
51.088890
51.859230
52.780860
52.926150
53.279190
53.526420
53.658330
53.954640
54.058230
54.111270
55.398300
55.880880
56.162400
56.269890
56.391690
56.528130
56.810940
56.985960
57.280950
57.403770
57.540960
57.670380
57.836700
58.266090
58.414140
58.724790
58.887720
59.147970
59.346570
59.591940
59.733090
60.110910
60.291090
60.543210
60.731190
60.943080
61.101960
61.126320
61.272270
61.673280
61.794690
61.946040
62.170260
62.310840
62.323650
62.473500
62.697780
62.815020
62.949390
63.092130
63.319260
63.436650
63.579600
63.721560
63.875040
64.075200
64.201890
64.344270
64.488330
64.637160
64.762650
64.891140
65.043450
65.205180
65.457060
65.574120
65.711070
65.849370
65.990400
66.121800
66.326370
66.606630
66.997950
67.130880
67.260570
67.503180
67.903110
68.021640
68.089440
68.151450
68.247000
68.377140
68.657460
68.781060
68.859630
68.910990
69.067830
69.306480
69.424200
69.561540
69.697260
69.855540
70.001190
70.130490
70.263660
70.569660
70.692930
70.797210
70.914600
70.932960
71.074530
71.291340
71.418330
71.625300
71.743680
72.001110
72.249660
72.380160
72.701430
72.834150
73.099770
73.310310
73.414950
73.549980
73.832790
74.055930
74.163870
74.303490
74.428110
74.556600
74.677200
74.867070
75.231090
75.355860
75.610500
75.720780
76.027860
76.133970
76.316910
76.427580
76.888200
77.189760
77.498850
77.660880
77.918160
78.054660
78.200490
78.350430
78.650370
78.867870
79.018260
79.184310
79.306140
79.460190
79.613250
79.752960
79.888950
80.123580
80.259000
80.751570
80.879160
81.170190
81.331620
81.612870
81.974760
82.117350
82.353420
82.471770
82.600110
82.772910
82.891050
83.064030
83.335980
83.585970
83.822070
84.062880
84.207750
84.335310
84.469380
84.775080
84.904080
85.098840
85.231200
85.595970
85.821180
85.860780
85.982430
86.272350
86.527890
86.693280
86.849880
87.252060
87.460830
87.611070
87.724350
88.014810
88.301520
88.441740
88.680270
88.847790
89.053470
89.239980
89.358960
89.738370
92.042970
92.271480
92.411370
92.520450
92.921520
93.035250
93.240420
93.495870
93.620730
93.740400
93.945780
94.089060
94.321590
94.496370
94.699200
94.815330
95.046210
95.211240
95.521050
95.657070
96.021660
96.135030
96.409140
96.559530
96.791700
96.931500
97.052190
97.209270
97.354770
97.482630
97.630560
97.771440
97.903290
98.015550
98.150340
98.299080
98.572170
98.689380
98.803620
98.971110
99.222150
99.340830
99.461580
99.773400
99.922140
100.139160
100.265580
100.409670
100.540350
100.720560
100.991100
101.115600
101.233230
101.351220
101.483700
101.646510
101.769480
102.277320
102.398820
102.429630
102.648870
102.758880
102.883470
103.018470
103.146030
103.465890
103.613430
103.761060
103.908840
104.041890
104.207580
104.363700
104.774190
104.926860
105.054840
105.173400
105.676230
105.801300
106.071240
106.186950
106.330470
106.551090
106.706730
106.854660
106.983780
107.121870
107.322060
107.697420
107.851740
107.962590
108.099480
108.373770
108.502740
108.612060
108.831000
108.960780
109.118760
109.583370
109.705860
109.841460
109.982490
110.111490
110.256750
110.505150
110.649960
110.784210
110.911410
111.166770
111.425850
111.596430
111.695550
111.865950
112.024470
112.129110
112.489380
112.724160
112.994730
113.301960
113.671440
113.855220
114.299160
114.424920
114.549810
114.699930
115.145880
115.267860
115.519770
115.647600
115.760490
116.006070
116.129760
116.483850
116.725590
116.956200
117.218580
117.367500
117.513030
117.725520
117.855540
118.102740
118.223280
118.346370
118.666830
118.768830
119.053200
119.182770
119.316510
119.492970
119.777400
119.904450
120.024300
120.206520
120.619320
120.745200
120.870240
121.327590
121.471020
121.638330
122.035590
122.256030
122.406810
122.530740
122.804670
122.940210
123.063090
123.234300
123.375210
123.520380
123.649560
123.821310
123.968160
124.077810
124.323600
124.477440
124.629990
124.808760
124.969020
125.099730
125.211300
125.374140
125.529900
126.378330
126.529770
126.654570
126.818460
126.942990
127.202400
127.315560
127.452750
127.485390
127.575900
127.759560
128.025210
128.168010
128.347290
128.497230
128.649240
128.843700
128.975370
129.105390
129.403200
129.517110
129.759900
129.888810
130.082820
130.245870
130.383990
130.639590
130.767690
131.133570
131.263830
131.670810
131.797530
132.210510
132.221130
132.433290
132.546330
132.664170
132.768870
132.891330
132.987240
133.072200
133.083480
133.272060
133.362120
133.450140
133.532730
133.542930
133.605030
133.622850
133.633860
133.713120
133.727580
133.795080
133.807740
133.836300
133.918140
133.935210
134.000550
134.007990
134.122620
134.130720
134.142300
134.152950
134.234640
134.247840
134.258820
134.343660
134.374170
134.385000
134.400540
134.463480
134.474340
134.484180
134.497440
134.547870
134.566080
134.574240
134.650260
134.661360
134.677140
134.745930
134.759400
134.774250
134.851230
134.856750
134.866650
134.875890
134.884080
134.890980
134.952600
134.957610
134.967600
134.981670
135.051450
135.058440
135.067680
135.121710
135.127170
135.133590
135.144090
135.212430
135.218850
135.231960
135.243570
135.318840
135.324000
135.331410
135.413490
135.429540
135.449640
135.468960
135.479910
135.562230
135.565140
135.569940
135.579180
135.599310
135.661710
135.667290
135.674040
135.680160
135.689070
135.704340
135.716100
135.796860
135.805080
135.811470
135.820620
135.899040
135.911820
135.919200
135.926610
135.951780
136.003470
136.018500
136.026510
136.035240
136.047720
136.114320
136.119960
136.127910
136.138080
136.155420
136.218930
136.233240
136.239030
136.247460
136.255050
136.268100
136.280850
136.300650
136.315440
136.388280
136.393620
136.400850
136.407840
136.422480
136.433040
136.516200
136.520880
136.527960
136.536120
136.549650
136.632690
136.638000
136.657890
136.677060
136.754370
136.759740
136.768530
136.776390
136.784640
136.795470
136.871010
136.875990
136.883940
136.891140
136.897860
136.906740
136.985490
136.994820
137.005290
137.030730
137.044590
137.058210
137.136810
137.141790
137.149170
137.157060
137.166990
137.176080
137.184000
137.195340
137.248860
137.254260
137.264880
137.273340
137.282670
137.292930
137.320920
137.333160
137.350710
137.360550
137.370900
137.382180
137.454420
137.460270
137.469510
137.480160
137.487570
137.495820
137.505240
137.514390
137.565600
137.580720
137.593740
137.613150
137.622210
137.639340
137.647860
137.684520
137.692590
137.695440
137.705940
137.715000
137.735670
137.746920
137.760240
137.769360
137.780820
137.816010
137.834010
137.845500
137.866350
137.877690
137.889570
137.900280
137.912940
137.932980
137.948970
137.990490
137.999520
138.008370
138.032340
138.044010
138.092340
138.122010
138.134430
138.146730
138.169200
138.185280
138.189810
138.196620
138.211350
138.253710
138.261720
138.273870
138.284850
138.295530
138.312120
138.374400
138.377400
138.380970
138.391140
138.402540
138.435990
138.459420
138.472800
138.567660
138.574170
138.587070
138.592170
138.597330
138.610020
138.611370
138.636840
138.663480
138.674730
138.727290
138.740760
138.789030
138.797520
138.827640
138.846210
138.856710
138.914430
138.924270
138.935040
138.984450
138.992160
139.046970
139.054920
139.116030
139.126830
139.143330
139.190220
139.199280
139.212300
139.222020
139.254780
139.279020
139.308570
139.320240
139.405440
139.419000
139.432200
139.529100
139.563960
139.574820
139.599000
139.627980
139.674240
139.683060
139.704360
139.765890
139.794870
139.809090
139.858170
139.870200
139.871490
139.912500
139.945110
139.955730
139.965930
139.979010
139.998630
140.029650
140.045130
140.099550
140.112330
140.155980
140.194620
140.393310
140.417760
140.468580
140.516340
140.559870
140.617800
140.663790
140.676870
140.687970
140.743500
140.896200
140.917830
140.935410
140.948280
140.975130
140.983380
140.992830
141.027360
141.091350
141.105150
141.109380
141.162210
141.197520
141.255270
141.308940
141.411060
141.426150
141.562920
141.576810
141.589230
141.627060
141.706530
141.931230
141.964260
142.012740
142.048650
142.118580
142.275480
142.322370
142.403220
142.445250
142.459830
142.482930
142.502610
142.631700
142.899930
142.981920
143.027790
143.321250
143.887500
143.960340
144.374250
144.802200
145.473480
157.340940
163.396170
171.167370
187.608300
188.863950
189.669210
190.278360
190.760760
190.900410
191.665680
191.936820
192.536310
193.196370
193.935000
194.185170
195.200040
195.560790
195.856350
196.985250
197.801970
197.926680
199.623240
200.109180
200.311710
200.593980
201.039720
201.296670
201.932700
202.323780
202.541550
202.811340
203.255970
203.734800
203.978100
205.231020
205.577040
206.094210
206.596080
206.897100
207.066780
207.549780
207.934620
208.271340
208.909620
209.172120
209.498010
209.883420
210.057390
210.940680
211.089420
211.531560
212.045220
212.368260
212.495070
212.739060
213.060600
213.526410
213.917850
214.381980
214.669590
215.083650
215.534700
215.850540
216.709800
217.414290
217.720410
218.007270
218.156820
218.601360
218.732550
219.230760
219.354870
219.654120
220.078650
220.214610
220.596180
220.733280
221.215260
221.795040
222.651600
222.926760
223.330890
223.660170
223.923690
223.927410
224.065290
224.321370
224.599710
224.977860
225.117960
225.666540
225.813750
226.055520
226.464630
226.601760
227.341710
227.461740
227.753730
227.882160
228.148440
229.562190
229.814430
229.934880
230.390730
230.655600
230.923650
231.125460
231.379320
231.588540
231.667290
231.780450
232.012920
232.426320
232.917930
233.064030
233.481000
233.592060
233.917050
234.153990
234.468720
234.566130
234.812910
234.971640
235.107720
235.363020
235.795680
236.203500
237.311370
237.432180
237.856470
237.996930
238.161930
238.614750
239.051340
239.200800
239.444640
239.691930
239.940690
240.075990
240.450300
240.624330
240.772620
241.317480
241.462620
241.609740
241.998870
242.230680
242.373960
242.690340
242.825010
243.092700
244.497720
245.223000
245.643810
245.925960
246.347220
246.687930
246.815340
247.049580
247.184010
247.486800
247.620990
248.409600
248.520000
248.677890
248.974620
249.113610
249.235380
249.579360
249.810720
250.130190
250.297050
250.580310
250.865040
251.002800
251.335980
251.685420
252.007260
252.035670
252.255060
252.485730
252.747750
253.051290
253.170960
253.389270
253.462230
253.599540
253.644900
253.922550
254.177040
254.379150
254.479320
254.570190
254.795430
254.940150
255.208410
255.439950
255.563400
255.820950
255.951570
256.389360
256.517130
256.641720
256.827960
257.140200
257.278320
257.443980
257.862030
257.873010
257.886780
257.921070
258.052650
258.327360
258.617070
258.775890
258.925830
259.054710
259.215300
259.582590
259.689630
259.700490
259.900710
260.036010
260.214090
260.372070
260.784240
260.906010
261.103320
261.345540
261.482850
261.615390
261.793680
261.928170
262.065240
262.328310
262.569420
262.708710
262.795920
263.104350
263.236560
263.763060
264.000840
264.145380
264.447420
264.573960
264.853290
265.005270
265.159920
265.399710
265.547400
265.689540
265.990740
266.136900
266.448270
266.781960
267.196200
267.313890
267.769560
268.007550
268.158030
268.681050
268.967550
269.248020
269.684550
269.861910
270.001050
270.284280
270.580950
270.722250
271.005510
271.361340
271.527030
271.809180
272.125560
272.253840
272.493900
272.620770
272.977590
273.096180
273.612510
273.761190
274.009830
274.157580
274.313700
274.413660
274.559490
274.695870
274.946610
275.096490
275.402040
275.415900
275.527920
275.663520
276.126300
276.360810
276.529380
276.857520
277.133190
277.272660
277.443840
277.820970
277.981770
278.103120
278.347830
278.611170
278.737740
278.878110
279.015270
279.255660
279.493920
279.537600
279.908700
280.040070
280.340010
280.589790
280.855980
280.992300
281.029830
281.139030
281.625720
281.756610
282.162120
282.278100
282.415020
282.611850
283.016520
283.233090
283.361400
283.592640
283.743270
283.863210
284.062350
284.192880
284.486040
284.643300
284.803980
285.356610
285.480270
285.866760
285.995790
286.268400
286.412790
286.552950
286.676580
287.001120
287.259060
287.433300
287.551530
287.923950
288.405360
288.473610
288.693840
289.042380
289.415370
289.532820
289.669080
290.021160
290.148420
290.325870
290.933550
291.379680
291.395670
291.407430
291.427350
291.450510
291.511890
291.618930
292.346280
292.679670
292.836060
293.115180
293.265840
293.399310
293.663070
293.910510
294.026160
294.562140
294.674010
295.119210
295.246680
295.373670
295.521570
295.659450
295.973730
296.254110
296.445840
296.570880
296.852490
296.961600
297.112500
297.433680
297.560400
297.713670
297.968670
298.130760
298.267500
298.690680
298.960110
299.587470
300.009990
300.376350
300.901080
301.713330
305.657010
309.231240
309.293340
310.011120
310.274160
310.347960
310.533570
310.569690
311.035860
311.049330
311.588700
311.631150
311.772660
311.786820
311.951850
312.043500
312.265230
312.275760
312.351510
312.360240
312.374700
312.388980
312.392610
312.398550
312.414660
312.589080
312.653160
312.751740
312.839430
313.242570
313.443750
315.324150
315.872160
317.452170
319.088700
320.668590
357.865380
358.238190
365.218980
368.041500
372.310110
374.357250
375.697350
376.363980
377.171490
377.471070
378.007470
378.959910
380.376930
381.461490
381.713010
382.450440
383.594340
384.287910
384.572640
384.681210
385.532010
386.776290
387.232740
387.458820
388.246380
388.828080
388.950780
389.201040
389.512650
389.530830
389.548800
389.737890
389.955720
390.398100
390.873330
391.186710
391.470120
391.873530
392.129850
392.808870
394.715850
394.941300
395.172300
396.876180
397.150050
397.447530
400.165260
400.838040
401.012610
402.123270
404.359680
405.497400
407.059770
408.203880
411.908940
412.400490
412.969500
414.508590
414.808470
416.462190
417.544740
418.407450
419.159880
420.201540
420.215070
422.166360
422.896020
423.563970
424.195530
424.885590
426.292050
426.383310
427.208070
428.548770
429.528300
429.913110
430.392330
430.815030
431.303340
434.837190
435.263850
435.771660
438.273720
438.769410
440.108670
440.683470
442.234440
442.602180
442.798320
444.906240
445.880400
446.010930
446.368380
446.635320
447.319260
447.834750
448.105740
448.758390
449.665980
449.948880
450.373140
450.609840
450.752010
450.866610
451.453620
451.803360
452.241720
452.605860
453.978300
454.398780
458.688180
458.718240
466.056570
467.592180
467.619990
468.278310
469.481820
469.755270
471.908910
473.772330
474.217110
474.729360
474.739410
477.240930
479.323230
483.525660
483.539880
483.580080
485.735280
486.005040
488.438100
488.918400
489.579750
489.849180
490.253100
490.302240
490.349850
492.370140
493.630320
494.262120
494.528340
494.721420
494.899380
495.412860
495.474090
496.263750
497.213880
498.611970
500.281500
500.799420
501.561180
501.779190
502.781160
502.810590
503.725530
504.088020
504.339510
504.868500
505.385010
505.684890
506.667240
507.769740
509.895450
512.490120
512.999100
515.021820
516.745140
516.944190
516.952350
517.945770
519.126900
519.169320
520.760190
520.779570
521.687370
522.420900
522.644670
523.416570
524.165550
525.520860
525.588270
527.677200
527.992650
528.486240
529.092810
530.096700
530.493690
530.537460
530.787360
531.030510
531.146070
532.728600
533.636820
533.920950
534.488460
535.948050
536.393310
537.982440
543.446550
544.488870
545.095380
545.342550
545.519580
545.576370
545.583300
545.602380
546.107940
546.387810
546.487860
546.765510
546.921480
547.059000
547.590150
547.685760
548.196480
548.424900
548.692350
548.806080
549.144690
549.345510
549.526290
549.537210
549.551760
549.562890
549.624270
549.803640
549.901590
550.008600
550.107570
550.244310
550.354080
550.459800
550.764180
550.778910
550.839960
551.147160
551.251260
551.418480
551.481600
552.697860
553.096320
553.176810
553.831500
554.109540
554.217180
555.149580
555.498420
555.750210
555.954510
556.278750
557.276460
557.507820
557.591520
558.164580
558.346500
558.818430
559.233330
559.526730
559.626330
559.715280
560.712030
561.083310
561.293790
561.409500
562.006890
562.488090
562.571670
562.678980
563.017110
563.154780
563.503680
563.997060
564.169710
564.275370
564.731430
564.997860
565.239060
565.313850
565.778520
565.790760
566.167950
566.618010
567.238110
567.263130
567.448890
567.675300
567.880020
568.020450
568.228770
568.343550
568.514430
568.548810
569.011260
569.203080
569.436960
570.170850
570.417000
570.533970
570.617010
570.721590
570.967830
571.266150
571.485300
571.955670
572.053080
572.258130
572.496210
572.559090
572.589840
572.761500
572.898450
572.978400
572.985780
573.000600
573.034440
573.119460
573.271350
573.345540
573.361740
573.829650
574.342950
574.542900
574.640550
574.747170
574.977240
575.079660
575.300670
575.417190
575.663520
575.764080
575.950830
576.277290
576.365340
576.622680
576.835770
577.087020
577.180950
577.242660
577.303230
577.550040
577.658220
577.762110
577.954170
577.961400
577.974330
578.050200
578.257680
578.263140
578.311350
578.390010
578.486250
578.895090
579.198000
579.658650
579.879000
580.198020
580.553430
580.826940
580.919580
581.047830
581.164410
581.553900
581.671140
581.790990
582.019350
582.210840
582.329850
582.548370
582.988920
583.087440
583.447620
583.674210
583.769280
583.964730
584.216430
584.317860
584.527110
584.630520
584.775030
584.828880
584.940390
585.194550
585.235950
585.336120
585.610260
585.846000
586.057380
586.268610
586.369740
586.581990
586.894050
586.896690
587.105520
587.213070
587.321520
587.600910
587.686320
587.893500
588.028110
588.129660
588.300030
588.505200
588.709380
588.722460
588.963330
589.483680
589.533030
589.980300
590.024220
590.227980
590.511300
590.770080
590.867760
591.253230
591.568890
591.711210
593.111280
593.228550
593.313960
593.322480
593.563770
593.856600
594.184290
594.831810
594.957750
595.055760
595.174050
595.478940
595.488540
595.558830
595.691670
596.030310
596.247840
596.341170
596.349270
596.456250
596.671620
596.821140
596.881470
596.983920
597.247320
597.663510
598.202490
598.313550
598.547340
598.637940
598.811190
599.443170
599.608020
599.902020
600.175200
600.280410
600.373110
600.579240
600.686610
600.800250
600.916620
601.348800
602.285160
602.485170
602.836230
603.130080
603.229380
603.445260
603.656640
604.024290
604.279110
604.537380
604.540830
604.614900
605.028840
605.140530
605.233860
605.726190
606.007080
606.136770
606.244350
606.881040
607.104810
607.194270
607.442880
607.618080
607.709460
607.768050
607.851480
608.000220
608.088510
608.185560
608.482320
608.581350
608.726760
608.822730
608.872320
609.243600
609.490980
609.493260
609.562920
609.735000
609.844710
609.884790
610.241730
610.353030
610.612800
610.823160
610.927740
611.044590
611.519430
611.591010
611.674650
611.818860
612.355380
612.558690
612.662850
612.888780
613.053900
613.064550
613.182210
613.447410
613.587900
613.668780
614.034000
614.157210
614.386170
614.484420
614.629230
614.740770
614.952030
615.044760
615.197430
615.308040
615.447990
615.804600
615.965220
616.062030
616.184430
616.444020
618.049590
618.190470
618.756240
618.963090
619.156560
619.245780
619.662600
619.777740
619.919640
620.634180
620.752260
621.018330
621.336990
621.451440
621.653370
621.786630
621.885330
622.219260
622.333050
622.966890
623.068170
623.269500
623.390850
623.498580
623.724030
623.811780
624.050190
624.426360
624.646530
624.762690
624.815070
624.820770
625.104540
625.354290
625.459860
625.683840
626.402490
626.616510
626.717250
626.973720
627.232050
627.272250
627.363300
627.729990
628.084380
628.635570
628.976400
629.079210
629.536050
629.873430
630.088080
630.586320
630.687300
631.070370
631.219020
631.282200
631.356360
631.452900
631.875360
632.208720
632.417340
632.552730
632.673690
633.171810
633.284820
633.488670
634.085430
634.208370
634.327530
634.481790
635.000640
635.211630
635.934810
636.079080
636.168090
636.541380
636.713340
637.096350
637.339980
637.488750
637.606860
637.742940
637.984740
638.506230
638.516400
638.772780
639.030930
640.004790
640.550580
640.694820
641.136030
641.413080
642.564060
642.683070
643.340670
644.139900
644.309610
644.572380
645.286980
645.652200
645.749250
645.771240
646.015950
646.162290
646.435560
646.546500
646.983300
647.713170
648.274890
648.979530
649.081800
649.314240
649.327440
649.747500
649.870830
649.994280
650.109120
650.612820
650.730390
650.970210
651.906420
651.975660
652.302360
652.462500
652.601340
652.820910
652.908060
653.111460
653.362110
653.563020
653.679660
653.787360
653.947140
654.187650
654.313680
654.870390
655.064580
655.187580
655.570830
655.673460
655.959030
656.239890
656.357040
656.484090
656.490720
656.607180
657.127200
657.447480
657.721080
657.836100
657.842340
658.359330
658.364760
658.677090
659.091900
659.361780
659.472930
660.131670
660.140370
660.739350
661.414440
661.625910
661.772340
662.052630
662.083560
662.361540
662.480400
662.626740
662.905830
663.191940
663.587250
663.594690
663.942390
664.519260
664.649790
664.657770
664.921080
665.786820
666.081750
666.088440
666.366630
666.609780
666.885720
667.064370
667.206360
667.718460
668.176890
668.181570
668.830290
669.538110
669.685500
670.291500
670.932390
671.188140
671.815740
672.002160
672.017250
672.327090
672.460350
672.883110
672.891840
673.026360
673.490100
673.923750
674.305080
674.449110
674.454750
675.108690
675.261540
675.819210
675.827130
675.945030
675.947670
676.239450
676.583880
676.712100
676.713900
677.466540
677.583630
677.865900
677.872740
678.165060
678.687780
678.962730
679.438710
679.920300
680.067000
680.209560
680.776830
680.783190
681.849090
682.162830
682.330440
682.495230
683.041980
683.054550
683.345040
684.100770
684.133260
684.644040
685.153380
685.389900
685.476900
685.560090
685.583400
685.719420
685.723290
685.727190
685.767090
685.796940
685.851180
685.852860
685.913160
685.923210
686.216280
686.217780
686.332530
686.352840
686.379060
686.392530
686.396490
686.422830
686.429730
686.452770
686.477580
686.496480
686.576400
686.592360
686.596050
686.617410
686.629740
686.662620
686.672280
686.688870
686.742570
686.772210
686.780550
686.785950
686.792550
686.799150
686.802540
686.807310
686.812470
686.832510
686.837280
686.846280
686.852160
686.866350
686.869440
686.872470
686.877240
686.886270
686.912100
686.928750
686.952420
686.955240
686.966190
686.972040
687.005640
687.016230
687.069030
687.078570
687.096000
687.098910
687.102300
687.148530
687.192210
687.198900
687.212220
687.216930
687.218850
687.232200
687.246030
687.248460
687.285960
687.291870
687.296010
687.298800
687.306030
687.308460
687.318780
687.325950
687.365490
687.372090
687.375480
687.380100
687.386970
687.388410
687.405840
687.408390
687.521700
687.541680
687.555330
687.631560
687.636750
687.638580
687.645720
687.658530
687.665820
687.678570
687.682890
687.705750
687.706770
687.708960
687.715170
687.718500
687.725190
687.729630
687.731910
687.745650
687.751890
687.765180
687.771840
687.775260
687.778440
687.791520
687.805710
687.808530
687.831510
687.838500
687.858480
687.866670
687.868050
687.878430
687.879780
687.885600
687.891420
687.895500
687.908040
687.918450
687.928020
687.935610
687.938400
687.941790
687.956490
687.965040
687.978390
687.991710
688.018350
688.038330
688.047960
688.056570
688.058340
688.067970
688.071660
688.076520
688.085010
688.091670
688.098300
688.105410
688.111320
688.116510
688.118820
688.126440
688.135020
688.158210
688.159620
688.165410
688.171650
688.174950
688.187910
688.194990
688.198260
688.201620
688.221600
688.336470
688.678020
688.685220
688.697970
688.731360
688.758030
689.824020
689.877540
690.070770
690.100800
690.237360
690.260700
690.440310
690.460680
690.479370
690.552450
690.568260
690.620610
690.717240
690.806070
690.899040
691.073790
691.140510
691.194180
691.510440
691.594080
691.617450
691.863660
691.904190
691.907340
691.952280
692.086620
692.117010
692.190240
692.650260
692.976900
693.053940
693.056880
693.080220
693.086490
693.099900
693.120240
693.123960
693.156840
693.166440
693.180210
693.240210
693.253920
693.302430
693.304050
693.306510
693.344070
693.376830
693.379860
693.396840
693.399840
693.418170
693.430170
693.433500
693.440190
693.446460
693.460170
693.463950
693.476880
693.479850
693.490170
693.516870
693.536790
693.543540
693.546480
693.563970
693.579900
693.583980
693.593940
693.616860
693.636780
693.640170
693.650190
693.656790
693.659820
693.665040
693.673560
693.680160
693.690150
693.700140
693.713490
693.716760
693.720180
693.730140
693.733830
693.739860
693.746430
693.756780
693.759840
693.762600
693.779850
693.786480
693.804000
693.809820
693.816750
693.850110
693.854970
693.859830
693.876780
693.880140
693.890160
693.918150
693.919830
693.930150
693.936780
693.953880
693.956730
693.959820
693.963990
693.979830
693.990150
694.000140
694.006380
694.010100
694.013520
694.023930
694.024920
694.030140
694.033500
694.046400
694.053450
694.059750
694.076790
694.083900
694.090110
694.099830
694.103430
694.109790
694.116360
694.118160
694.133430
694.136790
694.144980
694.150110
694.170060
694.180140
694.183500
694.200060
694.210110
694.213470
694.223490
694.236780
694.256760
694.259790
694.270080
694.273470
694.290090
694.310100
694.316760
694.319820
694.323900
694.326360
694.349760
694.356750
694.363890
694.370100
694.379790
694.393380
694.396770
694.399770
694.407120
694.410090
694.413870
694.423890
694.426770
694.443900
694.466370
694.470060
694.476750
694.496730
694.498140
694.500060
694.510050
694.553820
694.556760
694.560120
694.569780
694.580100
694.583460
694.599780
694.614810
694.619760
694.623360
694.630110
694.636710
694.659750
694.663950
694.678050
694.683900
694.690050
694.698060
694.699770
694.719780
694.729740
694.736700
694.739730
694.743900
694.750050
694.756710
694.759770
694.763370
694.769760
694.776750
694.780110
694.796700
694.803870
694.810080
694.820070
694.843890
694.856700
694.860090
694.876680
694.879770
694.883460
694.896750
694.907580
694.909770
694.916730
694.950060
694.956690
694.958040
694.959780
694.963920
694.970100
694.976250
694.996680
694.999740
695.016690
695.019750
695.026350
695.033460
695.036700
695.043420
695.046270
695.056710
695.076330
695.099730
695.116710
695.118000
695.123910
695.137680
695.139720
695.165460
695.176260
695.189700
695.213790
695.216700
695.220030
695.240040
695.256690
695.270010
695.290020
695.296680
695.299680
695.310030
695.336700
695.369700
695.376660
695.379720
695.389710
695.392890
695.400000
695.403810
695.407050
695.409990
695.413380
695.416650
695.420010
695.425560
695.430030
695.436690
695.440020
695.449740
695.463810
695.466300
695.470020
695.473380
695.476740
695.489670
695.500020
695.509680
695.517150
695.519700
695.536590
695.543910
695.546250
695.549670
695.556600
695.570010
695.576700
695.580000
695.586690
695.596680
695.616630
695.629680
695.640000
695.650020
695.659710
695.663760
695.670000
695.687010
695.699670
695.706330
695.709690
695.716560
695.720010
695.749920
695.756610
695.759670
695.764800
695.776650
695.784780
695.804850
695.816580
695.819670
695.823810
695.826330
695.836620
695.839980
695.843370
695.856660
695.879640
695.896620
695.899650
695.909970
695.913780
695.939940
695.979960
695.995710
695.999670
696.016500
696.019950
696.039990
696.043350
696.046260
696.099930
696.136590
697.139910
698.218890
699.750000
704.188890
704.257680
705.884340
706.330680
706.914300
708.232500
709.033680
