# Supplementary material for: TRPM8-Dependent Dynamic Response in a Mathematical Model of Cold Thermoreceptor
Source: PLoS One. 2015 Oct 1;10(10):e0139314. doi: 10.1371/journal.pone.0139314 (PMC4591370; doi:10.1371/journal.pone.0139314)
Supplement: S1 Experimental Data — Includes figures and summary table. (ZIP) [file pone.0139314.s001.zip › SupplMat1/data_files/15805000_t.txt]

34.06
34.06
34.05
34.05
34.05
34.04
34.04
34.04
34.04
34.04
34.04
34.04
34.04
34.04
34.04
34.04
34.04
34.04
34.04
34.04
34.04
34.04
34.03
34.03
34.03
34.04
34.04
34.05
34.06
34.07
34.08
34.09
34.10
34.10
34.09
34.08
34.07
34.06
34.04
34.02
34.00
33.99
33.97
33.97
33.96
33.95
33.94
33.94
33.93
33.93
33.93
33.92
33.92
33.92
33.92
33.92
33.92
33.92
33.92
33.91
33.91
33.91
33.91
33.90
33.90
33.90
33.90
33.90
33.89
33.89
33.89
33.89
33.89
33.89
33.89
33.89
33.89
33.89
33.89
33.89
33.89
33.89
33.89
33.89
33.89
33.89
33.89
33.89
33.89
33.89
33.89
33.89
33.89
33.89
33.89
33.89
33.89
33.89
33.89
33.89
33.89
33.89
33.89
33.89
33.89
33.89
33.89
33.89
33.89
33.89
33.89
33.89
33.89
33.89
33.89
33.89
33.89
33.89
33.89
33.89
33.89
33.89
33.89
33.89
33.89
33.89
33.89
33.89
33.89
33.89
33.90
33.90
33.90
33.90
33.90
33.90
33.90
33.90
33.90
33.90
33.90
33.90
33.91
33.91
33.91
33.91
33.91
33.92
33.92
33.92
33.92
33.92
33.92
33.92
33.92
33.92
33.92
33.92
33.92
33.92
33.92
33.92
33.92
33.92
33.92
33.92
33.92
33.92
33.92
33.93
33.93
33.93
33.93
33.93
33.94
33.94
33.94
33.95
33.95
33.95
33.95
33.95
33.95
33.95
33.95
33.95
33.95
33.95
33.95
33.95
33.95
33.95
33.95
33.95
33.95
33.96
33.96
33.96
33.97
33.97
33.97
33.97
33.98
33.98
33.98
33.98
33.98
33.98
33.98
33.98
33.98
33.98
33.98
33.98
33.98
33.99
33.99
33.99
33.99
33.99
33.99
33.99
33.99
33.99
33.99
33.99
33.99
33.99
33.99
33.99
34.00
34.00
34.00
34.00
34.00
34.00
34.00
34.01
34.01
34.01
34.01
34.01
34.01
34.01
34.01
34.01
34.01
34.01
34.01
34.01
34.01
34.01
34.01
34.01
34.01
34.01
34.01
34.01
34.01
34.01
34.01
34.01
34.01
34.01
34.01
34.01
34.01
34.01
34.01
34.01
34.01
34.01
34.01
34.01
34.01
34.01
34.01
34.01
34.01
34.01
34.01
34.01
34.01
34.02
34.02
34.02
34.02
34.02
34.02
34.02
34.02
34.03
34.03
34.03
34.03
34.03
34.03
34.04
34.04
34.04
34.04
34.04
34.04
34.04
34.04
34.04
34.04
34.04
34.04
34.04
34.04
34.04
34.04
34.04
34.04
34.04
34.04
34.04
34.04
34.04
34.04
34.04
34.04
34.04
34.04
34.04
34.04
34.04
34.04
34.04
34.04
34.04
34.04
34.04
34.04
34.04
34.04
34.04
34.04
34.04
34.04
34.04
34.04
34.04
34.04
34.04
34.04
34.04
34.04
34.04
34.04
34.04
34.04
34.04
34.04
34.04
34.04
34.04
34.04
34.04
34.04
34.04
34.04
34.04
34.04
34.04
34.04
34.04
34.04
34.05
34.05
34.05
34.05
34.06
34.06
34.06
34.06
34.06
34.06
34.07
34.07
34.07
34.07
34.07
34.07
34.07
34.07
34.07
34.07
34.07
34.07
34.07
34.07
34.07
34.07
34.07
34.06
34.06
34.06
34.06
34.05
34.05
34.05
34.05
34.04
34.04
34.04
34.04
34.04
34.04
34.04
34.04
34.04
34.04
34.04
34.04
34.04
34.04
34.04
34.04
34.04
34.04
34.04
34.04
34.04
34.04
34.04
34.04
34.04
34.04
34.04
34.04
34.04
34.04
34.04
34.04
34.04
34.04
34.04
34.04
34.04
34.04
34.04
34.04
34.05
34.05
34.05
34.05
34.05
34.06
34.06
34.06
34.06
34.07
34.07
34.07
34.07
34.07
34.07
34.07
34.07
34.07
34.07
34.07
34.07
34.07
34.07
34.07
34.07
34.07
34.07
34.07
34.07
34.07
34.07
34.07
34.07
34.07
34.07
34.07
34.07
34.07
34.08
34.08
34.08
34.09
34.09
34.09
34.09
34.10
34.10
34.10
34.10
34.10
34.10
34.10
34.10
34.10
34.10
34.09
34.09
34.09
34.09
34.08
34.08
34.08
34.08
34.07
34.07
34.07
34.06
34.06
34.06
34.05
34.05
34.05
34.04
34.04
34.04
34.03
34.03
34.03
34.02
34.02
34.02
34.01
34.01
34.01
34.01
34.01
34.01
34.01
34.01
34.00
34.00
34.00
33.99
33.99
33.99
33.98
33.98
33.98
33.97
33.97
33.97
33.96
33.95
33.95
33.94
33.94
33.93
33.93
33.93
33.92
33.92
33.93
33.93
33.93
33.94
33.94
33.94
33.94
33.95
33.95
33.95
33.95
33.96
33.96
33.96
33.96
33.96
33.96
33.96
33.97
33.97
33.97
33.97
33.97
33.97
33.97
33.97
33.97
33.97
33.97
33.97
33.97
33.97
33.98
33.98
33.98
33.98
33.98
33.98
33.98
33.98
33.98
33.98
33.98
33.98
33.98
33.98
33.98
33.98
33.98
33.98
33.98
33.98
33.98
33.98
33.98
33.98
33.98
33.98
33.98
33.99
33.99
33.99
33.99
34.00
34.00
34.00
34.00
34.01
34.01
34.01
34.01
34.01
34.01
34.01
34.01
34.01
34.01
34.01
34.01
34.02
34.02
34.02
34.02
34.03
34.03
34.03
34.04
34.04
34.04
34.04
34.04
34.04
34.04
34.04
34.04
34.04
34.04
34.04
34.04
34.05
34.05
34.05
34.06
34.06
34.06
34.07
34.07
34.07
34.07
34.07
34.07
34.07
34.07
34.07
34.07
34.07
34.07
34.07
34.07
34.07
34.07
34.07
34.07
34.07
34.07
34.06
34.06
34.06
34.05
34.05
34.05
34.05
34.05
34.04
34.04
34.04
34.04
34.04
34.04
34.04
34.04
34.04
34.04
34.04
34.04
34.04
34.04
34.04
34.04
34.04
34.04
34.04
34.04
34.04
34.04
34.04
34.04
34.04
34.04
34.04
34.04
34.04
34.05
34.05
34.05
34.05
34.05
34.05
34.05
34.06
34.06
34.06
34.06
34.06
34.07
34.07
34.07
34.07
34.07
34.07
34.07
34.07
34.07
34.07
34.07
34.07
34.07
34.07
34.07
34.07
34.07
34.07
34.07
34.07
34.07
34.07
34.07
34.07
34.07
34.07
34.07
34.07
34.07
34.08
34.08
34.08
34.08
34.08
34.08
34.08
34.08
34.08
34.09
34.09
34.09
34.09
34.09
34.09
34.09
34.09
34.09
34.09
34.09
34.09
34.09
34.10
34.10
34.10
34.10
34.10
34.10
34.10
34.10
34.10
34.10
34.10
34.10
34.10
34.10
34.10
34.10
34.10
34.10
34.10
34.10
34.10
34.10
34.10
34.10
34.10
34.10
34.10
34.10
34.10
34.10
34.10
34.10
34.10
34.10
34.10
34.10
34.10
34.10
34.10
34.10
34.10
34.10
34.10
34.11
34.11
34.11
34.11
34.11
34.11
34.12
34.12
34.12
34.12
34.12
34.12
34.12
34.12
34.12
34.12
34.12
34.13
34.13
34.13
34.13
34.13
34.13
34.13
34.13
34.13
34.13
34.13
34.13
34.13
34.13
34.14
34.14
34.14
34.14
34.14
34.14
34.14
34.14
34.14
34.14
34.14
34.14
34.14
34.14
34.14
34.14
34.14
34.14
34.14
34.14
34.14
34.14
34.14
34.14
34.14
34.14
34.14
34.14
34.14
34.14
34.14
34.14
34.14
34.14
34.14
34.14
34.14
34.14
34.14
34.14
34.14
34.14
34.14
34.14
34.14
34.14
34.14
34.14
34.14
34.14
34.14
34.14
34.14
34.14
34.14
34.14
34.14
34.14
34.14
34.14
34.14
34.14
34.14
34.14
34.14
34.14
34.14
34.14
34.14
34.14
34.14
34.14
34.14
34.14
34.14
34.14
34.14
34.14
34.14
34.14
34.14
34.14
34.14
34.14
34.14
34.14
34.14
34.14
34.14
34.14
34.14
34.14
34.14
34.14
34.14
34.14
34.14
34.14
34.14
34.14
34.14
34.14
34.14
34.14
34.14
34.13
34.13
34.13
34.13
34.13
34.13
34.12
34.12
34.12
34.12
34.12
34.12
34.12
34.12
34.12
34.12
34.12
34.12
34.12
34.12
34.13
34.13
34.13
34.13
34.13
34.13
34.14
34.14
34.14
34.14
34.14
34.14
34.14
34.14
34.14
34.14
34.14
34.14
34.14
34.14
34.13
34.13
34.13
34.13
34.12
34.12
34.12
34.11
34.11
34.11
34.10
34.10
34.10
34.09
34.09
34.09
34.08
34.08
34.08
34.08
34.08
34.08
34.07
34.07
34.07
34.07
34.07
34.07
34.07
34.07
34.07
34.07
34.07
34.07
34.07
34.07
34.07
34.07
34.06
34.06
34.06
34.06
34.05
34.05
34.05
34.05
34.05
34.05
34.04
34.04
34.04
34.04
34.04
34.04
34.04
34.04
34.04
34.04
34.04
34.04
34.04
34.04
34.04
34.04
34.04
34.04
34.04
34.04
34.04
34.04
34.04
34.04
34.04
34.05
34.05
34.05
34.05
34.05
34.06
34.06
34.06
34.06
34.07
34.07
34.07
34.07
34.07
34.07
34.07
34.07
34.07
34.07
34.07
34.07
34.07
34.07
34.07
34.07
34.07
34.07
34.08
34.08
34.08
34.08
34.08
34.08
34.09
34.09
34.09
34.10
34.10
34.10
34.10
34.10
34.10
34.10
34.10
34.10
34.10
34.11
34.11
34.11
34.11
34.11
34.11
34.11
34.11
34.12
34.12
34.12
34.13
34.13
34.13
34.13
34.14
34.14
34.14
34.14
34.14
34.14
34.14
34.14
34.14
34.14
34.14
34.14
34.14
34.14
34.14
34.14
34.14
34.14
34.14
34.14
34.15
34.15
34.15
34.16
34.16
34.16
34.16
34.16
34.17
34.17
34.17
34.17
34.17
34.17
34.17
34.17
34.17
34.17
34.17
34.17
34.17
34.17
34.17
34.17
34.17
34.17
34.17
34.17
34.17
34.17
34.17
34.17
34.17
34.17
34.17
34.17
34.17
34.17
34.17
34.17
34.17
34.17
34.17
34.17
34.17
34.17
34.17
34.17
34.17
34.17
34.17
34.17
34.17
34.17
34.17
34.17
34.16
34.16
34.16
34.16
34.16
34.16
34.16
34.16
34.16
34.16
34.16
34.16
34.16
34.16
34.16
34.16
34.16
34.16
34.16
34.16
34.16
34.16
34.16
34.16
34.16
34.16
34.16
34.16
34.16
34.16
34.17
34.17
34.17
34.17
34.17
34.17
34.17
34.17
34.17
34.17
34.17
34.17
34.17
34.17
34.17
34.17
34.17
34.17
34.17
34.17
34.17
34.17
34.17
34.17
34.17
34.17
34.17
34.17
34.17
34.17
34.17
34.17
34.17
34.17
34.17
34.17
34.17
34.17
34.17
34.17
34.17
34.17
34.17
34.17
34.17
34.17
34.17
34.17
34.17
34.17
34.17
34.17
34.16
34.16
34.16
34.16
34.16
34.15
34.15
34.15
34.14
34.14
34.14
34.14
34.14
34.14
34.13
34.13
34.13
34.13
34.12
34.12
34.11
34.11
34.10
34.09
34.08
34.08
34.07
34.06
34.05
34.04
34.03
34.02
34.00
33.99
33.98
33.96
33.94
33.92
33.90
33.88
33.86
33.83
33.81
33.78
33.75
33.72
33.69
33.66
33.63
33.60
33.56
33.53
33.49
33.45
33.41
33.37
33.33
33.29
33.25
33.20
33.16
33.11
33.06
33.01
32.96
32.91
32.86
32.81
32.75
32.70
32.64
32.59
32.53
32.47
32.42
32.36
32.30
32.24
32.18
32.12
32.06
32.00
31.94
31.88
31.82
31.76
31.70
31.64
31.58
31.52
31.47
31.41
31.34
31.28
31.22
31.16
31.10
31.03
30.97
30.90
30.84
30.77
30.71
30.64
30.58
30.52
30.45
30.39
30.33
30.27
30.21
30.15
30.09
30.03
29.97
29.91
29.85
29.79
29.73
29.67
29.61
29.55
29.48
29.42
29.36
29.29
29.23
29.16
29.10
29.03
28.97
28.91
28.84
28.78
28.72
28.65
28.59
28.53
28.47
28.41
28.35
28.29
28.23
28.17
28.12
28.06
28.00
27.94
27.88
27.83
27.77
27.71
27.66
27.60
27.54
27.49
27.43
27.38
27.32
27.27
27.21
27.16
27.10
27.05
26.99
26.93
26.88
26.82
26.77
26.71
26.65
26.59
26.54
26.48
26.42
26.37
26.31
26.25
26.20
26.14
26.08
26.03
25.97
25.92
25.86
25.81
25.76
25.70
25.65
25.59
25.54
25.49
25.43
25.38
25.33
25.28
25.22
25.17
25.12
25.07
25.02
24.97
24.92
24.87
24.82
24.78
24.73
24.68
24.63
24.59
24.54
24.49
24.45
24.40
24.36
24.31
24.27
24.22
24.18
24.14
24.09
24.05
24.01
23.97
23.93
23.89
23.85
23.82
23.78
23.75
23.72
23.69
23.66
23.64
23.61
23.59
23.57
23.56
23.54
23.53
23.53
23.52
23.52
23.52
23.52
23.53
23.54
23.55
23.56
23.57
23.59
23.61
23.63
23.65
23.67
23.70
23.72
23.75
23.78
23.80
23.82
23.85
23.87
23.90
23.93
23.95
23.98
24.01
24.04
24.07
24.10
24.14
24.18
24.22
24.27
24.31
24.36
24.41
24.46
24.51
24.57
24.62
24.68
24.73
24.79
24.85
24.91
24.97
25.03
25.09
25.15
25.21
25.27
25.34
25.40
25.46
25.53
25.59
25.66
25.72
25.79
25.85
25.92
25.98
26.05
26.11
26.18
26.24
26.31
26.37
26.44
26.51
26.57
26.64
26.70
26.77
26.84
26.90
26.97
27.03
27.10
27.16
27.22
27.29
27.35
27.42
27.48
27.54
27.60
27.67
27.73
27.79
27.85
27.91
27.97
28.03
28.09
28.15
28.21
28.27
28.33
28.39
28.45
28.51
28.56
28.62
28.68
28.73
28.79
28.84
28.90
28.95
29.00
29.06
29.11
29.16
29.21
29.26
29.31
29.36
29.40
29.45
29.50
29.55
29.59
29.64
29.69
29.73
29.78
29.83
29.88
29.92
29.97
30.02
30.06
30.11
30.15
30.20
30.24
30.28
30.32
30.36
30.40
30.44
30.48
30.52
30.56
30.60
30.63
30.67
30.71
30.75
30.78
30.82
30.86
30.90
30.93
30.97
31.01
31.04
31.08
31.11
31.14
31.18
31.21
31.24
31.27
31.30
31.33
31.36
31.39
31.42
31.45
31.48
31.51
31.54
31.56
31.59
31.61
31.64
31.67
31.69
31.72
31.74
31.76
31.79
31.81
31.84
31.86
31.89
31.91
31.94
31.96
31.98
32.01
32.03
32.05
32.07
32.09
32.11
32.13
32.15
32.17
32.19
32.21
32.23
32.25
32.27
32.29
32.31
32.33
32.35
32.37
32.39
32.41
32.43
32.45
32.47
32.49
32.50
32.52
32.54
32.56
32.57
32.59
32.61
32.62
32.64
32.66
32.67
32.69
32.71
32.72
32.74
32.75
32.77
32.78
32.80
32.81
32.83
32.84
32.86
32.87
32.89
32.90
32.91
32.92
32.94
32.95
32.96
32.97
32.99
33.00
33.01
33.02
33.03
33.05
33.06
33.07
33.08
33.09
33.10
33.11
33.12
33.13
33.14
33.15
33.16
33.17
33.18
33.19
33.20
33.21
33.22
33.23
33.24
33.25
33.26
33.26
33.27
33.28
33.29
33.30
33.30
33.31
33.32
33.32
33.33
33.34
33.35
33.36
33.37
33.37
33.38
33.39
33.40
33.40
33.41
33.41
33.42
33.43
33.44
33.44
33.45
33.45
33.46
33.46
33.47
33.48
33.48
33.48
33.49
33.50
33.50
33.51
33.51
33.51
33.52
33.52
33.53
33.53
33.54
33.54
33.54
33.55
33.56
33.56
33.57
33.57
33.57
33.58
33.58
33.59
33.59
33.60
33.60
33.60
33.61
33.61
33.61
33.61
33.62
33.62
33.62
33.63
33.63
33.63
33.64
33.64
33.64
33.65
33.65
33.66
33.66
33.67
33.67
33.67
33.68
33.68
33.68
33.69
33.69
33.69
33.70
33.70
33.70
33.70
33.71
33.71
33.71
33.71
33.72
33.72
33.72
33.73
33.73
33.73
33.73
33.73
33.74
33.74
33.74
33.74
33.74
33.74
33.75
33.75
33.75
33.75
33.76
33.76
33.76
33.76
33.77
33.77
33.77
33.77
33.77
33.77
33.77
33.77
33.77
33.77
33.77
33.77
33.77
33.78
33.78
33.78
33.79
33.79
33.79
33.80
33.80
33.80
33.80
33.80
33.80
33.80
33.81
33.81
33.81
33.82
33.82
33.82
33.83
33.83
33.83
33.83
33.83
33.83
33.83
33.83
33.83
33.83
33.84
33.84
33.84
33.85
33.85
33.85
33.85
33.86
33.86
33.86
33.86
33.86
33.86
33.86
33.86
33.86
33.86
33.86
33.86
33.86
33.86
33.86
33.86
33.86
33.86
33.86
33.86
33.86
33.86
33.86
33.87
33.87
33.87
33.87
33.87
33.87
33.87
33.87
33.87
33.88
33.88
33.88
33.88
33.88
33.88
33.89
33.89
33.89
33.89
33.89
33.89
33.89
33.89
33.89
33.89
33.89
33.89
33.89
33.89
33.89
33.89
33.89
33.89
33.89
33.89
33.89
33.89
33.89
33.89
33.89
33.89
33.89
33.89
33.89
33.89
33.89
33.89
33.89
33.89
33.89
33.89
33.89
33.89
33.89
33.89
33.89
33.89
33.89
33.89
33.89
33.89
33.89
33.89
33.89
33.89
33.89
33.89
33.89
33.89
33.89
33.89
33.89
33.89
33.89
33.89
33.89
33.89
33.89
33.89
33.89
33.89
33.89
33.89
33.89
33.89
33.89
33.89
33.90
33.90
33.90
33.90
33.90
33.91
33.91
33.91
33.92
33.92
33.92
33.92
33.92
33.92
33.92
33.92
33.92
33.92
33.92
33.92
33.92
33.92
33.92
33.92
33.92
33.92
33.92
33.92
33.92
33.92
33.92
33.92
33.92
33.92
33.92
33.92
33.92
33.92
33.92
33.92
33.92
33.92
33.92
33.92
33.92
33.92
33.92
33.92
33.92
33.92
33.92
33.92
33.92
33.92
33.92
33.92
33.92
33.92
33.92
33.92
33.92
33.92
33.92
33.92
33.92
33.92
33.92
33.92
33.92
33.92
33.92
33.92
33.92
33.92
33.92
33.92
33.92
33.92
33.92
33.92
33.92
33.92
33.92
33.92
33.92
33.92
33.92
33.92
33.92
33.92
33.92
33.92
33.92
33.92
33.92
33.92
33.92
33.92
33.92
33.92
33.92
33.92
33.92
33.92
33.92
33.92
33.92
33.91
33.91
33.91
33.91
33.90
33.90
33.90
33.90
33.90
33.90
33.89
33.89
33.89
33.89
33.89
33.89
33.89
33.89
33.89
33.89
33.89
33.89
33.89
33.89
33.89
33.89
33.89
33.89
33.89
33.89
33.89
33.89
33.89
33.89
33.89
33.89
33.89
33.89
33.89
33.89
33.89
33.89
33.89
33.89
33.89
33.89
33.89
33.89
33.89
33.89
33.89
33.89
33.89
33.89
33.89
33.89
33.89
33.89
33.89
33.89
33.89
33.89
33.89
33.89
33.89
33.89
33.89
33.89
33.89
33.89
33.89
33.89
33.89
33.89
33.89
33.89
33.89
33.89
33.89
33.89
33.89
33.89
33.89
33.89
33.89
33.89
33.89
33.89
33.89
33.89
33.89
33.89
33.89
33.89
33.89
33.89
33.89
33.89
33.89
33.89
33.89
33.89
33.89
33.89
33.89
33.89
33.89
33.89
33.89
33.89
33.89
33.89
33.89
33.89
33.89
33.89
33.89
33.89
33.89
33.89
33.89
33.89
33.89
33.89
33.89
33.89
33.89
33.89
33.89
33.89
33.89
33.89
33.89
33.89
33.89
33.89
33.89
33.89
33.89
33.89
33.89
33.89
33.89
33.89
33.89
33.89
33.89
33.89
33.89
33.89
33.89
33.89
33.89
33.89
33.89
33.89
33.89
33.89
33.89
33.89
33.89
33.89
33.89
33.89
33.89
33.89
33.89
33.89
33.89
33.89
33.89
33.89
33.89
33.89
33.89
33.89
33.89
33.89
33.89
33.89
33.89
33.89
33.90
33.90
33.90
33.90
33.91
33.91
33.91
33.91
33.92
33.92
33.92
33.92
33.92
33.92
33.92
33.92
33.92
33.92
33.92
33.92
33.92
33.92
33.92
33.92
33.92
33.92
33.92
33.92
33.92
33.92
33.92
33.92
33.92
33.92
33.92
33.92
33.92
33.92
33.92
33.92
33.92
33.92
33.92
33.92
33.92
33.92
33.92
33.92
33.92
33.92
33.92
33.92
33.92
33.93
33.93
33.93
33.93
33.93
33.93
33.94
33.94
33.94
33.94
33.94
33.95
33.95
33.95
33.95
33.95
33.95
33.95
33.95
33.95
33.95
33.95
33.95
33.95
33.95
33.95
33.95
33.95
33.95
33.95
33.95
33.95
33.95
33.95
33.95
33.95
33.95
33.95
33.96
33.96
33.96
33.96
33.96
33.97
33.97
33.97
33.98
33.98
33.98
33.98
33.98
33.98
33.98
33.98
33.98
33.98
33.98
33.98
33.98
33.98
33.98
33.98
33.98
33.98
33.98
33.98
33.98
33.98
33.98
33.98
33.98
33.98
33.98
33.98
33.98
33.98
33.98
33.98
33.98
33.98
33.98
33.98
33.98
33.98
33.98
33.98
33.98
33.98
33.98
33.98
33.99
33.99
33.99
33.99
33.99
33.99
34.00
34.00
34.00
34.01
34.01
34.01
34.00
34.00
34.01
34.01
34.01
34.01
34.01
34.01
34.01
34.01
34.01
34.01
34.01
34.01
34.01
34.01
34.01
34.01
34.01
34.01
34.01
34.01
34.01
34.01
34.01
34.01
34.01
34.01
34.01
34.01
34.01
34.01
34.01
34.01
34.01
34.01
34.01
34.01
34.01
34.01
34.01
34.01
34.01
34.01
34.01
34.01
34.01
34.01
34.01
34.01
34.01
34.01
34.01
34.01
34.01
34.01
34.01
34.01
34.01
34.01
34.01
34.01
34.01
34.01
34.01
34.01
34.01
34.01
34.01
34.01
34.01
34.01
34.01
34.01
34.01
34.01
34.01
34.01
34.01
34.01
34.01
34.01
34.01
34.01
34.01
34.01
34.01
34.01
34.01
34.01
34.01
34.01
34.01
34.01
34.01
34.01
34.01
34.01
34.01
34.01
34.01
34.01
34.01
34.01
34.01
34.01
34.01
34.01
34.01
34.01
34.01
34.01
34.01
34.01
34.01
34.01
34.01
34.01
34.01
34.01
34.01
34.01
34.01
34.01
34.01
34.02
34.02
34.02
34.02
34.03
34.03
34.03
34.03
34.03
34.04
34.04
34.04
34.04
34.04
34.04
34.04
34.04
34.04
34.04
34.04
34.04
34.04
34.04
34.04
34.04
34.04
34.04
34.04
34.04
34.04
34.04
34.04
34.04
34.04
34.04
34.04
34.04
34.04
34.04
34.04
34.04
34.04
34.04
34.04
34.04
34.04
34.04
34.04
34.04
34.04
34.04
34.04
34.04
34.04
34.04
34.04
34.04
34.05
34.05
34.05
34.05
34.05
34.06
34.06
34.06
34.06
34.06
34.05
34.05
34.05
34.05
34.05
34.05
34.05
34.05
34.05
34.05
34.05
34.05
34.05
34.05
34.05
34.05
34.04
34.04
34.04
34.04
34.04
34.04
34.04
34.04
34.04
34.04
34.04
34.04
34.04
34.04
34.04
34.04
34.04
34.04
34.05
34.05
34.05
34.05
34.05
34.05
34.05
34.05
34.05
34.05
34.05
34.05
34.05
34.05
34.05
34.06
34.06
34.06
34.06
34.06
34.06
34.06
34.07
34.07
34.07
34.07
34.07
34.07
34.07
34.07
34.07
34.07
34.07
34.07
34.07
34.07
34.07
34.07
34.07
34.07
34.07
34.07
34.07
34.07
34.07
34.07
34.07
34.07
34.07
34.07
34.07
34.07
34.07
34.07
34.07
34.07
34.07
34.07
34.07
34.07
34.08
34.08
34.08
34.08
34.08
34.08
34.08
34.08
34.08
34.08
34.09
34.09
34.09
34.09
34.09
34.10
34.10
34.10
34.10
34.10
34.10
34.10
34.10
34.10
34.10
34.10
34.10
34.10
34.10
34.10
34.10
34.10
34.10
34.10
34.10
34.10
34.10
34.10
34.10
34.10
34.10
34.10
34.10
34.10
34.10
34.10
34.10
34.10
34.10
34.10
34.10
34.10
34.10
34.10
34.10
34.10
34.10
34.10
34.10
34.10
34.10
34.10
34.10
34.10
34.10
34.10
34.10
34.10
34.10
34.10
34.10
34.10
34.10
34.10
34.10
34.10
34.10
34.10
34.10
34.10
34.10
34.10
34.10
34.10
34.10
34.10
34.10
34.10
34.10
34.10
34.10
34.10
34.10
34.10
34.10
34.10
34.10
34.10
34.10
34.10
34.10
34.10
34.10
34.10
34.10
34.10
34.10
34.10
34.10
34.10
34.10
34.10
34.10
34.10
34.10
34.10
34.10
34.10
34.10
34.10
34.10
34.11
34.11
34.11
34.11
34.11
34.11
34.11
34.11
34.11
34.11
34.11
34.11
34.12
34.12
34.12
34.13
34.13
34.13
34.13
34.13
34.13
34.13
34.13
34.13
34.14
34.14
34.14
34.14
34.15
34.15
34.16
34.16
34.17
34.18
34.19
34.19
34.20
34.21
34.22
34.24
34.25
34.26
34.28
34.29
34.31
34.32
34.34
34.36
34.38
34.40
34.42
34.45
34.47
34.50
34.52
34.55
34.58
34.61
34.64
34.67
34.70
34.74
34.77
34.81
34.84
34.88
34.92
34.95
34.99
35.03
35.07
35.11
35.16
35.20
35.24
35.29
35.33
35.38
35.43
35.47
35.52
35.57
35.62
35.67
35.72
35.77
35.82
35.87
35.93
35.98
36.03
36.09
36.14
36.19
36.25
36.30
36.36
36.41
36.47
36.52
36.58
36.63
36.69
36.75
36.80
36.86
36.92
36.97
37.03
37.09
37.15
37.21
37.27
37.33
37.38
37.44
37.50
37.56
37.61
37.65
37.69
37.72
37.74
37.75
37.76
37.76
37.77
37.78
37.80
37.83
37.87
37.91
37.96
38.02
38.08
38.14
38.20
38.26
38.31
38.36
38.41
38.46
38.51
38.57
38.63
38.69
38.75
38.82
38.88
38.95
39.02
39.09
39.16
39.23
39.30
39.37
39.44
39.50
39.57
39.64
39.71
39.78
39.84
39.91
39.98
40.04
40.11
40.18
40.24
40.31
40.37
40.44
40.51
40.57
40.64
40.70
40.77
40.83
40.90
40.96
41.03
41.09
41.16
41.23
41.29
41.36
41.42
41.49
41.56
41.62
41.69
41.75
41.82
41.89
41.95
42.02
42.08
42.15
42.22
42.28
42.35
42.42
42.48
42.54
42.61
42.67
42.73
42.80
42.86
42.92
42.98
43.04
43.10
43.17
43.23
43.28
43.34
43.40
43.46
43.52
43.58
43.63
43.69
43.75
43.81
43.86
43.92
43.98
44.03
44.09
44.15
44.20
44.26
44.31
44.37
44.42
44.48
44.54
44.59
44.64
44.70
44.75
44.80
44.86
44.91
44.96
45.01
45.06
45.11
45.16
45.21
45.26
45.31
45.35
45.40
45.44
45.48
45.52
45.57
45.60
45.64
45.68
45.71
45.74
45.77
45.79
45.82
45.84
45.86
45.87
45.89
45.90
45.90
45.91
45.91
45.91
45.90
45.89
45.88
45.87
45.85
45.83
45.81
45.78
45.76
45.73
45.69
45.66
45.63
45.59
45.55
45.51
45.47
45.43
45.38
45.34
45.30
45.25
45.21
45.17
45.12
45.08
45.04
45.00
44.96
44.93
44.90
44.87
44.85
44.82
44.80
44.78
44.75
44.73
44.70
44.66
44.63
44.59
44.54
44.50
44.45
44.40
44.35
44.29
44.24
44.18
44.13
44.07
44.01
43.95
43.89
43.82
43.76
43.70
43.63
43.56
43.49
43.43
43.36
43.29
43.22
43.15
43.08
43.00
42.93
42.86
42.79
42.71
42.64
42.56
42.49
42.42
42.34
42.27
42.19
42.12
42.05
41.97
41.90
41.83
41.76
41.68
41.61
41.54
41.46
41.39
41.31
41.24
41.16
41.09
41.01
40.94
40.87
40.79
40.72
40.65
40.57
40.50
40.43
40.36
40.29
40.22
40.15
40.09
40.02
39.95
39.89
39.83
39.76
39.70
39.64
39.58
39.52
39.46
39.40
39.35
39.29
39.24
39.18
39.13
39.08
39.03
38.98
38.93
38.88
38.84
38.79
38.74
38.70
38.65
38.61
38.57
38.53
38.48
38.44
38.40
38.36
38.32
38.27
38.23
38.19
38.15
38.11
38.07
38.03
38.00
37.96
37.92
37.88
37.85
37.81
37.77
37.74
37.70
37.66
37.63
37.59
37.56
37.53
37.50
37.46
37.43
37.40
37.37
37.34
37.31
37.28
37.25
37.22
37.19
37.16
37.13
37.10
37.07
37.04
37.02
36.99
36.96
36.94
36.91
36.88
36.86
36.83
36.80
36.78
36.75
36.73
36.70
36.68
36.65
36.63
36.61
36.58
36.56
36.54
36.51
36.49
36.47
36.45
36.43
36.41
36.39
36.36
36.34
36.32
36.30
36.28
36.26
36.24
36.23
36.21
36.19
36.17
36.15
36.14
36.12
36.10
36.09
36.07
36.06
36.04
36.02
36.01
35.99
35.98
35.96
35.94
35.93
35.91
35.90
35.88
35.87
35.86
35.84
35.83
35.81
35.80
35.79
35.78
35.76
35.75
35.74
35.72
35.71
35.70
35.69
35.68
35.67
35.65
35.64
35.63
35.62
35.61
35.59
35.58
35.57
35.56
35.55
35.53
35.52
35.51
35.50
35.49
35.48
35.47
35.46
35.45
35.43
35.43
35.41
35.40
35.39
35.38
35.37
35.36
35.35
35.34
35.33
35.32
35.31
35.30
35.29
35.28
35.27
35.26
35.25
35.24
35.24
35.23
35.22
35.21
35.20
35.19
35.18
35.17
35.17
35.16
35.15
35.14
35.13
35.12
35.11
35.10
35.09
35.09
35.08
35.07
35.06
35.05
35.04
35.03
35.02
35.01
35.00
35.00
34.99
34.98
34.97
34.96
34.96
34.95
34.94
34.93
34.93
34.92
34.91
34.90
34.89
34.88
34.87
34.87
34.86
34.85
34.84
34.84
34.83
34.82
34.81
34.80
34.79
34.79
34.78
34.77
34.76
34.75
34.74
34.73
34.72
34.71
34.70
34.69
34.68
34.68
34.67
34.66
34.65
34.65
34.64
34.63
34.63
34.62
34.61
34.60
34.60
34.59
34.58
34.57
34.56
34.56
34.55
34.54
34.54
34.53
34.52
34.52
34.51
34.51
34.50
34.49
34.49
34.48
34.47
34.47
34.46
34.45
34.45
34.44
34.43
34.43
34.42
34.42
34.41
34.40
34.40
34.39
34.38
34.38
34.37
34.37
34.36
34.35
34.35
34.34
34.34
34.33
34.32
34.32
34.31
34.30
34.30
34.29
34.29
34.28
34.28
34.27
34.27
34.26
34.26
34.25
34.24
34.24
34.24
34.23
34.22
34.22
34.21
34.21
34.20
34.20
34.19
34.19
34.18
34.18
34.17
34.17
34.16
34.15
34.15
34.15
34.14
34.14
34.13
34.12
34.12
34.11
34.11
34.10
34.09
34.09
34.08
34.08
34.07
34.07
34.06
34.06
34.06
34.05
34.05
34.04
34.04
34.03
34.03
34.03
34.02
34.02
34.01
34.00
34.00
34.00
33.99
33.99
33.98
33.98
33.97
33.97
33.97
33.96
33.96
33.95
33.95
33.94
33.94
33.94
33.93
33.93
33.92
33.92
33.91
33.91
33.91
33.90
33.90
33.89
33.89
33.88
33.88
33.88
33.87
33.87
33.86
33.85
33.85
33.85
33.84
33.84
33.83
33.83
33.82
33.82
33.81
33.81
33.81
33.80
33.79
33.79
33.78
33.78
33.78
33.77
33.76
33.76
33.75
33.75
33.74
33.74
33.73
33.73
33.72
33.72
33.71
33.71
33.70
33.70
33.69
33.69
33.68
33.68
33.67
33.66
33.66
33.65
33.65
33.64
33.63
33.63
33.62
33.62
33.61
33.60
33.59
33.58
33.58
33.57
33.56
33.55
33.54
33.53
33.52
33.50
33.49
33.48
33.47
33.45
33.44
33.42
33.41
33.39
33.38
33.37
33.35
33.34
33.33
33.32
33.31
33.30
33.29
33.28
33.27
33.26
33.25
33.24
33.23
33.22
33.21
33.20
33.19
33.18
33.17
33.16
33.15
33.14
33.13
33.13
33.12
33.11
33.11
33.10
33.09
33.09
33.08
33.08
33.08
33.07
33.07
33.07
33.06
33.06
33.06
33.05
33.05
33.04
33.04
33.03
33.02
33.02
33.01
33.01
33.00
32.99
32.99
32.98
32.97
32.97
32.96
32.95
32.94
32.94
32.93
32.93
32.92
32.92
32.91
32.91
32.90
32.90
32.90
32.89
32.88
32.88
32.88
32.87
32.87
32.86
32.86
32.86
32.86
32.85
32.85
32.85
32.85
32.85
32.85
32.85
32.85
32.84
32.84
32.84
32.83
32.83
32.82
32.82
32.82
32.81
32.81
32.81
32.81
32.80
32.80
32.80
32.80
32.80
32.80
32.79
32.79
32.79
32.79
32.79
32.79
32.79
32.79
32.79
32.78
32.78
32.78
32.77
32.77
32.77
32.77
32.76
32.76
32.76
32.76
32.76
32.76
32.76
32.76
32.75
32.75
32.75
32.75
32.74
32.74
32.74
32.74
32.73
32.73
32.73
32.73
32.73
32.73
32.72
32.72
32.72
32.71
32.71
32.71
32.70
32.70
32.70
32.70
32.70
32.70
32.70
32.70
32.70
32.70
32.69
32.69
32.69
32.68
32.68
32.68
32.68
32.68
32.67
32.67
32.67
32.67
32.67
32.67
32.67
32.67
32.67
32.67
32.67
32.67
32.67
32.67
32.67
32.67
32.67
32.67
32.67
32.67
32.67
32.68
32.70
32.73
32.76
32.80
32.84
32.88
32.92
32.97
33.01
33.04
33.06
33.07
33.08
33.08
33.08
33.08
33.07
33.07
33.06
33.05
33.04
33.03
33.02
33.01
33.00
33.00
32.99
32.98
32.98
32.98
32.97
32.97
32.97
32.97
32.96
32.96
32.96
32.95
32.95
32.95
32.95
32.95
32.95
32.95
32.95
32.95
32.95
32.95
32.95
32.95
32.95
32.95
32.95
32.96
32.96
32.96
32.96
32.96
32.96
32.96
32.96
32.96
32.96
32.96
32.95
32.95
32.95
32.95
32.95
32.95
32.95
32.95
32.95
32.95
32.95
32.95
32.95
32.95
32.95
32.95
32.95
32.95
32.95
32.95
32.95
32.95
32.95
32.96
32.96
32.96
32.97
32.97
32.97
32.97
32.97
32.98
32.98
32.98
32.98
32.98
32.98
32.98
32.98
32.98
32.98
32.98
32.98
32.98
32.98
32.98
32.98
32.98
32.98
32.99
32.99
32.99
32.99
32.99
33.00
33.00
33.00
33.00
33.00
33.01
33.01
33.01
33.01
33.01
33.01
33.01
33.01
33.01
33.01
33.01
33.01
33.02
33.02
33.02
33.03
33.03
33.03
33.03
33.03
33.04
33.04
33.04
33.04
33.04
33.05
33.05
33.05
33.06
33.06
33.06
33.06
33.07
33.07
33.07
33.07
33.07
33.07
33.07
33.07
33.07
33.07
33.07
33.07
33.07
33.07
33.07
33.07
33.07
33.07
33.07
33.07
33.07
33.08
33.08
33.08
33.09
33.09
33.09
33.10
33.10
33.10
33.10
33.10
33.10
33.11
33.11
33.11
33.12
33.12
33.12
33.12
33.13
33.13
33.13
33.13
33.13
33.13
33.13
33.13
33.13
33.13
33.13
33.13
33.13
33.14
33.14
33.14
33.14
33.15
33.15
33.15
33.15
33.15
33.16
33.16
33.16
33.16
33.16
33.16
33.16
33.16
33.16
33.17
33.17
33.17
33.17
33.18
33.18
33.18
33.18
33.19
33.19
33.19
33.19
33.19
33.19
33.19
33.19
33.19
33.19
33.18
33.18
33.18
33.18
33.17
33.17
33.17
33.16
33.16
33.16
33.16
33.16
33.16
33.16
33.16
33.16
33.16
33.16
33.16
33.16
33.17
33.17
33.17
33.17
33.18
33.17
33.18
33.18
33.18
33.18
33.18
33.18
33.18
33.18
33.18
33.19
33.19
33.19
33.19
33.19
33.19
33.19
33.19
33.19
33.19
33.19
33.19
33.19
33.19
33.19
33.19
33.19
33.19
33.19
33.19
33.19
33.19
33.19
33.19
33.19
33.19
33.19
33.19
33.19
33.19
33.19
33.19
33.19
33.20
33.20
33.20
33.20
33.21
33.21
33.21
33.21
33.21
33.22
33.22
33.22
33.22
33.22
33.22
33.22
33.22
33.22
33.22
33.22
33.22
33.22
33.22
33.22
33.22
33.22
33.22
33.22
33.22
33.22
33.22
33.22
33.22
33.21
33.21
33.21
33.21
33.20
33.20
33.20
33.19
33.19
33.19
33.19
33.19
33.19
33.19
33.19
33.19
33.19
33.19
33.19
33.19
33.19
33.19
33.19
33.19
33.19
33.19
33.19
33.19
33.19
33.19
33.19
33.19
33.19
33.19
33.19
33.19
33.19
33.19
33.19
33.19
33.19
33.19
33.19
33.19
33.19
33.19
33.19
33.19
33.19
33.19
33.19
33.19
33.19
33.19
33.19
33.19
33.19
33.19
33.20
33.20
33.20
33.20
33.21
33.21
33.21
33.22
33.22
33.22
33.22
33.22
33.22
33.22
33.22
33.22
33.22
33.22
33.22
33.22
33.22
33.23
33.23
33.23
33.23
33.24
33.24
33.24
33.25
33.25
33.25
33.25
33.25
33.25
33.25
33.25
33.25
33.25
33.25
33.26
33.26
33.26
33.27
33.27
33.27
33.28
33.28
33.28
33.28
33.28
33.28
33.28
33.28
33.29
33.29
33.29
33.30
33.30
33.30
33.31
33.31
33.31
33.31
33.31
33.31
33.31
33.31
33.31
33.30
33.30
33.30
33.30
33.30
33.30
33.30
33.30
33.31
33.31
33.31
33.31
33.31
33.31
33.32
33.32
33.32
33.32
33.32
33.33
33.33
33.33
33.34
33.34
33.34
33.34
33.34
33.34
33.34
33.33
33.33
33.33
33.32
33.32
33.31
33.31
33.30
33.29
33.28
33.28
33.27
33.26
33.26
33.26
33.25
33.25
33.25
33.24
33.24
33.24
33.23
33.23
33.23
33.23
33.22
33.22
33.22
33.22
33.21
33.21
33.21
33.20
33.20
33.20
33.19
33.19
33.19
33.19
33.19
33.19
33.19
33.19
33.19
33.19
33.19
33.19
33.19
33.19
33.19
33.19
33.19
33.19
33.20
33.20
33.20
33.20
33.21
33.21
33.21
33.22
33.22
33.22
33.22
33.22
33.23
33.23
33.23
33.24
33.24
33.26
33.28
33.31
33.35
33.38
33.42
33.46
33.51
33.55
33.59
33.62
33.64
33.66
33.67
33.67
33.68
33.68
33.68
33.68
33.68
33.68
33.68
33.68
33.68
33.68
33.69
33.69
33.69
33.70
33.70
33.70
33.71
33.71
33.71
33.72
33.72
33.73
33.73
33.74
33.74
33.75
33.75
33.76
33.76
33.77
33.77
33.78
33.78
33.79
33.79
33.80
33.80
33.81
33.81
33.82
33.82
33.83
33.84
33.84
33.85
33.85
33.85
33.86
33.87
33.87
33.87
33.88
33.88
33.88
33.89
33.89
33.89
33.89
33.89
33.89
33.89
33.89
33.89
33.89
33.89
33.90
33.90
33.90
33.91
33.91
33.92
33.92
33.93
33.94
33.94
33.95
33.96
33.96
33.97
33.98
33.98
33.99
33.99
34.00
34.01
34.01
34.02
34.02
34.03
34.03
34.04
34.05
34.05
34.06
34.06
34.07
34.08
34.08
34.09
34.09
34.09
34.10
34.10
34.10
34.10
34.10
34.10
34.10
34.10
34.10
34.10
34.10
34.10
34.10
34.10
34.10
34.10
34.10
34.10
34.09
34.09
34.09
34.08
34.08
34.08
34.07
34.07
34.07
34.07
34.07
34.06
34.06
34.06
34.05
34.05
34.05
34.05
34.04
34.04
34.04
34.04
34.04
34.04
34.04
34.04
34.04
34.04
34.04
34.04
34.04
34.04
34.05
34.05
34.05
34.05
34.06
34.06
34.06
34.07
34.07
34.08
34.08
34.09
34.09
34.09
34.10
34.10
34.11
34.11
34.12
34.12
34.12
34.13
34.13
34.14
34.14
34.15
34.15
34.15
34.16
34.16
34.17
34.17
34.18
34.18
34.18
34.18
34.19
34.19
34.19
34.19
34.19
34.19
34.19
34.19
34.18
34.18
34.18
34.18
34.18
34.18
34.17
34.17
34.17
34.17
34.17
34.18
34.18
34.18
34.18
34.18
34.19
34.19
34.19
34.20
34.20
34.20
34.20
34.20
34.20
34.21
34.21
34.21
34.22
34.22
34.23
34.23
34.24
34.24
34.24
34.25
34.26
34.26
34.27
34.27
34.28
34.28
34.29
34.30
34.30
34.31
34.31
34.32
34.32
34.33
34.33
34.34
34.35
34.35
34.36
34.37
34.38
34.38
34.39
34.40
34.40
34.41
34.42
34.42
34.43
34.43
34.44
34.45
34.45
34.46
34.47
34.48
34.48
34.49
34.50
34.51
34.51
34.52
34.53
34.54
34.54
34.55
34.55
34.56
34.57
34.57
34.58
34.58
34.58
34.58
34.59
34.59
34.59
34.59
34.59
34.59
34.59
34.59
34.59
34.59
34.59
34.59
34.60
34.60
34.60
34.61
34.61
34.61
34.62
34.62
34.62
34.63
34.63
34.63
34.64
34.64
34.64
34.64
34.65
34.65
34.65
34.65
34.65
34.65
34.65
34.65
34.65
34.65
34.65
34.65
34.64
34.64
34.64
34.63
34.63
34.63
34.62
34.62
34.62
34.61
34.61
34.61
34.60
34.60
34.59
34.58
34.58
34.58
34.57
34.57
34.56
34.56
34.55
34.55
34.54
34.54
34.54
34.53
34.53
34.53
34.53
34.53
34.52
34.52
34.52
34.52
34.51
34.51
34.51
34.50
34.50
34.50
34.50
34.50
34.50
34.50
34.50
34.50
34.50
34.50
34.50
34.50
34.50
34.50
34.50
34.50
34.50
34.49
34.49
34.49
34.49
34.49
34.49
34.49
34.49
34.49
34.50
34.50
34.50
34.50
34.50
34.50
34.51
34.51
34.51
34.52
34.52
34.52
34.53
34.53
34.53
34.53
34.53
34.53
34.53
34.54
34.54
34.54
34.54
34.54
34.54
34.54
34.54
34.55
34.55
34.55
34.55
34.55
34.55
34.56
34.56
34.56
34.56
34.56
34.56
34.55
34.55
34.55
34.54
34.54
34.54
34.53
34.53
34.53
34.53
34.53
34.53
34.53
34.53
34.53
34.53
34.53
34.53
34.53
34.53
34.53
34.53
34.53
34.53
34.53
34.53
34.53
34.53
34.53
34.54
34.54
34.54
34.55
34.55
34.55
34.56
34.56
34.56
34.56
34.56
34.56
34.56
34.57
34.57
34.57
34.57
34.57
34.58
34.58
34.58
34.58
34.58
34.59
34.59
34.59
34.59
34.59
34.59
34.59
34.59
34.59
34.59
34.59
34.59
34.59
34.59
34.59
34.59
34.59
34.59
34.59
34.59
34.59
34.60
34.60
34.60
34.60
34.60
34.60
34.61
34.61
34.61
34.61
34.62
34.62
34.62
34.62
34.62
34.62
34.62
34.62
34.62
34.62
34.63
34.63
34.63
34.64
34.64
34.64
34.65
34.65
34.65
34.66
34.66
34.67
34.67
34.67
34.68
34.68
34.68
34.69
34.69
34.69
34.70
34.70
34.70
34.71
34.71
34.71
34.71
34.72
34.72
34.72
34.72
34.72
34.72
34.72
34.73
34.73
34.73
34.74
34.74
34.74
34.74
34.74
34.75
34.75
34.75
34.75
34.75
34.75
34.75
34.75
34.75
34.75
34.75
34.75
34.75
34.75
34.76
34.76
34.76
34.76
34.77
34.77
34.77
34.77
34.78
34.78
34.78
34.78
34.78
34.78
34.78
34.78
34.78
34.78
34.78
34.78
34.78
34.78
34.78
34.78
34.78
34.78
34.78
34.78
34.78
34.78
34.78
34.78
34.78
34.78
34.78
34.78
34.78
34.78
34.78
34.78
34.78
34.78
34.78
34.78
34.78
34.78
34.78
34.78
34.78
34.78
34.78
34.78
34.78
34.78
34.78
34.78
34.78
34.78
34.78
34.78
34.78
34.78
34.78
34.78
34.78
34.78
34.78
34.78
34.78
34.78
34.78
34.78
34.78
34.78
34.78
34.78
34.78
34.78
34.78
34.78
34.78
34.78
34.78
34.78
34.78
34.78
34.78
34.78
34.78
34.78
34.78
34.78
34.78
34.78
34.77
34.77
34.77
34.77
34.76
34.76
34.76
34.76
34.75
34.75
34.75
34.74
34.74
34.73
34.73
34.72
34.71
34.70
34.69
34.68
34.67
34.66
34.65
34.64
34.63
34.62
34.62
34.61
34.60
34.59
34.59
34.58
34.57
34.57
34.56
34.55
34.55
34.54
34.53
34.53
34.52
34.52
34.51
34.51
34.51
34.50
34.50
34.50
34.50
34.50
34.50
34.50
34.50
34.50
34.50
34.50
34.50
34.50
34.50
34.50
34.49
34.49
34.49
34.49
34.48
34.48
34.48
34.47
34.47
34.47
34.47
34.47
34.47
34.47
34.47
34.47
34.47
34.47
34.47
34.47
34.47
34.47
34.47
34.47
34.47
34.47
34.47
34.47
34.47
34.47
34.47
34.47
34.47
34.47
34.46
34.46
34.46
34.46
34.45
34.45
34.45
34.44
34.44
34.44
34.44
34.44
34.44
34.45
34.45
34.45
34.45
34.46
34.46
34.46
34.46
34.46
34.46
34.46
34.46
34.46
34.46
34.46
34.46
34.46
34.46
34.45
34.45
34.45
34.45
34.45
34.45
34.45
34.44
34.44
34.44
34.44
34.44
34.44
34.44
34.44
34.44
34.44
34.44
34.44
34.44
34.44
34.44
34.44
34.44
34.44
34.44
34.44
34.44
34.44
34.44
34.44
34.44
34.44
34.44
34.44
34.44
34.44
34.44
34.44
34.44
34.44
34.44
34.44
34.44
34.44
34.44
34.44
34.44
34.44
34.44
34.44
34.43
34.43
34.43
34.43
34.43
34.42
34.42
34.42
34.41
34.41
34.41
34.41
34.41
34.41
34.41
34.41
34.41
34.41
34.41
34.41
34.41
34.41
34.41
34.41
34.41
34.41
34.41
34.41
34.42
34.42
34.42
34.42
34.43
34.43
34.43
34.43
34.44
34.44
34.44
34.44
34.44
34.44
34.44
34.44
34.44
34.44
34.44
34.44
34.44
34.44
34.44
34.44
34.44
34.44
34.44
34.44
34.44
34.44
34.44
34.44
34.44
34.44
34.44
34.44
34.44
34.45
34.45
34.45
34.45
34.45
34.46
34.46
34.46
34.45
34.45
34.45
34.45
34.45
34.44
34.44
34.44
34.44
34.44
34.44
34.44
34.44
34.44
34.44
34.44
34.44
34.44
34.44
34.44
34.44
34.44
34.44
34.44
34.44
34.44
34.45
34.45
34.45
34.46
34.46
34.46
34.47
34.47
34.47
34.47
34.47
34.47
34.47
34.47
34.47
34.47
34.47
34.47
34.47
34.46
34.46
34.46
34.45
34.45
34.45
34.45
34.44
34.44
34.44
34.44
34.44
34.44
34.44
34.44
34.44
34.44
34.44
34.44
34.44
34.44
34.44
34.44
34.44
34.44
34.44
34.44
34.44
34.44
34.44
34.44
34.44
34.44
34.44
34.44
34.44
34.44
34.44
34.44
34.43
34.43
34.43
34.42
34.42
34.42
34.41
34.41
34.41
34.41
34.41
34.41
34.41
34.41
34.41
34.41
34.41
34.41
34.41
34.41
34.41
34.41
34.41
34.41
34.41
34.41
34.41
34.41
34.41
34.41
34.41
34.41
34.41
34.41
34.41
34.41
34.41
34.42
34.42
34.42
34.42
34.43
34.43
34.43
34.44
34.44
34.44
34.44
34.44
34.44
34.44
34.44
34.44
34.44
34.44
34.44
34.45
34.45
34.45
34.45
34.45
34.46
34.46
34.46
34.46
34.46
34.46
34.46
34.47
34.47
34.47
34.47
34.47
34.47
34.47
34.47
34.47
34.47
34.48
34.48
34.48
34.48
34.48
34.48
34.48
34.48
34.48
34.48
34.49
34.49
34.49
34.49
34.50
34.50
34.50
34.50
34.51
34.51
34.51
34.52
34.52
34.52
34.53
34.53
34.53
34.54
34.54
34.54
34.54
34.55
34.55
34.55
34.56
34.56
34.56
34.56
34.56
34.56
34.56
34.56
34.56
34.56
34.56
34.56
34.56
34.56
34.56
34.56
34.56
34.56
34.56
34.56
34.56
34.56
34.56
34.56
34.56
34.56
34.56
34.56
34.56
34.56
34.56
34.56
34.56
34.56
34.56
34.56
34.56
34.56
34.56
34.56
34.56
34.56
34.56
34.56
34.56
34.56
34.56
34.56
34.56
34.56
34.56
34.56
34.56
34.56
34.56
34.56
34.56
34.57
34.57
34.56
34.56
34.56
34.56
34.56
34.56
34.56
34.56
34.56
34.56
34.56
34.56
34.56
34.56
34.56
34.56
34.56
34.56
34.56
34.56
34.56
34.55
34.55
34.55
34.54
34.54
34.54
34.53
34.53
34.53
34.53
34.53
34.53
34.53
34.54
34.54
34.54
34.54
34.55
34.55
34.55
34.55
34.56
34.56
34.56
34.56
34.56
34.56
34.56
34.56
34.56
34.56
34.55
34.55
34.55
34.54
34.54
34.54
34.54
34.54
34.54
34.54
34.54
34.54
34.55
34.55
34.55
34.55
34.55
34.56
34.56
34.56
34.56
34.56
34.56
34.56
34.56
34.56
34.56
34.56
34.56
34.56
34.56
34.56
34.56
34.56
34.56
34.56
34.57
34.57
34.57
34.57
34.57
34.57
34.57
34.57
34.57
34.57
34.57
34.58
34.58
34.57
34.58
34.58
34.58
34.58
34.58
34.58
34.58
34.58
34.58
34.58
34.59
34.59
34.59
34.59
34.59
34.59
34.59
34.59
34.59
34.59
34.59
34.59
34.59
34.59
34.59
34.59
34.59
34.59
34.59
34.59
34.59
34.59
34.59
34.59
34.59
34.59
34.59
34.59
34.59
34.59
34.59
34.59
34.59
34.59
34.59
34.59
34.59
34.59
34.59
34.59
34.59
34.59
34.59
34.59
34.59
34.59
34.59
34.59
34.59
34.59
34.59
34.59
34.59
34.59
34.59
34.59
34.59
34.59
34.59
34.59
34.60
34.60
34.60
34.60
34.60
34.60
34.60
34.60
34.60
34.60
34.60
34.60
34.59
34.59
34.59
34.59
34.59
34.59
34.59
34.59
34.59
34.59
34.59
34.59
34.59
34.59
34.59
34.59
34.59
34.59
34.59
34.59
34.59
34.59
34.59
34.59
34.59
34.59
34.60
34.60
34.60
34.60
34.60
34.60
34.60
34.60
34.60
34.60
34.60
34.60
34.60
34.60
34.61
34.61
34.61
34.61
34.62
34.62
34.62
34.62
34.62
34.62
34.62
34.62
34.62
34.62
34.62
34.62
34.63
34.63
34.63
34.63
34.63
34.63
34.64
34.64
34.64
34.65
34.65
34.65
34.65
34.65
34.65
34.65
34.65
34.65
34.65
34.65
34.65
34.65
34.65
34.65
34.65
34.65
34.65
34.65
34.65
34.65
34.65
34.65
34.65
34.65
34.66
34.66
34.66
34.66
34.67
34.67
34.67
34.67
34.67
34.68
34.68
34.68
34.68
34.68
34.68
34.68
34.68
34.68
34.68
34.68
34.68
34.68
34.68
34.68
34.68
34.68
34.68
34.68
34.68
34.68
34.68
34.68
34.68
34.68
34.68
34.68
34.68
34.68
34.68
34.68
34.68
34.68
34.68
34.68
34.68
34.68
34.67
34.67
34.67
34.67
34.66
34.66
34.66
34.66
34.66
34.66
34.65
34.65
34.65
34.65
34.64
34.64
34.64
34.63
34.63
34.63
34.62
34.62
34.62
34.62
34.62
34.62
34.61
34.61
34.61
34.60
34.60
34.60
34.60
34.60
34.59
34.59
34.59
34.59
34.59
34.59
34.59
34.59
34.59
34.59
34.59
34.59
34.59
34.59
34.58
34.58
34.58
34.58
34.57
34.57
34.56
34.56
34.55
34.55
34.55
34.54
34.54
34.53
34.53
34.53
34.52
34.52
34.52
34.51
34.51
34.50
34.50
34.49
34.49
34.48
34.48
34.48
34.48
34.47
34.47
34.46
34.46
34.46
34.46
34.45
34.45
34.45
34.44
34.44
34.44
34.44
34.44
34.44
34.44
34.44
34.44
34.44
34.44
34.44
34.44
34.44
34.44
34.44
34.44
34.44
34.43
34.43
34.43
34.43
34.42
34.42
34.42
34.41
34.41
34.41
34.41
34.41
34.41
34.41
34.41
34.41
34.41
34.41
34.41
34.41
34.41
34.41
34.40
34.40
34.40
34.39
34.39
34.39
34.38
34.38
34.38
34.38
34.38
34.37
34.37
34.37
34.36
34.36
34.36
34.35
34.35
34.35
34.35
34.35
34.35
34.35
34.35
34.35
34.35
34.35
34.35
34.35
34.35
34.35
34.35
34.35
34.35
34.35
34.35
34.35
34.35
34.35
34.35
34.35
34.35
34.35
34.35
34.35
34.35
34.36
34.36
34.36
34.36
34.36
34.37
34.37
34.37
34.37
34.37
34.38
34.38
34.38
34.38
34.38
34.38
34.38
34.38
34.38
34.38
34.38
34.38
34.38
34.38
34.38
34.38
34.38
34.38
34.38
34.38
34.38
34.38
34.38
34.39
34.39
34.39
34.39
34.40
34.40
34.40
34.41
34.41
34.41
34.41
34.41
34.41
34.41
34.41
34.41
34.41
34.42
34.42
34.42
34.42
34.43
34.43
34.43
34.44
34.44
34.44
34.44
34.44
34.44
34.44
34.44
34.44
34.44
34.44
34.44
34.44
34.44
34.44
34.44
34.44
34.44
34.44
34.45
34.45
34.45
34.45
34.46
34.46
34.46
34.47
34.47
34.47
34.47
34.47
34.47
34.47
34.47
34.47
34.47
34.47
34.47
34.47
34.48
34.48
34.48
34.48
34.49
34.49
34.49
34.50
34.50
34.50
34.50
34.50
34.50
34.50
34.50
34.50
34.50
34.50
34.50
34.50
34.50
34.50
34.50
34.50
34.50
34.50
34.50
34.50
34.50
34.50
34.50
34.50
34.50
34.50
34.50
34.51
34.51
34.51
34.52
34.52
34.52
34.52
34.53
34.53
34.53
34.53
34.53
34.53
34.53
34.53
34.53
34.53
34.53
34.53
34.53
34.53
34.53
34.53
34.53
34.53
34.53
34.53
34.53
34.53
34.53
34.53
34.53
34.53
34.53
34.53
34.53
34.53
34.53
34.53
34.53
34.53
34.53
34.53
34.53
34.53
34.53
34.53
34.53
34.53
34.53
34.53
34.53
34.53
34.53
34.53
34.53
34.53
34.53
34.53
34.53
34.53
34.53
34.53
34.53
34.53
34.53
34.53
34.53
34.54
34.54
34.54
34.54
34.54
34.54
34.54
34.54
34.54
34.54
34.54
34.55
34.55
34.55
34.55
34.55
34.56
34.56
34.56
34.56
34.56
34.56
34.56
34.56
34.56
34.56
34.56
34.56
34.56
34.56
34.56
34.56
34.56
34.56
34.56
34.56
34.56
34.56
34.56
34.56
34.56
34.56
34.56
34.56
34.56
34.56
34.56
34.56
34.56
34.56
34.56
34.57
34.57
34.57
34.57
34.57
34.57
34.57
34.57
34.57
34.56
34.56
34.56
34.56
34.56
34.56
34.56
34.57
34.57
34.57
34.57
34.57
34.57
34.57
34.57
34.57
34.57
34.56
34.56
34.56
34.56
34.56
34.56
34.56
34.56
34.56
34.56
34.56
34.56
34.56
34.56
34.56
34.56
34.56
34.56
34.56
34.56
34.56
34.56
34.56
34.56
34.56
34.56
34.56
34.56
34.56
34.56
34.56
34.56
34.56
34.56
34.56
34.56
34.56
34.56
34.56
34.56
34.56
34.57
34.57
34.57
34.57
34.57
34.57
34.58
34.58
34.58
34.58
34.58
34.59
34.59
34.59
34.59
34.59
34.59
34.59
34.59
34.59
34.59
34.59
34.59
34.59
34.59
34.59
34.59
34.59
34.59
34.59
34.59
34.59
34.59
34.59
34.59
34.59
34.59
34.59
34.59
34.59
34.59
34.59
34.59
34.59
34.59
34.59
34.59
34.59
34.59
34.59
34.59
34.59
34.59
34.59
34.59
34.59
34.59
34.59
34.59
34.59
34.59
34.59
34.59
34.59
34.59
34.59
34.59
34.59
34.59
34.59
34.59
34.59
34.59
34.59
34.59
34.59
34.59
34.59
34.59
34.59
34.59
34.59
34.59
34.59
34.59
34.59
34.59
34.59
34.59
34.59
34.59
34.59
34.59
34.59
34.59
34.59
34.59
34.59
34.59
34.59
34.59
34.59
34.59
34.60
34.60
34.60
34.60
34.60
34.60
34.60
34.60
34.60
34.61
34.61
34.61
34.61
34.61
34.61
34.62
34.62
34.62
34.62
34.62
34.62
34.62
34.62
34.62
34.62
34.62
34.62
34.62
34.62
34.62
34.62
34.62
34.62
34.62
34.62
34.62
34.62
34.62
34.62
34.62
34.62
34.62
34.62
34.62
34.62
34.62
34.62
34.62
34.62
34.62
34.62
34.62
34.62
34.62
34.62
34.62
34.62
34.62
34.62
34.62
34.62
34.62
34.62
34.62
34.62
34.62
34.62
34.62
34.62
34.62
34.62
34.62
34.62
34.62
34.62
34.63
34.63
34.63
34.63
34.63
34.63
34.64
34.64
34.64
34.64
34.64
34.64
34.65
34.65
34.65
34.65
34.65
34.65
34.65
34.65
34.65
34.65
34.65
34.65
34.65
34.65
34.65
34.65
34.65
34.65
34.65
34.65
34.65
34.65
34.65
34.65
34.65
34.65
34.65
34.65
34.65
34.65
34.65
34.65
34.65
34.65
34.65
34.65
34.65
34.65
34.66
34.66
34.66
34.66
34.67
34.67
34.67
34.67
34.68
34.68
34.68
34.68
34.68
34.68
34.68
34.68
34.68
34.68
34.68
34.68
34.68
34.68
34.68
34.68
34.68
34.68
34.68
34.68
34.68
34.68
34.68
34.68
34.68
34.68
34.68
34.68
34.67
34.67
34.67
34.67
34.67
34.67
34.67
34.67
34.67
34.67
34.67
34.67
34.67
34.66
34.66
34.65
34.65
34.64
34.64
34.63
34.63
34.63
34.63
34.62
34.62
34.62
34.62
34.62
34.62
34.62
34.62
34.62
34.62
34.62
34.62
34.62
34.62
34.62
34.62
34.62
34.62
34.62
34.62
34.62
34.63
34.63
34.63
34.63
34.63
34.63
34.63
34.63
34.64
34.64
34.64
34.64
34.64
34.64
34.64
34.64
34.64
34.65
34.65
34.65
34.65
34.65
34.65
34.65
34.65
34.65
34.65
34.65
34.65
34.65
34.65
34.66
34.66
34.66
34.66
34.66
34.66
34.66
34.67
34.67
34.67
34.67
34.68
34.67
34.68
34.68
34.68
34.68
34.68
34.68
34.68
34.67
34.65
34.63
34.60
34.56
34.51
34.45
34.40
34.33
34.27
34.21
34.15
34.11
34.06
34.03
34.01
34.02
34.05
34.10
34.16
34.24
34.34
34.44
34.55
34.66
34.76
34.83
34.88
34.92
34.94
34.93
34.91
34.88
34.85
34.81
34.78
34.74
34.71
34.68
34.66
34.64
34.62
34.61
34.61
34.60
34.60
34.61
34.61
34.61
34.60
34.60
34.59
34.58
34.57
34.56
34.55
34.53
34.52
34.51
34.51
34.50
34.49
34.49
34.49
34.49
34.49
34.49
34.49
34.49
34.49
34.50
34.50
34.50
34.49
34.49
34.48
34.48
34.47
34.46
34.46
34.45
34.44
34.44
34.43
34.43
34.42
34.42
34.42
34.41
34.41
34.40
34.40
34.40
34.39
34.39
34.39
34.38
34.38
34.38
34.38
34.38
34.38
34.38
34.38
34.38
34.38
34.39
34.39
34.39
34.39
34.40
34.40
34.40
34.41
34.41
34.42
34.42
34.42
34.43
34.43
34.43
34.44
34.44
34.44
34.44
34.44
34.44
34.44
34.44
34.44
34.44
34.44
34.44
34.44
34.44
34.44
34.44
34.44
34.44
34.44
34.44
34.44
34.44
34.44
34.44
34.44
34.44
34.44
34.44
34.44
34.44
34.44
34.44
34.44
34.44
34.44
34.44
34.44
34.44
34.44
34.44
34.44
34.44
34.44
34.44
34.44
34.44
34.44
34.44
34.44
34.43
34.43
34.43
34.42
34.42
34.42
34.42
34.43
34.43
34.44
34.45
34.45
34.46
34.46
34.46
34.46
34.45
34.44
34.43
34.41
34.40
34.39
34.38
34.37
34.36
34.35
34.34
34.33
34.32
34.31
34.30
34.29
34.28
34.27
34.26
34.25
34.24
34.23
34.22
34.21
34.20
34.19
34.18
34.17
34.16
34.15
34.14
34.13
34.13
34.12
34.11
