# Supplementary material for: TRPM8-Dependent Dynamic Response in a Mathematical Model of Cold Thermoreceptor
Source: PLoS One. 2015 Oct 1;10(10):e0139314. doi: 10.1371/journal.pone.0139314 (PMC4591370; doi:10.1371/journal.pone.0139314)
Supplement: S1 Experimental Data — Includes figures and summary table. (ZIP) [file pone.0139314.s001.zip › SupplMat1/data_files/15806000_s.txt]

0.090600
0.243180
0.394260
0.523170
0.543420
0.725340
0.813660
0.958230
1.021290
1.208220
1.431270
1.513530
1.592040
1.685130
1.904520
2.297760
2.407470
2.517210
2.705340
2.827980
2.921670
3.056190
3.063360
3.156630
3.335700
3.528510
3.736200
3.770790
3.843540
3.948180
4.028250
4.139160
4.261950
4.465740
4.694880
4.787190
4.860390
4.939920
5.077260
5.259960
5.370300
5.514390
5.579790
5.658000
5.841540
5.928240
6.036570
6.123240
6.259110
6.501600
6.648090
6.754380
6.759960
6.898650
7.032600
7.147680
7.248300
7.437270
7.449930
7.552800
7.687620
7.772880
7.942650
8.093790
8.213190
8.399670
8.509380
8.567370
8.621310
8.766450
8.876340
8.950860
9.046650
9.212430
9.348840
9.444240
9.609780
10.007130
10.201380
10.320000
10.423800
10.525710
10.632930
10.748940
10.887420
10.889370
11.006520
11.171760
11.253600
11.420100
11.514570
11.715000
11.851800
11.956110
12.090390
12.122400
12.314790
12.440850
12.447780
12.546450
12.631620
12.711660
12.842820
13.087680
13.192650
13.334550
13.429050
13.531890
13.542120
13.907220
14.019810
14.175570
14.253180
14.355330
14.491920
14.598840
14.697300
14.805060
14.830620
14.939280
15.125370
15.238290
15.427170
15.480810
15.587670
15.693390
15.758400
15.790650
15.813840
15.899730
16.019430
16.149570
16.326840
16.448910
16.554840
16.695390
16.718970
16.985280
17.156910
17.281620
17.359110
17.502480
17.615820
17.841990
17.984730
18.067830
18.246630
18.339930
18.498540
18.613920
18.780180
18.863820
18.869130
18.982710
19.003440
19.122600
19.239450
19.341030
19.408230
19.622970
19.728900
19.915140
20.014710
20.044830
20.094750
20.284830
20.386950
20.509680
20.592810
20.714310
20.886720
21.014520
21.069720
21.173910
21.277140
21.373290
21.550800
21.661650
21.767640
21.902370
21.998850
22.100220
22.113480
22.210890
22.295310
22.435410
22.574070
22.755270
22.791030
22.878180
22.986870
23.174250
23.306790
23.435880
23.557170
23.674050
23.790870
23.908500
24.033960
24.167760
24.258870
24.389130
24.499560
24.589320
24.743160
24.869190
24.983610
25.109640
25.303230
25.427280
25.681320
25.801740
25.941480
25.970070
26.088690
26.323920
26.476710
26.645460
26.666340
26.855610
26.987070
27.026790
27.168510
27.276240
27.457890
27.538380
27.724290
27.912420
28.017510
28.103010
28.318080
28.362390
28.519710
28.521060
28.626990
28.870680
29.179440
29.288790
29.615160
29.759820
29.900850
29.903760
29.991420
30.107700
30.359640
30.457980
30.590220
30.735000
30.783060
30.886140
30.912030
30.996990
31.254930
31.329270
31.645710
31.815990
31.939260
32.015520
32.144970
32.170110
32.252340
32.379450
32.685960
32.822250
32.943450
33.049410
33.074340
33.188220
33.330630
33.407580
33.519810
33.647160
33.854940
33.964320
34.091880
34.180260
34.343790
34.561110
34.735770
34.811370
34.945050
35.118420
35.207190
35.291550
35.413290
35.528160
35.676120
35.769240
35.996190
36.128250
36.210210
36.381540
36.567750
36.688050
36.987090
37.173300
37.451400
37.574730
37.583040
37.719510
37.821240
37.956120
38.124180
38.308500
38.402940
38.597400
38.698710
38.862390
39.092670
39.328800
39.341280
39.610440
39.706800
39.820740
39.929910
40.055580
40.208130
40.317990
40.409220
40.548450
40.673490
40.773030
40.893090
41.159610
41.273070
41.395770
41.490000
41.566890
41.658060
41.783040
41.808750
41.916510
41.949060
42.024480
42.058380
42.139410
42.218760
42.331350
42.461580
42.561510
42.650700
42.703500
42.840570
42.895680
42.909870
43.019040
43.153290
43.248420
43.343820
43.453980
43.473990
43.592370
43.613610
43.724100
43.828530
43.959060
44.071530
44.197200
44.299590
44.380350
44.548920
44.740980
44.838930
44.869290
45.021030
45.217230
45.248070
45.341730
45.611550
45.763350
45.779820
45.905340
46.054470
46.143720
46.258170
46.261410
46.362780
46.529160
46.726230
46.808910
46.861440
46.952670
47.116920
47.191980
47.212860
47.338560
47.460240
47.590890
47.701230
47.753940
47.837820
47.985210
48.072810
48.097800
48.233220
48.265560
48.318270
48.404280
48.515820
48.605190
48.700440
48.746370
48.826020
48.882390
48.917580
48.943500
49.092060
49.107870
49.206060
49.226460
49.345590
49.383330
49.397220
49.504380
49.576410
49.667610
49.806000
49.920540
50.029320
50.230320
50.271900
50.456700
50.670390
50.785680
50.872440
50.881950
50.894760
51.004200
51.141510
51.291420
51.363990
51.372000
51.502110
51.621480
51.857760
51.868230
51.965460
52.099110
52.202850
52.438020
52.448700
52.538610
52.711710
52.810560
52.921620
52.948560
53.058450
53.082090
53.357220
53.515530
53.589810
53.703480
53.796030
53.925420
54.075960
54.168960
54.232410
54.322350
54.449520
54.720630
54.722280
54.770190
54.885720
55.078080
55.176390
55.185870
55.302300
55.387260
55.559910
55.645380
55.759980
55.820670
55.902660
55.954080
56.029680
56.079300
56.137800
56.275170
56.373840
56.537490
56.732100
56.866650
57.003630
57.275790
57.374910
57.506340
57.649980
57.715380
57.729450
57.828180
58.005420
58.143420
58.183170
58.281180
58.320390
58.324380
58.527510
58.665990
58.774920
58.897320
59.011710
59.131530
59.181870
59.275500
59.358930
59.488920
59.577750
59.739480
59.744070
59.866590
60.127230
60.165900
60.237900
60.260550
60.295920
60.377040
60.400830
60.542670
60.632610
60.663360
60.771210
60.893190
60.905010
61.018920
61.299690
61.451700
61.498740
61.562340
61.643610
61.776510
61.891920
61.955580
61.979280
62.041350
62.156820
62.295210
62.413530
62.604180
62.673000
62.803440
62.971560
63.164460
63.362850
63.404220
63.536310
63.643470
63.734310
63.834810
64.000770
64.225470
64.354770
64.451580
64.565730
64.590180
64.865370
64.965780
65.082660
65.209140
65.390700
65.413170
65.596500
65.711100
65.734680
65.895630
65.985240
66.107790
66.218220
66.351450
66.469110
66.555300
66.666990
66.770580
66.905070
67.061310
67.166340
67.283040
67.415850
67.428390
67.514580
67.675800
67.778340
67.874340
68.057640
68.127090
68.172270
68.344890
68.470410
68.597580
68.697450
68.850960
68.979720
69.103650
69.182160
69.206670
69.356430
69.479220
69.562020
69.713310
69.749910
69.945420
70.099290
70.237830
70.332090
70.449720
70.545780
70.658460
70.687140
70.878420
71.236830
71.359290
71.450820
71.573280
71.619630
71.682930
71.773710
72.069960
72.310260
72.438900
72.455640
72.541770
72.650970
72.782220
72.947070
73.061670
73.140420
73.166940
73.289880
73.378320
73.502700
73.600470
73.701450
73.827630
73.832250
73.871850
73.956210
74.089650
74.251590
74.356860
74.463870
74.562570
74.574960
74.614650
74.720220
74.751180
74.818170
74.863170
74.964630
75.033060
75.112650
75.214620
75.239310
75.338460
75.455490
75.650190
75.783270
75.916410
76.067880
76.185330
76.298040
76.409400
76.522920
76.741140
76.828560
77.084160
77.240160
77.256690
77.375310
77.451360
77.493420
77.651880
77.756310
77.781870
77.882730
78.009840
78.048390
78.153150
78.240540
78.365730
78.545160
78.625350
78.697230
78.832320
78.932580
79.034160
79.171980
79.301970
79.399620
79.401000
79.504080
79.592610
79.695300
79.795260
79.816200
79.844400
79.930560
80.042220
80.087610
80.312430
80.413110
80.446050
80.504100
80.532060
80.597340
80.669100
80.768190
80.798520
80.907870
81.323790
81.429540
81.577590
81.590220
81.788460
81.899880
82.089270
82.183950
82.188240
82.228860
82.301850
82.443450
82.639050
82.726290
82.742880
82.834500
82.860120
82.964340
83.190180
83.426610
83.544120
83.678820
83.799120
83.893980
84.013470
84.293310
84.333180
84.547080
84.643470
84.682620
84.950670
85.075290
85.174620
85.234530
85.332690
85.469340
85.637040
85.796490
85.881510
85.953360
85.979250
86.075760
86.178990
86.295990
86.776260
86.786220
87.080220
87.222120
87.342450
87.560400
87.679800
87.968640
88.103340
88.134030
88.357500
88.484040
88.680720
88.783740
88.909470
89.030460
89.122410
89.190060
89.302500
89.385990
89.454630
89.529690
89.716650
89.820180
89.936910
90.114570
90.175110
90.299370
90.450840
90.573840
90.694920
90.787500
90.921780
91.032570
91.146840
91.279380
91.395510
91.513320
91.516680
91.635090
91.758690
91.885200
91.938180
91.996170
92.144730
92.266710
92.501370
92.757240
92.888100
93.006870
93.125490
93.366960
93.469320
93.494580
93.632790
93.724380
93.895350
93.999420
94.070820
94.200660
94.301820
94.428390
94.519020
94.574940
94.662510
94.687890
94.815630
94.962180
95.086380
95.168670
95.217180
95.376420
95.433480
95.604690
95.694270
95.720550
95.821800
96.029520
96.126240
96.232260
96.327030
96.360210
96.477690
96.507930
96.565530
96.594420
96.664830
96.685770
96.770580
96.801900
96.858480
96.876840
96.973140
97.027620
97.051710
97.069050
97.154280
97.168080
97.169910
97.292160
97.305570
97.307460
97.417050
97.431600
97.469850
97.477200
97.537590
97.560660
97.562130
97.635990
97.643460
97.664520
97.685850
97.727790
97.758840
97.837980
97.852290
97.857360
97.870290
97.887060
97.949970
97.990530
98.094480
98.117760
98.131980
98.146110
98.151390
98.157990
98.187810
98.216760
98.267670
98.283870
98.349480
98.393940
98.436540
98.452890
98.484540
98.511300
98.548980
98.591880
98.593500
98.627460
98.651550
98.704140
98.718420
98.733450
98.741580
98.753190
98.766000
98.817930
98.829960
98.839650
98.842080
98.853420
98.903580
98.939160
98.953470
98.965200
98.994570
99.007770
99.022320
99.076770
99.101160
99.114630
99.134730
99.145380
99.213150
99.254040
99.265830
99.277860
99.288390
99.291270
99.324270
99.356040
99.381330
99.412950
99.421500
99.432690
99.447570
99.460140
99.483450
99.494370
99.534330
99.540810
99.543390
99.556770
99.567300
99.625950
99.636780
99.644220
99.653070
99.664290
99.688410
99.724830
99.731040
99.740670
99.765630
99.788250
99.796290
99.812400
99.827310
99.830550
99.841800
99.883950
99.898830
99.908640
99.918090
99.926670
99.933150
99.944460
99.984540
99.993510
100.021050
100.029090
100.045410
100.063920
100.098480
100.114950
100.135260
100.153260
100.178130
100.218240
100.232610
100.249290
100.264800
100.273290
100.285410
100.314270
100.321470
100.378290
100.388790
100.398510
100.403790
100.409640
100.424400
100.476510
100.478220
100.494870
100.511940
100.521630
100.531170
100.560450
100.569150
100.588560
100.600920
100.605600
100.620330
100.624770
100.674990
100.683600
100.693440
100.758480
100.797450
100.815540
100.826670
100.843200
100.857600
100.862760
100.905120
100.929990
100.943130
100.949370
100.953360
100.968720
101.000460
101.007750
101.015340
101.026200
101.041710
101.069940
101.080740
101.108610
101.119860
101.136420
101.140530
101.155260
101.193540
101.204730
101.214840
101.241540
101.251470
101.253270
101.264790
101.281830
101.328900
101.334780
101.348280
101.359530
101.374440
101.382090
101.388300
101.407680
101.425650
101.443950
101.481660
101.486220
101.490810
101.533320
101.536500
101.547150
101.592240
101.597490
101.613030
101.645670
101.662170
101.675880
101.688090
101.697270
101.704140
101.727690
101.749110
101.762190
101.763330
101.772540
101.785380
101.804250
101.814210
101.828490
101.834430
101.839740
101.872980
101.890980
101.899890
101.903700
101.972400
101.975100
101.982360
101.991390
102.003570
102.011430
102.028590
102.042660
102.052950
102.061560
102.078600
102.093750
102.126210
102.136920
102.150720
102.163230
102.164610
102.170850
102.188640
102.241680
102.257640
102.266160
102.277050
102.285000
102.292170
102.324810
102.330810
102.340740
102.342270
102.359280
102.376380
102.407070
102.416940
102.418860
102.434040
102.467250
102.468480
102.490650
102.499080
102.509910
102.535500
102.547830
102.556980
102.565560
102.580680
102.591840
102.607800
102.613500
102.635040
102.667590
102.677760
102.695550
102.697680
102.710310
102.723120
102.737820
102.742170
102.757380
102.772620
102.776520
102.797010
102.817470
102.848460
102.873150
102.906000
102.930840
102.966810
102.971280
103.001880
103.018500
103.023270
103.048680
103.050930
103.060260
103.081320
103.093470
103.105830
103.120440
103.123680
103.145190
103.159320
103.171440
103.175970
103.204980
103.206990
103.213770
103.221000
103.238040
103.254300
103.268520
103.278330
103.303260
103.338270
103.340130
103.361010
103.369620
103.390770
103.413600
103.440180
103.457580
103.497240
103.510530
103.530210
103.558560
103.579920
103.584120
103.610880
103.613220
103.624650
103.627920
103.639950
103.641300
103.698660
103.720680
103.742130
103.769610
103.786110
103.820310
103.848870
103.871640
103.910940
103.922220
103.958190
103.981470
104.001060
104.016060
104.039790
104.060610
104.079150
104.096610
104.102730
104.138220
104.152920
104.199510
104.234160
104.247780
104.274750
104.288790
104.319600
104.362500
104.382030
104.404740
104.458320
104.474100
104.509560
104.539230
104.557980
104.567820
104.589840
104.611200
104.642040
104.663700
104.709990
104.727090
104.740350
104.755530
104.794200
104.811660
104.831850
104.876880
104.895300
104.915070
104.962560
104.995920
105.011940
105.035850
105.083310
105.100380
105.131640
105.142920
105.181020
105.203280
105.231030
105.234450
105.268470
105.291090
105.311580
105.340530
105.361470
105.387180
105.417270
105.422700
105.449160
105.462930
105.487950
105.524280
105.569730
105.603300
105.695820
105.721650
105.754950
105.773850
105.785430
105.836820
105.878070
105.899370
105.956460
105.989730
106.019760
106.096440
106.117080
106.149480
106.263660
106.279950
106.315080
106.329900
106.379670
106.452930
106.491300
106.519650
106.539540
106.604250
106.624680
106.700880
106.910790
106.946220
106.978410
107.001270
107.019150
107.051610
107.068590
107.253600
107.279310
107.364060
107.732400
107.830980
108.173670
108.464610
109.046040
111.498900
115.771140
120.705780
120.833520
124.060080
127.226160
138.317640
149.001750
151.184940
151.460820
152.641650
153.252090
153.675030
154.239300
154.773120
155.111670
155.609190
155.894490
156.597000
156.839820
157.107360
157.416210
158.082360
158.184960
158.426940
158.444730
158.998410
159.332790
159.577980
159.829620
160.167570
160.813320
161.121450
161.524650
161.636400
161.987460
162.120120
162.435360
162.667620
162.671220
162.682590
162.930570
163.166970
163.514250
163.624080
163.859340
163.884180
164.080830
164.312940
164.562210
164.809140
164.923980
165.175020
165.351210
165.571530
165.664380
166.039470
166.180230
166.298790
166.489350
166.635720
166.705290
166.898970
167.028780
167.163600
167.207580
167.343600
167.486970
167.661390
167.756550
167.955180
167.970210
168.406770
168.546330
168.681000
168.813810
168.984240
168.988710
169.241670
169.390260
169.531290
169.648170
169.656900
169.791630
169.998360
170.129550
170.148540
170.274570
170.447580
170.599680
170.724600
170.936550
171.067230
171.249240
171.389430
171.593700
171.881820
172.014780
172.242390
172.388760
172.529550
172.754910
172.882020
173.060100
173.228820
173.439720
173.690730
173.997030
174.197730
174.310620
174.539730
174.682950
175.064310
175.297560
175.440480
175.703580
175.843500
176.037900
176.207760
176.340660
176.487090
176.606340
176.742000
176.868180
176.982150
177.179730
177.315750
177.465960
177.659550
177.817380
177.946650
178.199040
178.357200
178.476210
178.707390
178.906710
178.967250
179.014830
179.197530
179.390940
179.520090
179.628480
179.762280
179.977440
180.105690
180.193080
180.326580
180.527250
180.701580
180.826470
181.037700
181.075710
181.152630
181.350120
181.508160
181.513770
181.679610
181.797360
181.956570
182.101980
182.199270
182.250240
182.496180
182.645430
182.784090
183.029160
183.168120
183.255090
183.335610
183.537540
183.711450
183.731610
183.892770
184.011480
184.129890
184.275180
184.437750
184.559700
184.702770
184.909770
185.043360
185.168550
185.375760
185.455170
185.559600
185.687580
185.719140
185.793300
185.980650
186.018660
186.262320
186.618660
186.763410
187.003920
187.188000
187.281780
187.434690
187.626120
187.756980
187.906230
188.016390
188.064960
188.130990
188.300820
188.488140
188.694540
188.802870
188.938380
189.014670
189.105270
189.245280
189.345000
189.400350
189.554040
189.718170
190.010550
190.237050
190.492950
190.531560
190.669020
190.779630
190.932360
191.041350
191.081520
191.226120
191.321700
191.373540
191.511720
191.644950
191.851830
192.012900
192.131250
192.284340
192.466710
192.490740
192.614220
192.740790
192.885960
192.953400
193.095360
193.231050
193.364610
193.531380
193.741350
193.892970
194.055090
194.230020
194.301000
194.354220
194.477250
194.792670
194.923500
195.044430
195.130350
195.195870
195.305400
195.417510
195.537420
195.666480
195.726180
195.842880
195.957090
196.074870
196.232670
196.379700
196.620720
196.757670
196.862640
196.876020
197.007210
197.121690
197.218320
197.358240
197.488500
197.544150
197.662860
197.790930
197.828580
197.885010
198.016020
198.158310
198.296490
198.403260
198.435690
198.597060
198.726990
198.849510
198.984480
199.098210
199.119390
199.323000
199.469220
199.472160
199.594410
199.744170
199.848090
200.014710
200.065800
200.187480
200.337930
200.449500
200.549460
200.607690
200.689590
200.844930
200.952300
201.075390
201.104640
201.213750
201.322890
201.460200
201.481230
201.581910
201.695820
201.818610
201.838530
201.928560
202.032630
202.185930
202.298430
202.306830
202.309740
202.453680
202.573350
202.708740
202.805970
202.871610
203.006760
203.117310
203.231100
203.364630
203.518680
203.624160
203.692620
203.743410
203.884530
204.004320
204.108810
204.276240
204.328620
204.420360
204.522630
204.639300
204.679470
204.778320
204.906120
205.016970
205.127940
205.243410
205.460520
205.533060
205.582980
205.713390
205.854870
205.972500
206.084790
206.270400
206.317380
206.422020
206.622270
206.755770
206.796060
206.843910
207.091500
207.219570
207.320280
207.345960
207.436830
207.593610
207.789870
207.882150
207.986340
208.068390
208.106640
208.264740
208.383150
208.510860
208.629780
208.745790
208.877820
209.000250
209.009520
209.139660
209.190450
209.324520
209.473110
209.485410
209.592810
209.789520
209.957190
210.140580
210.251280
210.271800
210.352170
210.421260
210.460230
210.573840
210.692010
210.836550
210.950670
211.023000
211.098060
211.195170
211.314450
211.453110
211.632510
211.769790
211.774890
211.893360
211.898160
212.000010
212.130090
212.299470
212.422560
212.545770
212.614140
212.680440
212.823150
212.842110
212.945730
213.070710
213.175020
213.299580
213.317370
213.411720
213.486780
213.543840
213.665520
213.816300
213.930960
214.066080
214.207380
214.213020
214.329210
214.473300
214.617360
214.752600
214.824780
214.895610
215.033580
215.148990
215.177220
215.324010
215.330220
215.456490
215.626560
215.721420
215.840190
215.866530
215.935080
216.062850
216.136530
216.196890
216.320700
216.434190
216.566640
216.688170
216.735420
216.869070
216.885480
216.927270
217.059270
217.226400
217.342230
217.427940
217.570050
217.681110
217.692630
217.830210
217.889070
217.979940
218.114310
218.136240
218.263470
218.360940
218.480430
218.586600
218.705010
218.766390
218.879490
219.024060
219.096270
219.218940
219.501420
219.634770
219.679470
219.770730
219.919380
220.036950
220.137420
220.168920
220.312740
220.401750
220.540110
220.682100
220.806120
220.942350
221.155950
221.221020
221.347650
221.378280
221.467560
221.598840
221.705040
221.724660
221.806200
221.840250
221.967420
222.093030
222.207240
222.239400
222.321960
222.431730
222.570720
222.701970
222.740490
222.885540
222.975000
222.992640
223.034790
223.206030
223.368180
223.481010
223.632810
223.766760
223.897860
223.945320
224.066430
224.200260
224.325420
224.408790
224.491260
224.624370
224.746170
224.781780
224.977230
225.005820
225.136830
225.260070
225.385320
225.490920
225.497220
225.537180
225.653220
225.765480
225.797010
225.940050
226.065060
226.090350
226.174770
226.293990
226.376400
226.401420
226.526760
226.639680
226.869870
226.880910
227.001810
227.159580
227.283240
227.316570
227.408940
227.539290
227.652930
227.790810
227.916960
228.061440
228.204540
228.283050
228.440730
228.619200
228.706590
228.828390
229.000320
229.134270
229.270980
229.304400
229.464210
229.485420
229.596720
229.701120
229.840440
229.948380
229.978980
230.074560
230.195130
230.359560
230.514690
230.623770
230.741010
230.890380
231.046170
231.176700
231.267270
231.322830
231.442170
231.503850
231.570180
231.717750
231.746010
231.867720
231.974760
232.071390
232.098420
232.195050
232.335390
232.437300
232.584000
232.684770
232.815240
232.849860
232.951170
233.061990
233.097690
233.280990
233.313060
233.409300
233.527590
233.646960
233.780880
233.801250
233.918670
233.950770
234.095160
234.189030
234.293310
234.379410
234.454740
234.588990
234.705930
234.734370
234.840990
234.930540
234.967290
235.101780
235.226790
235.235550
235.355970
235.483620
235.568280
235.590570
235.752120
235.788420
235.855230
235.876890
236.013870
236.051430
236.175840
236.363460
236.409000
236.458680
236.567250
236.775120
236.899980
236.968680
236.994480
237.100680
237.210480
237.236040
237.327870
237.438990
237.459120
237.578310
237.694770
237.731550
237.854850
237.979620
237.990210
238.132860
238.262790
238.333200
238.392390
238.517430
238.573680
238.690800
238.851420
238.981380
239.108130
239.203500
239.238180
239.351970
239.482800
239.497890
239.603460
239.694930
239.713950
239.856810
239.925540
239.970600
239.993490
240.131070
240.132180
240.241770
240.273840
240.404640
240.407220
240.565530
240.587220
240.689610
240.694020
240.832800
240.855630
240.921030
240.938340
241.056330
241.074120
241.098990
241.208130
241.321560
241.353120
241.438320
241.511460
241.585170
241.634910
241.660350
241.893690
241.916880
241.986930
242.108640
242.124360
242.212710
242.339100
242.364480
242.463210
242.617080
242.699160
242.727510
242.759250
242.934480
242.989110
243.003900
243.024300
243.123300
243.262890
243.295710
243.445530
243.549660
243.561870
243.687210
243.708150
243.779580
243.811680
243.967560
244.085430
244.200330
244.305570
244.410900
244.437300
244.513050
244.548420
244.660620
244.780920
244.802850
244.835970
244.898250
245.070960
245.166900
245.182260
245.308650
245.319990
245.332470
245.493690
245.553630
245.737470
245.859120
245.955960
246.057570
246.081570
246.193650
246.329130
246.365940
246.420240
246.484110
246.637020
246.756750
246.773730
246.879780
246.907200
247.022190
247.104090
247.131150
247.215570
247.349190
247.375950
247.462290
247.487130
247.617300
247.653060
247.711920
247.766460
247.910970
248.013060
248.076060
248.146710
248.246040
248.268000
248.288700
248.408790
248.553450
248.607150
248.652390
248.721120
248.844030
248.891910
248.952900
249.002070
249.117060
249.189150
249.253230
249.294300
249.411270
249.510120
249.575430
249.760740
249.826800
249.935460
249.979110
250.049910
250.164930
250.282980
250.386510
250.405860
250.524690
250.681530
250.797810
250.814190
250.906980
250.956120
251.087940
251.118540
251.158920
251.219700
251.322870
251.381220
251.434170
251.538420
251.632890
251.670480
251.780010
251.931300
251.945580
251.961150
252.069240
252.190200
252.295800
252.410220
252.510960
252.618180
252.630930
252.761940
252.877890
252.938280
253.001280
253.168380
253.188870
253.313490
253.423650
253.502580
253.523490
253.621860
253.646310
253.798560
253.869750
253.910130
254.030370
254.098200
254.125080
254.234160
254.348640
254.400150
254.459580
254.485680
254.582580
254.710530
254.817450
254.967690
254.990100
255.014190
255.101700
255.183420
255.281880
255.323970
255.378240
255.478950
255.506700
255.602280
255.704610
255.734580
255.848490
255.862560
255.971910
255.994470
256.153350
256.270920
256.295310
256.437060
256.536060
256.537470
256.639470
256.760190
256.872570
256.910700
256.988760
257.106060
257.230710
257.239170
257.355450
257.466780
257.484390
257.634720
257.734980
257.746860
257.780820
257.899320
258.016140
258.067680
258.140940
258.159960
258.276630
258.347010
258.401400
258.508290
258.540900
258.676830
258.778950
258.798870
258.852600
258.910710
259.140480
259.211610
259.308030
259.346040
259.425000
259.447380
259.567560
259.667880
259.681380
259.773930
259.788300
259.923060
260.058420
260.170200
260.188980
260.309760
260.430270
260.472000
260.569740
260.576010
260.733570
260.758800
260.900160
261.003090
261.142770
261.288750
261.419910
261.437940
261.505620
261.626880
261.652140
261.772980
261.837630
261.900390
262.031850
262.123740
262.181700
262.226310
262.259070
262.424190
262.456770
262.564920
262.654440
262.737780
262.847160
262.856610
262.880220
262.997700
263.106660
263.130360
263.246910
263.257110
263.388300
263.476710
263.508690
263.548020
263.677830
263.688000
263.814090
263.988570
264.022650
264.051150
264.154140
264.242160
264.279420
264.416010
264.481770
264.517740
264.554940
264.658590
264.725880
264.747540
264.798510
264.909900
265.016130
265.116570
265.140750
265.167990
265.278690
265.301520
265.349520
265.472310
265.557000
265.581900
265.663620
265.706250
265.830810
265.862760
265.924740
265.956780
266.068920
266.180940
266.203590
266.260080
266.314050
266.412420
266.446890
266.589360
266.644320
266.694480
266.823330
266.850450
266.924130
266.982690
267.049200
267.088740
267.177180
267.282810
267.312570
267.322110
267.414900
267.442080
267.550620
267.629010
267.642240
267.742860
267.753300
267.768900
267.883530
268.011090
268.031220
268.144200
268.189140
268.302750
268.314480
268.399020
268.423890
268.550040
268.568460
268.688220
268.781010
268.806870
268.931400
269.008140
269.059800
269.078760
269.191890
269.267490
269.284320
269.320530
269.435400
269.446170
269.513820
269.530710
269.650680
269.768250
269.866080
269.907600
270.138510
270.221190
270.287100
270.355440
270.449490
270.459780
270.466590
270.589560
270.722160
270.725220
270.743790
270.825000
270.863460
270.977910
271.068360
271.084950
271.200030
271.278510
271.287180
271.410570
271.532760
271.577550
271.684950
271.694550
271.824870
271.860900
272.005770
272.028840
272.132220
272.224740
272.287260
272.327400
272.456790
272.477460
272.649870
272.671860
272.691330
272.796780
272.818650
272.897640
272.950050
273.071640
273.076320
273.095820
273.238320
273.326310
273.337080
273.478470
273.508500
273.542580
273.616980
273.701730
273.725310
273.749580
273.921930
273.952410
274.088100
274.136460
274.179330
274.196250
274.325400
274.367190
274.430310
274.455780
274.649850
274.662540
274.666350
274.776030
274.796940
275.041830
275.165580
275.290200
275.354970
275.379630
275.488290
275.514180
275.593950
275.698950
275.812380
275.819340
275.836320
275.988540
276.011640
276.111300
276.157800
276.253560
276.283740
276.300750
276.411630
276.503130
276.547350
276.613050
276.637860
276.793410
276.808410
276.926400
277.034310
277.041720
277.078320
277.191270
277.292160
277.309470
277.335960
277.453890
277.555680
277.649820
277.770690
277.791120
277.907160
277.921410
277.949670
278.041350
278.088120
278.195640
278.303670
278.416530
278.448660
278.515830
278.550120
278.673810
278.695140
278.839380
278.857920
278.965080
278.967360
279.064380
279.161400
279.297600
279.421650
279.428700
279.530310
279.610680
279.725250
279.746940
279.852360
279.898230
279.937980
280.094670
280.207620
280.264440
280.299390
280.376850
280.457010
280.474950
280.571370
280.592340
280.716990
280.794180
280.807170
280.835940
280.958610
280.979130
281.099550
281.214780
281.233140
281.341560
281.375310
281.487240
281.594940
281.626800
281.724120
281.740320
281.810160
281.867490
281.993760
282.002100
282.022500
282.105150
282.147660
282.262920
282.359730
282.375720
282.517050
282.595920
282.617490
282.644970
282.754140
282.789510
282.900060
282.923460
283.012590
283.040400
283.153410
283.162290
283.197480
283.289370
283.311720
283.455900
283.509330
283.538010
283.562130
283.690980
283.729770
283.850880
283.878030
284.006280
284.124330
284.149620
284.259840
284.276430
284.405040
284.429100
284.487330
284.572830
284.660280
284.670150
284.687550
284.814870
284.935290
284.954670
285.082200
285.109290
285.139800
285.273120
285.291390
285.400650
285.504270
285.506670
285.577350
285.697800
285.819660
285.848610
286.008420
286.040940
286.157340
286.176720
286.326060
286.424790
286.456410
286.510200
286.589160
286.620390
286.704060
286.740810
286.867800
286.905240
287.023470
287.129880
287.157990
287.188290
287.304480
287.449170
287.466060
287.472390
287.590560
287.687610
287.697720
287.828220
287.951610
288.104460
288.249030
288.276690
288.307860
288.538830
288.614820
288.669120
288.795210
288.831720
288.898830
288.938880
289.043490
289.066140
289.185630
289.295160
289.394640
289.397310
289.411200
289.532070
289.561410
289.651140
289.764690
289.865190
289.880340
289.910970
290.026890
290.050950
290.069670
290.152710
290.269410
290.289060
290.375670
290.400840
290.514840
290.669370
290.814750
290.836110
290.996730
291.031350
291.169170
291.174510
291.263160
291.381480
291.406440
291.466260
291.554940
291.663540
291.710880
291.775680
291.801300
291.920400
291.938550
292.053900
292.068000
292.167930
292.211070
292.306080
292.431810
292.508490
292.531950
292.551630
292.674330
292.701750
292.793940
292.821090
292.931850
293.048550
293.067300
293.134320
293.208570
293.324550
293.422530
293.447820
293.622270
293.753010
293.759640
293.882820
294.126180
294.259050
294.289080
294.311790
294.409830
294.440160
294.533520
294.657240
294.700320
294.712920
294.806370
294.833730
294.937890
294.943440
295.062630
295.154100
295.174200
295.281510
295.306140
295.413900
295.435890
295.533540
295.639500
295.681140
295.744710
295.768590
295.839330
296.025000
296.060370
296.121510
296.180370
296.286120
296.347080
296.395290
296.521590
296.622900
296.653050
296.735070
296.897760
297.008970
297.037860
297.196350
297.213180
297.302430
297.426930
297.434250
297.540300
297.631680
297.743220
297.805650
297.861540
297.889950
297.969180
298.017270
298.167870
298.270590
298.290390
298.323960
298.411470
298.544550
298.619850
298.679640
298.797360
298.898520
298.918770
299.050980
299.066850
299.197380
299.331750
299.350590
299.468430
299.485920
299.561250
299.598750
299.693100
299.720520
299.924670
299.993310
300.032160
300.170190
300.267300
300.288570
300.401580
300.465750
300.577470
300.656310
300.686400
300.870570
300.916740
300.978540
301.096290
301.114560
301.232220
301.245630
301.328670
301.426950
301.541340
301.568670
301.583550
301.680360
301.759650
301.789680
301.911990
302.012430
302.121450
302.144460
302.253360
302.257110
302.379240
302.510430
302.542860
302.630880
302.666790
302.737380
302.752740
302.774340
302.896140
302.986440
303.028860
303.085590
303.112470
303.231000
303.323190
303.337620
303.427980
303.450870
303.558060
303.598800
303.680340
303.808680
303.830310
303.915660
304.016280
304.128150
304.154730
304.253580
304.368660
304.372770
304.466610
304.482750
304.566120
304.617660
304.647690
304.790550
304.824360
304.984140
304.990470
305.004330
305.101680
305.131020
305.264250
305.384550
305.397270
305.554380
305.664210
305.684880
305.791680
305.809410
305.917440
305.934180
306.053250
306.188100
306.209460
306.265560
306.331530
306.436950
306.454770
306.459570
306.579600
306.710220
306.739170
306.815070
306.834240
306.878760
306.963060
307.057620
307.159320
307.245570
307.346940
307.402560
307.463040
307.574340
307.664790
307.694010
307.807800
307.820880
307.910130
307.930560
308.042820
308.092860
308.142990
308.297910
308.351490
308.414790
308.453790
308.555790
308.556840
308.573400
308.730180
308.761440
308.853240
309.010560
309.121080
309.161730
309.228690
309.256920
309.369090
309.385170
309.482160
309.550500
309.591690
309.763800
309.786540
309.826410
309.893940
309.919020
310.036170
310.174350
310.281240
310.391220
310.411680
310.529550
310.549170
310.605870
310.664730
310.755300
310.782390
310.795560
310.935840
311.004480
311.063400
311.136330
311.250810
311.252730
311.275590
311.400750
311.448120
311.503320
311.527260
311.641500
311.710920
311.750730
311.785380
311.889600
311.990220
312.048180
312.106770
312.192930
312.208680
312.318150
312.346380
312.416850
312.508830
312.621060
312.649860
312.665670
312.739890
312.762870
312.866160
312.895860
312.994860
313.045590
313.152570
313.277910
313.392660
313.514760
313.645650
313.810710
313.928370
313.959570
314.050530
314.194200
314.198100
314.213640
314.315490
314.439030
314.461500
314.666940
314.740890
314.798280
314.932350
314.947830
315.012660
315.063510
315.168690
315.232650
315.262560
315.287160
315.405390
315.412050
315.614700
315.651060
315.765120
315.902760
316.015530
316.053270
316.178820
316.209270
316.315740
316.445340
316.467000
316.500300
316.738500
316.857930
316.903170
316.962330
316.987800
317.142750
317.214540
317.256330
317.343000
317.396520
317.616630
317.674260
317.683710
317.785170
317.929680
318.024840
318.041940
318.065700
318.171210
318.248490
318.372990
318.394950
318.535920
318.680400
318.732030
318.874170
319.008510
319.121250
319.164450
319.188150
319.265280
319.364760
319.495050
319.512600
319.540110
319.670520
319.793610
319.900800
319.924950
319.932750
320.038560
320.173650
320.190750
320.316000
320.390970
320.490870
320.512050
320.759700
320.895720
320.912790
321.082830
321.175560
321.187590
321.323550
321.420480
321.494820
321.546120
321.666930
321.679170
321.784380
321.907080
321.927690
322.053480
322.160130
322.291050
322.362900
322.423860
322.580760
322.661940
322.709820
322.755540
322.914480
322.929030
322.951710
323.064960
323.153820
323.178870
323.234160
323.297520
323.371560
323.438100
323.560320
323.658720
323.793060
323.943780
324.074850
324.162960
324.175260
324.211020
324.338760
324.362850
324.389040
324.483240
324.566790
324.603930
324.619230
324.742680
324.874080
324.941670
324.969660
324.988530
325.090080
325.190880
325.275240
325.296060
325.423680
325.506420
325.538340
325.575810
325.690830
325.779840
325.903530
326.023830
326.135880
326.268180
326.302290
326.530410
326.563170
326.661990
326.755440
326.876250
326.921580
326.957190
327.069810
327.162900
327.217050
327.237390
327.384570
327.466590
327.570990
327.594300
327.675120
327.841650
327.845790
327.963750
327.970380
328.079160
328.187340
328.285350
328.407420
328.441590
328.559010
328.579350
328.685730
328.710630
328.776390
328.853670
328.969650
329.085090
329.104650
329.223960
329.265630
329.284770
329.405130
329.519340
329.634990
329.690940
329.775990
329.912490
329.953320
329.956230
330.053730
330.071430
330.186540
330.228210
330.355770
330.481380
330.590100
330.610440
330.733860
330.875280
330.979200
331.090320
331.134300
331.209600
331.263720
331.325010
331.378650
331.497480
331.544550
331.558140
331.664190
331.672110
331.838400
331.904040
332.035020
332.178390
332.196120
332.279460
332.303220
332.329950
332.441640
332.456640
332.577060
332.684850
332.809860
332.828850
332.992830
333.121920
333.221550
333.331860
333.438150
333.500430
333.508590
333.537180
333.663810
333.779340
333.878100
333.943800
334.047540
334.068480
334.211130
334.341990
334.482300
334.620570
334.681830
334.737030
334.860030
334.891230
334.902360
335.012190
335.143980
335.188680
335.250060
335.352750
335.380410
335.385630
335.498160
335.585430
335.604810
335.640060
335.768820
335.902770
336.015420
336.017400
336.204870
336.320790
336.425400
336.436260
336.576120
336.695820
336.812310
336.847470
336.945570
337.028520
337.040820
337.161960
337.227150
337.314480
337.425780
337.535250
337.680420
337.720560
337.799190
337.910880
337.945500
338.035800
338.141700
338.158020
338.244000
338.342400
338.455800
338.459370
338.563530
338.670930
338.776740
338.797710
338.916720
338.917770
339.056130
339.183390
339.302730
339.386400
339.435570
339.548250
339.582630
339.659460
339.681900
339.785850
339.897570
339.978840
340.028160
340.140060
340.169040
340.273770
340.277160
340.387890
340.509390
340.647090
340.672410
340.768380
340.900170
341.106150
341.177130
341.223210
341.333670
341.446950
341.486460
341.507730
341.604780
341.715030
341.745540
341.847330
341.918790
341.960250
342.097230
342.138780
342.253650
342.375090
342.497880
342.501780
342.525750
342.648930
342.761940
342.777540
342.881460
343.014300
343.060740
343.108650
343.139700
343.247040
343.299270
343.367460
343.395330
343.533150
343.603320
343.660710
343.767540
343.868760
343.893990
343.914780
344.157810
344.186760
344.295390
344.414100
344.521980
344.525280
344.607360
344.733090
344.848140
344.851350
344.976390
345.025830
345.057360
345.097170
345.227520
345.303060
345.327360
345.451410
345.473940
345.589800
345.736980
345.868680
345.976590
346.010460
346.115610
346.170510
346.247130
346.386930
346.445460
346.492260
346.512240
346.623750
346.735980
346.846230
346.867080
346.956540
346.989030
347.097480
347.161890
347.204580
347.242950
347.419260
347.574060
347.614800
347.681640
347.806140
347.808090
347.938980
348.043260
348.071070
348.215790
348.340110
348.462600
348.518760
348.581190
348.606660
348.712050
348.788790
348.833490
348.924840
348.974100
349.047390
349.063650
349.188270
349.218360
349.298790
349.354740
349.493760
349.596630
349.622850
349.737090
349.871730
349.983450
350.077440
350.186700
350.217600
350.356110
350.487300
350.608500
350.716950
350.842020
350.852520
350.964660
351.112560
351.223470
351.324360
351.428460
351.442920
351.537270
351.563190
351.637170
351.698460
351.805350
351.909900
352.082790
352.130190
352.316490
352.357110
352.456830
352.513980
352.632480
352.661670
352.735440
352.786590
353.040900
353.055240
353.117610
353.192850
353.247330
353.411460
353.520690
353.580360
353.638860
353.784030
353.897220
354.034860
354.089880
354.197730
354.222120
354.317190
354.407100
354.491160
354.544770
354.592590
354.610380
354.701160
354.726390
354.760710
354.910350
355.028880
355.149750
355.186470
355.333800
355.351050
355.372800
355.488780
355.595970
355.692060
355.713630
355.833120
355.950240
355.955310
355.979160
356.109540
356.242110
356.351640
356.384880
356.536260
356.542560
356.560650
356.717490
356.790900
356.880210
356.985900
357.111300
357.261510
357.364290
357.486960
357.592500
357.688110
357.706890
357.831600
357.872430
357.943050
358.051140
358.072560
358.185780
358.200210
358.308240
358.439700
358.491780
358.589100
358.717470
358.846740
358.960920
358.985940
359.039730
359.109600
359.217960
359.248290
359.272020
359.371230
359.446200
359.453130
359.565300
359.648760
359.674140
359.919360
360.017310
360.124560
360.181410
360.230400
360.252990
360.371460
360.442290
360.458550
360.561990
360.577350
360.598050
360.677100
360.785310
360.916350
360.993870
361.008060
361.110840
361.203000
361.212120
361.419030
361.427820
361.545510
361.566840
361.682280
361.700550
361.769850
361.822200
361.929240
362.052570
362.094330
362.223090
362.289540
362.340480
362.397660
362.496840
362.515860
362.634870
362.636190
362.771520
362.859180
362.987760
363.089670
363.137910
363.271320
363.307470
363.406710
363.533460
363.590910
363.699150
363.717810
363.769380
363.851190
363.881040
363.992340
364.002780
364.111710
364.137690
364.160340
364.269060
364.288020
364.399380
364.493220
364.530390
364.685730
364.796010
364.908990
365.030520
365.042580
365.212560
365.363730
365.407320
365.463780
365.505180
365.577750
365.703390
365.855460
365.964150
365.995170
366.119940
366.135840
366.235710
366.254370
366.393300
366.445050
366.522450
366.590700
366.612840
366.749850
366.852210
366.890400
367.109520
367.240290
367.264260
367.371360
367.395000
367.516260
367.631850
367.741500
367.866450
367.893780
367.933890
368.013330
368.128680
368.145090
368.203380
368.240760
368.357070
368.486640
368.590080
368.610990
368.761350
368.879520
368.980230
369.028590
369.140730
369.152280
369.163740
369.290730
369.345030
369.380640
369.467220
369.566940
369.596130
369.698730
369.822630
369.859170
369.932430
370.124610
370.182030
370.312500
370.323150
370.416840
370.549740
370.659600
370.771590
370.804680
370.914600
370.965630
371.018490
371.049780
371.158470
371.273370
371.293080
371.354760
371.400750
371.524620
371.609520
371.699760
371.775870
371.834310
371.872800
371.948070
372.055500
372.086700
372.202410
372.305880
372.425160
372.465990
372.557700
372.597900
372.722490
372.771090
372.862020
372.958890
372.976890
372.996840
373.170510
373.195020
373.226190
373.300920
373.404840
373.465140
373.510620
373.603590
373.706640
373.712430
373.809930
373.962570
374.104350
374.223630
374.332680
374.357550
374.451630
374.475570
374.576610
374.709840
374.734920
374.828760
375.013980
375.047670
375.119040
375.234330
375.349830
375.405570
375.452070
375.529500
375.557820
375.672660
375.701760
375.875220
375.894030
376.001550
376.039680
376.120500
376.151670
376.304580
376.534020
376.563060
376.638000
376.751820
376.759260
376.863090
376.988820
377.113410
377.184660
377.248440
377.356860
377.462880
377.489820
377.549400
377.645910
377.728710
377.756160
377.884440
377.921160
378.060960
378.195150
378.218490
378.340950
378.604560
378.723330
378.772200
378.836490
379.015950
379.107270
379.221630
379.331100
379.400370
379.552140
379.629450
379.746630
379.773300
379.870710
379.936560
380.035680
380.134590
380.138940
380.174340
380.292570
380.416200
380.509200
380.611050
380.718600
380.853720
380.898330
381.010890
381.117330
381.138840
381.199830
381.253530
381.295170
381.344220
381.559530
381.579900
381.657180
381.735090
381.893760
382.107510
382.235190
382.345200
382.363230
382.515150
382.617180
382.774320
382.857270
382.897860
383.014620
383.154240
383.269410
383.391540
383.457600
383.570700
383.689830
383.710530
383.756370
383.855550
383.949300
384.030570
384.094530
384.214890
384.253650
384.359850
384.414570
384.490200
384.594480
384.695370
384.817380
384.942840
384.952440
384.970140
385.090680
385.185270
385.225620
385.331490
385.435440
385.540830
385.556640
385.582260
385.689960
385.800180
385.856310
385.928190
385.952400
386.071290
386.190690
386.225760
386.314920
386.431260
386.463420
386.547210
386.635170
386.748210
386.790150
386.906880
387.052080
387.131550
387.168090
387.327870
387.364290
387.518940
387.665460
387.752280
387.795510
387.936630
387.982620
388.101150
388.134990
388.207620
388.243590
388.380270
388.480860
388.497690
388.613220
388.745970
388.921350
389.019210
389.055300
389.090220
389.184420
389.320050
389.371560
389.438490
389.537430
389.567040
389.638410
389.785410
389.816940
390.076050
390.196560
390.276750
390.323520
390.407280
390.527370
390.664410
390.671820
390.796260
390.833400
390.929730
391.053180
391.157310
391.274310
391.298280
391.320810
391.453050
391.884540
391.931850
392.002770
392.079150
392.204280
392.343210
392.435910
392.560890
392.601270
392.670030
392.708520
392.819790
392.916810
393.015000
393.095130
393.235530
393.366120
393.488220
393.576600
393.707610
393.843480
393.946140
394.029540
394.159080
394.274940
394.311180
394.452360
394.464840
394.580880
394.691460
394.828800
394.913280
394.989690
395.024670
395.164620
395.280900
395.409300
395.441310
395.508060
395.616780
395.709060
395.762370
395.898750
396.012030
396.162240
396.265710
396.309060
396.396990
396.510330
396.567780
396.620640
396.762930
396.874860
396.889080
396.987480
397.287870
397.300500
397.332420
397.502250
397.598070
397.653870
397.779300
397.821690
397.851270
398.026230
398.190000
398.299230
398.499510
398.517840
398.589450
398.693340
398.774760
398.815230
398.916420
399.034800
399.163920
399.376650
399.457620
399.559260
399.578070
399.724920
399.832230
399.962970
400.050960
400.060410
400.178610
400.199940
400.285140
400.348470
400.460670
400.543680
400.693410
400.812780
400.844310
400.886400
400.947000
401.017800
401.038500
401.149410
401.375340
401.501460
401.531010
401.564850
401.814240
401.836770
401.850510
401.986470
402.065190
402.209370
402.312330
402.370680
402.406380
402.525690
402.632850
402.678750
402.765900
402.889230
402.942840
402.947340
403.089510
403.214280
403.248990
403.383900
403.500660
403.521990
403.576020
403.744680
403.866780
403.884540
403.996470
404.010300
404.199510
404.307720
404.365350
404.510160
404.624880
404.665650
404.674080
404.790150
404.839050
404.915550
404.987940
405.014940
405.150510
405.244440
405.273120
405.395610
405.532980
405.634140
405.670110
405.767370
406.024710
406.058880
406.156230
406.313580
406.430160
406.444560
406.498560
406.566960
406.726440
406.829700
406.877010
406.999740
407.088930
407.118150
407.240970
407.370600
407.524530
407.622960
407.649210
407.801070
407.929170
407.953980
408.071610
408.107490
408.210420
408.343440
408.445440
408.470130
408.572190
408.616650
408.719280
408.843540
408.863070
408.999750
409.164840
409.210050
409.392750
409.498290
409.628010
409.739850
409.820070
409.952760
410.075280
410.108160
410.220930
410.341050
410.367600
410.489280
410.630370
410.768040
410.963400
411.075780
411.105660
411.252660
411.395640
411.509910
411.551970
411.657150
411.672120
411.784740
411.871830
412.011480
412.240230
412.310520
412.415340
412.448700
412.563600
412.676340
412.809360
412.897710
413.025450
413.148030
413.304180
413.367930
413.489220
413.531820
413.644590
413.759370
413.762310
413.918520
413.945940
413.948040
414.044460
414.056340
414.172140
414.296700
414.391650
414.512790
414.585120
414.623520
414.719190
414.747450
414.781050
414.883500
415.125210
415.222110
415.247640
415.346400
415.374840
415.396200
415.576590
415.672680
415.791210
415.814460
415.846140
416.086860
416.111280
416.223690
416.319990
416.430960
416.518170
416.632830
416.759550
416.791020
416.897130
416.958390
417.095760
417.205200
417.286080
417.504810
417.578940
417.612030
417.720270
417.732690
417.831420
418.114350
418.122900
418.248870
418.368690
418.487160
418.528770
418.595550
418.613790
418.675230
418.846320
418.936350
418.979730
419.043630
419.066310
419.178900
419.193870
419.200380
419.435940
419.482980
419.605560
419.712930
419.852220
420.069960
420.167760
420.220230
420.243360
420.376680
420.602490
420.608160
420.761880
420.846330
420.943050
421.092540
421.223370
421.243800
421.360920
421.417800
421.452540
421.463250
421.710180
421.785720
421.895160
421.918380
421.980540
422.013360
422.119230
422.142600
422.145600
422.315310
422.488020
422.515230
422.581560
422.744700
422.863800
422.987940
423.092850
423.207900
423.232980
423.371490
423.389850
423.497880
423.666150
423.716910
423.800370
423.940860
423.954480
424.085070
424.236300
424.369920
424.519950
424.539960
424.603710
424.691460
424.791570
424.809870
424.953660
425.159940
425.185800
425.321070
425.347290
425.406600
425.637300
425.708850
425.774640
425.913570
426.028380
426.106980
426.152160
426.304950
426.366060
426.469320
426.605130
426.608820
426.722340
426.810450
426.927870
427.061100
427.178070
427.203480
427.357860
427.470180
427.617780
427.638630
427.713900
427.800660
427.844430
427.858380
427.962150
428.072610
428.237520
428.485740
428.615610
428.624250
428.653170
428.671470
428.804520
428.914980
429.000990
429.093780
429.131850
429.285090
429.340020
429.404760
429.504270
429.536520
429.679800
429.794220
429.924900
430.061220
430.096140
430.191660
430.321980
430.445670
430.483620
430.558620
430.675140
430.791210
430.908300
430.964250
431.038050
431.126700
431.158110
431.275350
431.391360
431.424600
431.611020
431.753400
431.903670
431.913510
432.087240
432.205770
432.361350
432.410760
432.662460
432.672780
432.789960
432.925500
433.056900
433.165860
433.315380
433.444170
433.446600
433.569270
433.676130
433.804350
433.929870
433.977450
434.031480
434.103660
434.219160
434.317110
434.346300
434.451390
434.480460
434.569290
434.720100
434.818260
434.979480
435.097350
435.318990
435.440760
435.648540
435.717720
435.858060
435.903810
435.947550
435.963480
436.185330
436.349910
436.443150
436.503180
436.573770
436.674420
436.950000
437.083560
437.209350
437.348370
437.444040
437.572590
437.690190
437.850570
437.926890
437.953170
438.089670
438.250500
438.406560
438.455610
438.566100
438.786570
438.947160
439.180170
439.380870
439.547430
439.683210
439.806000
439.956120
439.976790
440.206320
440.425890
440.552700
440.660580
440.780370
440.909400
440.922840
441.081060
441.207150
441.213030
441.305970
441.360270
441.409770
441.509400
441.547170
441.667980
441.769710
441.843660
441.963660
442.091160
442.098750
442.183380
442.291320
442.548600
442.582950
442.620060
442.722180
442.861320
442.870110
443.008350
443.053470
443.078910
443.182020
443.292150
443.418090
443.428110
443.489910
443.603580
443.659500
443.682300
443.775000
444.036780
444.043170
444.171780
444.289110
444.321120
444.337290
444.451230
444.592260
444.662760
444.877560
444.992520
445.039950
445.095600
445.228290
445.362030
445.457700
445.631730
445.673730
445.783140
445.920780
446.071470
446.145420
446.172180
446.312220
446.398230
446.406360
446.507610
446.584920
446.659500
446.812260
447.059250
447.162660
447.300210
447.406830
447.439350
447.580350
447.616590
447.757680
447.890130
447.972240
448.085250
448.200060
448.374870
448.500060
448.671720
448.914840
448.930410
449.050230
449.187180
449.251860
449.287530
449.366280
449.503020
449.527020
449.653200
449.768220
449.842410
449.893710
450.143760
450.186420
450.252510
450.286530
450.400170
450.548340
450.574230
450.758820
450.847170
451.004520
451.123710
451.290000
451.359360
451.498440
451.543170
451.673610
451.706430
451.864890
452.039760
452.159160
452.201940
452.276070
452.659560
452.809590
452.926470
452.954850
453.055440
453.184980
453.231750
453.391860
453.505410
453.629610
453.767280
453.916920
454.067070
454.205220
454.337790
454.353600
454.634130
454.727220
454.752960
454.860330
454.951650
455.007000
455.130120
455.142750
455.239050
455.286210
455.411340
455.570970
455.713230
455.788890
455.831820
455.943570
456.139980
456.236640
456.407040
456.411150
456.521940
456.666480
456.787890
456.973530
457.183350
457.313340
457.320420
457.738860
457.793520
458.067030
458.159520
458.176800
458.316990
458.433690
458.557260
458.650740
458.922990
459.068430
459.100470
459.216660
459.557250
459.669720
459.791040
459.845310
459.934830
460.137240
460.147830
460.256400
460.381260
460.653540
460.803630
460.948140
460.955220
461.092680
461.239860
461.255190
461.343240
461.474790
461.656650
461.744190
461.771940
461.823780
462.092760
462.327060
462.473160
462.616620
462.744900
462.836340
462.971490
462.986970
463.112520
463.457820
463.494870
463.611060
463.638720
463.769520
463.921410
464.086350
464.102910
464.328210
464.492640
464.623680
464.734140
464.827500
465.012720
465.122850
465.137880
465.260520
465.395160
465.512490
465.534840
465.680880
465.851370
466.054830
466.204230
466.332300
466.483320
466.576560
466.616610
466.708350
466.841610
466.948860
466.997670
467.070270
467.219760
467.284170
467.546070
467.655660
467.780790
467.843130
467.888070
467.924910
468.160530
468.318690
468.445770
468.471060
468.568740
468.717210
468.839700
468.951600
469.049640
469.188060
469.229730
469.361010
469.377360
469.505430
469.607910
469.761030
470.025060
470.059080
470.213790
470.377620
470.485620
470.648640
470.740080
470.771160
470.904510
471.011010
471.016620
471.127140
471.237840
471.356400
471.491940
471.610170
471.704910
471.748230
471.854040
472.009680
472.044990
472.165350
472.308990
472.423980
472.540140
472.572840
472.676430
472.755030
472.851120
472.953600
473.072520
473.190060
473.291250
473.305170
473.423490
473.557470
473.586060
473.604450
473.751510
473.786010
473.853090
474.058410
474.243690
474.387930
474.438420
474.549630
474.659850
474.695490
474.787920
474.971880
475.082550
475.216320
475.337580
475.485060
475.615200
475.803480
475.917780
475.931340
476.134530
476.193090
476.316930
476.586900
476.653350
476.819880
476.867190
477.029310
477.127680
477.270180
477.319530
477.433080
477.569160
477.706860
477.872190
478.054080
478.087710
478.183290
478.319790
478.422930
478.559370
478.767030
478.885710
478.987980
479.087160
479.256180
479.364870
479.404980
479.632320
479.768820
479.876490
479.893380
479.996010
480.130350
480.223710
480.241770
480.441270
480.535980
480.665910
480.793140
480.858330
480.896970
480.914400
481.040970
481.194900
481.376520
481.451010
481.580850
481.689360
481.758330
481.828560
481.949640
482.039040
482.152920
482.239770
482.345670
482.469810
482.492700
482.610810
482.699910
483.000810
483.126690
483.245280
483.393960
483.414360
483.535560
483.643680
483.781410
483.907770
484.013550
484.139100
484.193790
484.281870
484.378920
484.445700
484.573770
484.693770
484.823670
485.062320
485.147370
485.318280
485.402160
485.549730
485.634360
485.772660
485.882160
486.008160
486.077970
486.282840
486.435240
486.578220
486.700230
486.769950
486.905160
487.009140
487.130010
487.424400
487.560960
487.640580
487.833180
488.266320
488.410560
488.553540
488.587830
488.654310
488.752980
488.891100
489.003450
489.132840
489.239340
489.344640
489.414330
489.575970
489.677100
489.781830
489.871590
489.999750
490.299900
490.370970
490.431480
490.510950
490.656240
490.769280
490.986570
491.096340
491.223780
491.326620
491.390880
491.408100
491.558160
491.763090
491.889990
492.007230
492.188550
492.346680
492.427260
492.493230
492.567990
492.611550
492.735300
492.869790
492.975300
493.103340
493.244520
493.399140
493.483800
493.536270
493.647510
493.799760
493.912470
494.048520
494.192040
494.273070
494.346930
494.444190
494.584320
494.675790
494.835540
494.977740
495.095790
495.107550
495.258450
495.309210
495.389700
495.511260
495.746520
495.807090
495.880290
496.081140
496.137960
496.367430
496.390140
496.515750
496.672560
496.828110
496.907040
497.045910
497.169750
497.294400
497.461290
497.588850
497.718930
497.845650
497.938170
497.990850
498.066720
498.253920
498.382290
498.485370
498.556020
498.569220
498.919920
499.024050
499.061400
499.156980
499.252410
499.426200
499.596240
499.710150
499.875690
500.051430
500.260530
500.408940
500.562480
500.630550
500.721120
500.840460
500.959590
501.120780
501.241020
501.262020
501.357480
501.536370
501.908430
502.146870
502.264200
502.386570
502.437900
502.479390
502.619580
502.868970
502.932600
503.043720
503.155830
503.305800
503.455290
503.457690
503.694000
503.796480
503.848980
503.913570
504.023850
504.135720
504.303900
504.524460
504.634950
504.900360
505.027860
505.309800
505.440720
505.568280
505.688580
505.730100
505.789110
506.113980
506.220030
506.248110
506.375250
506.548350
506.767410
506.877060
507.134070
507.203730
507.229200
507.361290
507.455280
507.632250
507.741510
508.040760
508.063890
508.153650
508.313970
508.560510
508.788870
508.925130
509.036730
509.144730
509.302770
509.333310
509.570100
509.733000
509.815200
509.976270
510.165990
510.225900
510.390690
510.532500
510.618540
510.664770
510.792570
510.890040
511.056990
511.260390
511.385850
511.409130
511.491570
511.712760
511.888860
511.992690
512.126760
512.301420
512.405220
512.601000
512.624520
512.697780
512.981010
513.299880
513.482490
513.617490
513.781740
514.063050
514.136100
514.237620
514.290360
514.653720
514.764870
514.968360
515.073870
515.201370
515.500320
515.534370
515.630730
515.817360
515.934480
516.016290
516.223500
516.376470
516.468630
516.643740
516.763230
516.884820
517.018650
517.161120
517.947870
518.105640
518.267790
518.399910
518.407110
518.513910
518.627580
518.799030
518.933220
519.125760
519.239160
519.258270
519.361590
519.571170
519.660540
519.731610
519.769230
519.854670
520.017780
520.300590
520.437180
520.535670
520.666350
520.804140
521.058450
521.187840
521.344350
521.498580
521.763300
522.037680
522.140340
522.353010
522.430110
522.749580
522.820860
522.995910
523.144680
523.242330
523.437150
523.880040
523.972590
524.045850
524.203860
524.537010
524.659290
524.938290
525.018780
525.277260
525.547260
525.568500
525.736410
525.805740
525.916320
526.167720
526.284150
526.408260
526.553700
526.694820
526.809090
527.048850
527.171010
527.263500
527.307780
527.559480
527.662320
527.786250
527.894190
528.063330
528.150570
528.311310
528.453990
528.616350
528.668460
528.988260
529.091610
529.196040
529.412370
529.448850
529.578930
529.724790
529.787850
529.918950
530.030130
530.198430
530.390730
530.441010
530.697840
530.909280
531.025590
531.194040
531.238650
531.381120
531.655980
531.783300
531.860460
531.877050
531.964110
532.029600
532.201740
532.353180
532.665870
532.977360
533.092980
533.205900
533.348490
533.469720
533.532540
533.575920
533.718090
533.749830
533.887650
533.985900
534.141600
534.246210
534.497790
534.519300
534.809850
534.980580
535.119150
535.232430
535.246320
535.424190
535.839840
536.017560
536.133210
536.413710
536.471430
536.775360
536.898750
537.167340
537.168930
537.288930
537.554100
537.652170
537.699990
537.742140
537.889800
537.917760
538.139130
538.243590
538.406130
538.542180
538.693530
538.742910
538.800330
538.890690
539.006790
539.260950
539.391990
539.466900
539.497170
539.724630
539.857950
539.969760
540.002550
540.039600
540.186330
540.277080
540.374520
540.532230
540.623100
540.786060
540.868770
540.988680
541.113540
541.243350
541.372110
541.572990
541.678890
541.792770
541.895610
541.908510
542.042010
542.071320
542.182650
542.243580
542.362380
542.480280
542.612820
542.707110
542.951190
543.095370
543.209400
543.342510
543.439800
543.534630
543.725670
543.847740
543.936660
544.040520
544.191780
544.420590
544.490790
544.600890
544.703220
544.857480
544.973160
545.127150
545.151690
545.322390
545.479500
545.607600
545.732070
546.100290
546.136920
546.260370
546.383040
546.407100
546.511200
546.677640
546.909660
547.066230
547.334010
547.527090
547.773720
547.928010
548.292810
548.521890
548.532600
548.651100
548.911530
548.976750
548.983890
549.122130
549.369150
549.462960
549.702900
549.804930
549.943530
550.065780
550.155480
550.517670
550.608030
550.777560
550.804770
551.001360
551.059290
551.181780
551.259240
551.516490
551.647710
551.668650
551.763630
551.860320
551.975580
552.071220
552.136320
552.213030
552.314190
552.453480
552.582480
552.696090
552.826620
552.997440
553.081740
553.318620
553.430790
553.439610
553.535580
553.876560
553.917930
554.078760
554.105610
554.428140
554.596170
554.762460
554.880840
554.999220
555.157260
555.292290
555.482370
555.515010
555.542700
555.654150
555.807600
556.122450
556.226670
556.389870
556.521810
556.606740
556.627710
556.806120
556.984770
557.086080
557.220330
557.468010
557.543430
557.673000
557.751960
557.934930
558.036720
558.144690
558.315330
558.418410
558.636780
558.849960
558.972150
559.110000
559.212360
559.324830
559.574190
559.689090
559.825860
559.857750
559.892970
560.020920
560.041890
560.185470
560.490510
560.633880
560.686380
560.862210
561.112890
561.140910
561.277980
561.404340
561.513990
561.548130
561.798900
561.937830
562.317300
562.626990
562.744800
562.847040
562.990650
563.061660
563.219310
563.490780
563.602080
563.887680
564.267690
564.400110
564.444330
564.638820
564.855000
564.969510
565.254480
565.400550
565.524690
565.704420
565.777560
565.916190
566.129340
566.325000
566.390310
566.688240
566.900580
566.944890
567.188550
567.328350
567.683190
567.754470
567.866940
568.094970
568.226040
568.390830
568.674090
568.741710
568.756350
568.912500
569.021610
569.403450
569.516280
569.607480
569.716140
569.748510
569.784930
569.856000
569.987580
570.106650
570.311100
570.432210
570.604560
570.736080
570.961110
571.068270
571.232010
571.393650
571.570890
571.776180
571.895580
571.989390
572.094180
572.206470
572.393760
572.532630
572.671290
572.763120
572.872380
572.966580
573.093210
573.178620
574.003350
574.396950
575.469270
575.562090
575.992050
576.081510
576.190110
576.869520
577.761630
577.931550
578.027640
578.194830
578.521770
578.669460
578.679060
578.905950
579.025620
579.455220
579.561750
579.789240
579.941640
580.061640
580.174350
580.253430
580.450410
580.596450
580.678800
580.823940
580.987500
581.255790
581.380170
581.632380
581.703780
581.750280
581.853240
582.005340
582.074670
582.196740
582.283500
582.405990
582.599550
582.775470
582.886920
583.365600
583.483680
583.525410
583.643430
583.747650
583.777830
583.785630
584.212650
584.624640
584.782080
584.869410
584.889210
585.298710
585.446910
585.477150
585.611340
585.783420
585.872490
586.216260
586.400610
586.499790
586.615650
586.752030
586.900740
587.256930
587.389740
587.562000
587.850960
587.946030
588.243210
588.358470
588.584970
589.031790
589.301550
589.598640
589.724580
589.839030
589.969200
590.634810
591.134550
591.419910
591.579090
591.741060
592.087320
592.222680
592.409310
592.562940
593.521140
593.844930
593.874390
594.108780
594.397860
594.724410
595.183800
595.252740
595.830420
595.856970
595.903740
595.926690
595.950390
596.118780
596.136930
596.468310
596.613870
596.803860
597.286140
597.586890
598.066740
598.759680
599.449530
599.536290
599.591130
599.913510
600.240330
600.282150
600.445470
600.584580
600.701160
600.922320
601.360530
601.550310
601.710270
601.888350
602.052720
602.184570
602.255550
602.337210
602.539530
602.906490
602.940150
603.081390
603.211260
603.294270
603.742980
604.037880
604.311390
604.653300
604.782150
604.933860
605.068830
605.193780
605.314860
605.468940
605.742000
606.014220
606.362520
606.654360
607.107030
607.116360
607.190040
607.209870
607.243380
607.286730
607.351860
607.413150
607.500390
607.645890
607.768980
607.869480
607.961580
608.072400
608.171460
608.338110
608.391090
608.753250
608.974590
609.146190
609.300540
609.446190
609.541590
609.665610
609.728190
610.031940
610.353810
610.486890
610.616220
610.809960
610.853520
610.932540
611.018910
611.302380
611.576730
611.678670
611.806830
612.105540
612.338010
612.490950
612.658620
612.809460
613.458570
613.694370
614.403420
615.322770
615.427860
615.459750
615.858960
615.955680
616.051200
616.546080
616.628700
616.712310
616.989300
617.195130
618.324630
619.038660
619.114800
619.296360
620.005710
620.359380
620.532360
620.864670
621.054240
621.243870
621.619440
621.684570
621.974850
622.080660
622.264230
622.419480
622.728540
622.862220
623.059350
623.161710
623.298390
623.888340
624.051870
624.468570
624.667410
625.045320
625.168500
625.169970
625.441770
625.528800
625.752510
625.809900
625.983180
626.304150
626.890620
627.071100
627.268650
627.934050
628.311030
628.440780
628.997970
629.173380
629.661510
629.716980
629.810070
630.258990
630.746520
630.777570
631.163400
631.358820
631.414410
631.476930
632.436630
632.612040
632.746950
632.860230
633.225510
634.174140
634.279320
634.566870
634.584660
634.586670
634.779150
634.919370
635.097990
635.251680
635.354610
635.587860
636.157800
636.444270
636.546780
636.747120
636.939930
637.040760
637.174890
637.411620
637.737360
637.963440
638.208090
638.504790
638.567250
638.734710
638.853960
638.986050
639.086640
639.250050
639.501060
639.970410
640.093530
640.218210
640.454550
640.703850
640.771170
640.784520
641.159670
641.868720
641.870730
641.939700
642.035640
642.177900
642.364650
642.444690
642.794370
643.194570
643.647090
643.783890
643.916790
644.221920
644.453460
644.596800
644.792070
645.028800
645.156000
645.462780
645.818490
645.966900
645.990180
646.371750
646.792050
646.925040
647.066550
647.108100
647.380050
647.861130
648.017370
648.127890
648.255450
648.463860
648.815880
649.147740
649.481310
649.545390
649.907280
650.466390
650.544030
650.578080
650.931690
651.204240
651.466140
651.585330
651.967530
652.253220
652.409760
652.632900
652.880160
652.886670
652.944570
653.325420
653.401110
653.735970
654.146490
654.251370
654.414390
654.480930
654.719490
654.791940
655.169790
655.353570
655.549320
655.700700
655.828590
656.241030
656.566920
656.786010
656.907480
656.914950
657.015330
657.154260
657.386340
657.477870
657.752880
657.884400
658.104600
658.134900
658.308630
658.443090
658.587450
658.635720
658.680930
658.885650
659.335350
659.401980
659.957430
660.127680
660.331950
660.441210
660.856050
660.858600
660.997680
661.714050
661.885230
662.028720
662.093040
662.191890
662.466870
662.516580
662.781570
662.828640
663.018090
663.781020
664.030290
664.131960
664.689570
664.788960
665.308170
665.443770
665.760960
665.885430
666.330480
666.792120
667.073130
667.466160
667.878240
667.975080
668.124570
668.306040
668.394900
668.544330
668.572380
668.753100
668.916300
669.096690
669.115560
669.619770
669.932340
670.095840
670.561050
670.862040
671.058150
671.078280
671.302230
671.432880
671.695800
672.061950
672.176580
672.264960
672.925950
673.064460
673.453890
673.706910
673.841820
674.121960
674.180280
674.193930
675.174630
675.651780
676.043820
676.300620
677.110680
677.392980
677.589360
677.969790
678.058410
679.148880
679.448370
679.654140
680.080620
680.234220
680.483610
680.916510
681.089010
681.674490
681.807330
681.994470
682.371810
682.662570
682.796790
682.976880
683.294370
683.671050
683.760930
683.911740
684.098760
685.117470
685.352400
685.451820
685.580790
685.595520
686.131590
686.291400
686.653560
686.887380
687.081180
687.201360
687.316980
687.328980
687.405240
687.522420
688.299690
688.603320
688.801560
689.520930
689.727210
689.752800
689.843160
690.134010
690.208110
690.751800
690.996930
691.204800
691.426140
691.689630
691.839330
691.975650
692.145540
692.464740
692.762010
692.893080
693.020670
693.181620
693.667710
693.933360
694.083990
694.198560
694.475610
694.500300
695.039070
695.239950
695.605860
695.972940
696.676350
696.998850
697.311450
697.691730
698.369610
698.603670
698.772660
698.994150
699.451590
699.560730
699.676530
700.053570
700.568010
701.414520
701.607810
702.239880
702.841200
703.007310
703.417500
703.770930
705.646200
705.754740
705.816390
705.961800
706.076970
706.188210
706.339380
706.371450
706.748730
706.985280
707.473530
708.995790
709.137840
709.287870
709.342920
709.502550
710.002230
710.617830
711.046560
711.166590
711.419730
711.578910
711.823290
711.846360
712.122780
712.217520
712.516920
712.950810
713.221800
713.493870
713.688960
714.046350
714.140220
714.470640
715.087500
715.323960
715.394370
715.510770
715.552980
715.590690
715.723470
715.819740
716.038980
716.198850
717.015960
717.035160
717.243240
717.531390
717.985320
718.257240
718.287300
718.372860
718.394670
718.569240
718.633620
718.853910
719.146230
719.461260
719.574000
719.667150
719.862660
719.907870
720.106290
720.122790
720.200910
720.347160
720.379620
720.518760
720.737940
720.919410
721.059390
721.192020
721.358640
721.523700
722.277450
722.871270
722.908890
722.997750
723.423810
723.785280
723.858120
723.970410
724.182750
724.250880
724.386090
724.516170
724.761000
725.248740
725.485260
725.553330
725.652480
725.824860
725.962350
726.114480
726.623760
726.758490
726.996420
727.164090
727.409940
727.819500
727.927620
727.935510
728.004330
728.379540
728.430870
729.184470
729.288510
729.541890
729.899610
729.993810
730.115910
730.453440
730.763370
731.118900
731.259030
732.109110
732.120000
732.476640
732.866730
732.884310
733.004250
733.172760
733.481010
733.893810
733.912380
734.203920
734.324190
734.448060
734.480220
734.726760
734.925780
735.220020
735.862170
735.983460
736.235250
736.326330
736.461840
736.666740
737.391000
737.737950
738.072060
738.412770
738.559560
738.709890
738.924960
739.030380
739.151220
739.339530
739.346430
739.594650
739.806180
739.896540
740.637180
742.040340
742.599780
742.949580
743.569440
743.944170
744.097110
744.474240
744.566460
744.911340
745.142520
745.732350
745.853700
745.934700
746.132550
746.419530
746.654550
746.850600
746.957400
746.984790
747.073350
747.235050
747.541650
747.588570
747.778680
747.956160
748.261770
748.581900
748.700340
748.803840
748.893870
749.003040
749.254680
749.478150
749.573850
749.876670
750.101280
750.486990
750.678390
751.060500
751.160670
751.262250
751.695180
751.822800
751.977330
752.135010
752.508840
752.562390
752.756730
752.988180
753.112920
753.493440
753.498630
754.289220
754.930830
755.062770
755.170320
755.747760
755.784180
756.077700
756.127920
756.405120
757.222830
757.327140
757.637010
758.390820
758.776260
759.241050
759.657240
759.857640
760.756740
761.918250
762.344040
762.483720
763.339500
763.579590
763.641360
763.652940
764.351850
764.567490
764.666100
765.295230
765.624480
765.858240
766.051740
766.095030
766.408710
766.445100
767.006850
767.224800
767.600550
767.784780
768.136590
768.261900
768.514500
768.801540
768.909810
769.230420
769.879650
770.190660
770.396190
770.504190
770.641260
770.948640
771.112440
771.192270
771.456480
771.636330
771.720870
771.854280
772.344150
772.441380
772.817010
772.835730
772.967850
773.249760
774.727110
774.934530
775.047480
775.827810
775.930320
776.060550
776.184390
776.300460
776.322180
776.471640
776.605140
777.178170
777.801630
777.931440
778.721880
779.087250
779.095350
779.290620
779.402490
779.866680
779.979660
780.012690
780.604830
783.832890
784.102860
784.501260
784.629240
784.858230
785.340150
785.577750
785.712720
785.814480
785.940630
786.049410
786.164460
786.357030
786.445890
786.609990
786.632010
786.954330
787.089150
787.170030
787.296840
787.502610
787.718610
787.759380
788.024160
788.144790
788.627790
789.311220
789.384330
789.547920
789.825960
789.929400
790.368960
790.441950
790.602840
790.647660
791.032170
791.289540
792.197760
792.594480
792.710190
793.153860
793.291650
793.540470
794.155380
794.257710
794.678430
794.731980
795.046200
795.140910
795.665160
795.847530
796.086990
796.185510
796.406700
797.016870
797.029230
797.228520
797.611170
797.949240
798.034530
798.113820
798.226710
798.516930
799.109220
799.507680
800.383980
800.619540
801.108660
801.282450
801.475290
801.639330
802.044210
802.533630
802.736760
803.235990
803.667900
803.868510
804.042210
804.834270
805.224060
805.741200
807.176850
809.009250
809.453250
810.470670
810.719100
810.926730
811.312350
811.761930
811.858050
811.894440
811.974690
812.336730
812.952360
813.561330
814.419810
814.794360
814.901340
815.127090
815.216970
815.284080
815.672790
816.182940
816.721590
817.175370
817.440780
817.996680
818.426250
818.691690
818.898960
819.113790
819.585210
820.340550
820.492980
820.687830
820.951230
821.270520
821.295330
821.396220
821.466900
821.499510
821.641260
821.855910
822.393480
822.537630
822.886530
823.307610
824.199480
824.498250
824.862900
825.274410
825.523590
825.599880
825.773460
826.018140
826.340790
827.041500
827.328540
827.831340
828.430800
828.461640
828.926100
829.098780
829.383690
829.425270
829.472760
829.856550
830.293290
830.906940
831.130800
831.392700
831.493950
831.705000
832.089330
832.768410
833.131380
834.452640
834.509610
834.651540
835.700160
835.867650
836.106420
836.253900
836.312550
836.680320
837.006060
837.094410
837.638640
837.667740
838.991640
839.040960
839.278290
839.607840
840.047370
840.376830
840.518370
840.586050
840.940410
841.095390
841.288680
841.456380
841.714230
842.045520
842.368170
842.528730
842.745420
842.904330
843.564720
844.282560
844.314060
848.754090
849.665400
850.327950
851.136360
852.397500
853.035480
853.413450
853.901880
854.393640
854.643930
854.766510
854.777700
855.388530
855.513240
855.903750
856.695150
857.590530
858.880980
859.404090
859.616940
859.775280
860.174940
860.178270
860.304180
860.480250
860.607570
860.611650
860.712180
860.755650
860.892510
860.918910
860.970300
860.980590
861.135990
861.174780
861.256890
861.358740
861.399150
861.437490
861.463500
861.613890
861.714510
861.777240
861.839640
861.847200
861.877950
861.908370
861.977730
862.013520
862.029810
862.110780
862.154430
862.177080
862.228500
862.265010
862.347450
862.353660
862.365450
862.387620
862.397970
862.401600
862.493880
862.530270
862.575060
862.653780
862.676970
862.692990
862.770150
862.781520
862.813530
862.852410
862.882500
862.891860
863.002860
863.015850
863.053620
863.062320
863.072040
863.215260
863.226930
863.341440
863.351070
863.387580
863.392020
863.430030
863.476830
863.497050
863.506440
863.565060
863.632080
863.728410
863.755560
863.770770
863.917950
864.090060
864.096840
864.225240
864.250950
864.396960
864.425820
864.479190
864.525630
864.604110
864.639840
864.795600
864.805500
864.812250
864.825360
864.924420
865.021170
865.038720
865.046880
865.060500
865.084980
865.156830
865.164150
865.177260
865.273200
865.288050
865.341690
865.349910
865.444710
865.465350
865.478280
865.533090
865.590690
865.599330
865.652580
865.693500
865.707480
865.755360
865.771800
865.850850
865.911150
865.954260
866.058000
866.071830
866.137350
866.174220
866.209290
866.219070
866.236320
866.272800
866.343360
866.378310
866.418000
866.444250
866.463600
866.509650
866.519970
866.559240
866.583900
866.610630
866.632320
866.649990
866.680290
866.712840
866.763990
866.782470
866.805840
866.829960
866.859870
866.876280
866.895330
866.928690
866.959470
866.992320
867.010500
867.048690
867.081480
867.121650
867.140370
867.166890
867.184590
867.215700
867.243330
867.255120
867.283950
867.298200
867.341850
867.366150
867.389520
867.413190
867.420060
867.442530
867.456930
867.492870
867.513360
867.546120
867.557670
867.590070
867.616050
867.639510
867.666750
867.682350
867.705390
867.742230
867.800310
867.822720
867.848640
867.868320
867.897330
867.928710
867.982560
868.037670
868.068270
868.116960
868.210230
868.251900
868.320810
868.347060
868.374420
868.400580
868.449930
868.494030
868.673130
868.726230
868.775190
868.855620
868.908180
868.980690
869.023260
869.066160
869.138730
869.244000
869.307330
869.353320
869.436720
869.537640
869.734050
869.764770
869.983320
870.173070
870.469950
881.500230
883.191120
905.715630
909.607740
910.414800
912.110430
912.405180
912.832680
912.993480
913.467600
913.827030
914.307090
914.542830
914.797680
914.956410
915.257190
915.532320
915.699180
916.008360
916.418550
916.567560
916.803900
917.327820
917.646930
918.008310
918.223350
918.357210
918.739140
919.043520
919.319970
919.579230
920.149260
920.289840
920.663850
921.237360
921.429660
921.536100
921.998100
922.135830
922.398270
922.574700
922.662180
922.932690
923.421840
923.847570
924.000690
924.183300
924.444420
924.607380
924.895800
925.140840
925.280730
925.464750
925.635960
925.971330
926.076180
926.148240
926.326140
926.490900
926.736360
926.951400
927.257970
927.546810
927.707490
927.834600
927.954900
928.100940
928.222260
928.391850
928.745460
929.007600
929.445870
930.076920
930.298620
930.431400
930.743040
930.745620
931.129440
931.373640
931.655970
931.850880
931.881240
932.287350
932.560320
932.702220
933.030810
933.176280
933.311310
933.433620
933.587730
933.769860
933.886350
934.015140
934.440840
934.537200
934.871370
934.875720
934.989180
935.138880
935.568000
935.680290
935.759910
935.950140
936.357060
936.457740
936.522090
936.763170
937.207740
937.386240
937.606560
938.080860
938.209620
938.242590
938.363880
938.565690
938.893050
939.011490
939.299940
939.472800
939.617430
940.172880
940.319790
940.525350
940.652460
940.888440
941.151510
941.182560
941.316150
941.566770
941.726040
941.855070
941.973030
942.269940
942.583350
942.725730
942.956820
944.345400
944.454780
944.459730
944.635770
944.912820
945.042570
945.186780
945.214860
945.332760
945.742110
945.821940
946.438500
946.902630
947.027700
947.289120
947.549610
947.588280
947.968560
948.167160
948.459870
949.660500
949.974750
950.114400
950.367870
950.395080
950.636940
951.134520
951.305280
