# Supplementary material for: TRPM8-Dependent Dynamic Response in a Mathematical Model of Cold Thermoreceptor
Source: PLoS One. 2015 Oct 1;10(10):e0139314. doi: 10.1371/journal.pone.0139314 (PMC4591370; doi:10.1371/journal.pone.0139314)
Supplement: S1 Experimental Data — Includes figures and summary table. (ZIP) [file pone.0139314.s001.zip › SupplMat1/data_files/15806000_t.txt]

33.77
33.77
33.77
33.77
33.78
33.78
33.78
33.78
33.79
33.79
33.79
33.80
33.80
33.80
33.80
33.80
33.80
33.80
33.80
33.80
33.80
33.80
33.80
33.80
33.80
33.80
33.81
33.81
33.81
33.82
33.82
33.82
33.83
33.83
33.83
33.83
33.83
33.83
33.83
33.83
33.83
33.83
33.83
33.83
33.83
33.83
33.83
33.83
33.83
33.83
33.83
33.83
33.84
33.84
33.84
33.84
33.84
33.84
33.84
33.85
33.85
33.85
33.85
33.85
33.86
33.86
33.86
33.86
33.86
33.86
33.86
33.86
33.86
33.86
33.86
33.86
33.86
33.86
33.86
33.86
33.86
33.86
33.86
33.86
33.86
33.86
33.85
33.85
33.85
33.85
33.85
33.85
33.84
33.84
33.84
33.84
33.84
33.84
33.83
33.83
33.83
33.83
33.83
33.83
33.83
33.83
33.83
33.83
33.83
33.83
33.83
33.83
33.83
33.83
33.83
33.83
33.83
33.83
33.83
33.83
33.83
33.83
33.83
33.83
33.83
33.83
33.83
33.83
33.83
33.83
33.83
33.83
33.83
33.83
33.83
33.83
33.83
33.83
33.83
33.83
33.83
33.83
33.83
33.83
33.83
33.83
33.83
33.83
33.83
33.83
33.83
33.83
33.83
33.83
33.83
33.83
33.83
33.83
33.83
33.83
33.83
33.83
33.83
33.83
33.83
33.83
33.82
33.82
33.82
33.82
33.82
33.81
33.81
33.81
33.80
33.80
33.80
33.80
33.80
33.80
33.80
33.80
33.80
33.80
33.80
33.80
33.80
33.80
33.80
33.80
33.80
33.80
33.80
33.80
33.80
33.80
33.80
33.80
33.80
33.80
33.80
33.80
33.80
33.80
33.80
33.80
33.80
33.80
33.80
33.80
33.80
33.80
33.80
33.80
33.80
33.80
33.80
33.80
33.80
33.80
33.80
33.80
33.80
33.80
33.80
33.80
33.80
33.80
33.80
33.80
33.80
33.80
33.80
33.80
33.80
33.80
33.80
33.80
33.80
33.80
33.80
33.80
33.80
33.80
33.80
33.80
33.80
33.80
33.80
33.80
33.80
33.80
33.81
33.81
33.81
33.81
33.81
33.82
33.82
33.82
33.83
33.83
33.83
33.83
33.83
33.83
33.83
33.83
33.83
33.83
33.83
33.83
33.83
33.83
33.83
33.83
33.83
33.83
33.83
33.83
33.83
33.83
33.83
33.83
33.83
33.83
33.83
33.83
33.83
33.83
33.83
33.83
33.83
33.83
33.83
33.83
33.83
33.83
33.83
33.83
33.83
33.83
33.83
33.83
33.83
33.83
33.83
33.83
33.83
33.83
33.83
33.83
33.83
33.83
33.83
33.83
33.83
33.83
33.83
33.83
33.83
33.83
33.83
33.83
33.83
33.83
33.83
33.83
33.83
33.83
33.83
33.83
33.82
33.82
33.82
33.82
33.82
33.81
33.81
33.81
33.81
33.81
33.81
33.81
33.81
33.80
33.80
33.80
33.80
33.80
33.80
33.80
33.80
33.80
33.80
33.80
33.80
33.80
33.80
33.80
33.80
33.80
33.80
33.80
33.80
33.80
33.80
33.80
33.80
33.80
33.80
33.80
33.80
33.80
33.80
33.80
33.80
33.80
33.80
33.80
33.80
33.80
33.80
33.80
33.80
33.80
33.80
33.80
33.80
33.80
33.79
33.79
33.79
33.79
33.79
33.78
33.78
33.78
33.78
33.78
33.78
33.77
33.77
33.77
33.77
33.77
33.78
33.78
33.78
33.77
33.77
33.77
33.77
33.76
33.76
33.75
33.75
33.76
33.78
33.81
33.84
33.88
33.92
33.96
34.00
34.04
34.07
34.09
34.11
34.11
34.11
34.10
34.09
34.08
34.07
34.06
34.05
34.04
34.03
34.02
34.01
34.01
34.00
33.99
33.98
33.98
33.97
33.96
33.96
33.95
33.95
33.94
33.94
33.93
33.93
33.93
33.92
33.92
33.91
33.90
33.90
33.89
33.88
33.87
33.87
33.86
33.85
33.85
33.84
33.83
33.83
33.82
33.82
33.81
33.80
33.80
33.79
33.78
33.77
33.76
33.75
33.74
33.73
33.72
33.72
33.71
33.70
33.69
33.68
33.67
33.66
33.66
33.65
33.64
33.64
33.63
33.63
33.62
33.61
33.61
33.60
33.60
33.59
33.59
33.58
33.58
33.58
33.57
33.57
33.57
33.56
33.55
33.55
33.55
33.54
33.54
33.53
33.53
33.53
33.52
33.52
33.51
33.51
33.51
33.51
33.50
33.50
33.49
33.49
33.48
33.48
33.48
33.47
33.47
33.47
33.46
33.46
33.46
33.46
33.46
33.46
33.45
33.45
33.45
33.45
33.44
33.44
33.44
33.43
33.43
33.43
33.43
33.43
33.42
33.42
33.42
33.41
33.41
33.41
33.40
33.40
33.40
33.40
33.40
33.40
33.40
33.40
33.40
33.40
33.40
33.39
33.39
33.39
33.39
33.38
33.38
33.38
33.38
33.38
33.38
33.38
33.38
33.38
33.38
33.38
33.38
33.38
33.38
33.38
33.38
33.38
33.38
33.38
33.38
33.38
33.37
33.37
33.37
33.37
33.37
33.37
33.37
33.37
33.37
33.37
33.37
33.37
33.37
33.37
33.37
33.37
33.37
33.37
33.37
33.37
33.37
33.37
33.37
33.37
33.37
33.37
33.37
33.37
33.37
33.37
33.37
33.37
33.37
33.37
33.37
33.37
33.37
33.37
33.36
33.36
33.36
33.36
33.36
33.36
33.36
33.36
33.36
33.36
33.36
33.37
33.37
33.37
33.37
33.37
33.37
33.37
33.37
33.37
33.37
33.37
33.37
33.36
33.36
33.36
33.35
33.35
33.35
33.35
33.34
33.34
33.34
33.34
33.35
33.35
33.35
33.35
33.35
33.35
33.35
33.35
33.35
33.36
33.36
33.36
33.36
33.36
33.37
33.37
33.37
33.37
33.37
33.37
33.37
33.37
33.37
33.37
33.37
33.37
33.37
33.37
33.37
33.37
33.37
33.37
33.37
33.37
33.37
33.37
33.36
33.36
33.36
33.35
33.35
33.35
33.34
33.34
33.34
33.34
33.34
33.34
33.34
33.34
33.34
33.34
33.34
33.34
33.34
33.34
33.34
33.34
33.34
33.34
33.34
33.34
33.34
33.34
33.34
33.34
33.34
33.34
33.34
33.34
33.34
33.34
33.34
33.34
33.33
33.33
33.33
33.33
33.33
33.32
33.32
33.32
33.32
33.32
33.32
33.32
33.32
33.31
33.31
33.31
33.31
33.31
33.31
33.31
33.31
33.31
33.31
33.31
33.31
33.31
33.31
33.31
33.31
33.31
33.31
33.31
33.31
33.31
33.31
33.31
33.31
33.31
33.31
33.31
33.31
33.31
33.31
33.31
33.31
33.31
33.31
33.31
33.31
33.31
33.31
33.31
33.31
33.31
33.31
33.31
33.31
33.31
33.31
33.31
33.31
33.31
33.31
33.32
33.32
33.33
33.33
33.34
33.34
33.34
33.34
33.34
33.34
33.33
33.32
33.31
33.31
33.30
33.29
33.29
33.29
33.29
33.30
33.30
33.31
33.31
33.32
33.33
33.33
33.33
33.34
33.34
33.34
33.35
33.35
33.36
33.36
33.36
33.36
33.37
33.37
33.37
33.37
33.37
33.37
33.37
33.37
33.37
33.37
33.37
33.37
33.37
33.37
33.37
33.38
33.38
33.40
33.41
33.43
33.45
33.48
33.49
33.51
33.52
33.53
33.53
33.53
33.51
33.50
33.49
33.48
33.47
33.46
33.46
33.46
33.47
33.47
33.48
33.49
33.50
33.51
33.52
33.53
33.53
33.54
33.54
33.55
33.55
33.55
33.56
33.56
33.56
33.56
33.56
33.56
33.56
33.56
33.56
33.56
33.56
33.56
33.56
33.56
33.56
33.56
33.56
33.56
33.56
33.56
33.56
33.56
33.56
33.55
33.55
33.55
33.55
33.55
33.55
33.55
33.55
33.54
33.54
33.54
33.54
33.53
33.53
33.53
33.53
33.53
33.53
33.53
33.52
33.52
33.52
33.52
33.52
33.52
33.52
33.52
33.52
33.51
33.51
33.51
33.50
33.50
33.50
33.50
33.50
33.49
33.49
33.49
33.49
33.49
33.49
33.48
33.48
33.48
33.47
33.47
33.46
33.46
33.45
33.45
33.44
33.43
33.42
33.41
33.40
33.39
33.38
33.37
33.36
33.34
33.33
33.31
33.30
33.28
33.26
33.24
33.22
33.20
33.18
33.16
33.14
33.11
33.09
33.06
33.04
33.01
32.98
32.95
32.93
32.90
32.86
32.83
32.80
32.77
32.73
32.70
32.66
32.63
32.59
32.55
32.52
32.48
32.44
32.40
32.36
32.32
32.28
32.24
32.20
32.16
32.12
32.08
32.03
31.99
31.95
31.90
31.86
31.82
31.77
31.73
31.68
31.64
31.59
31.55
31.50
31.45
31.41
31.36
31.31
31.27
31.22
31.17
31.13
31.08
31.03
30.99
30.94
30.89
30.84
30.80
30.75
30.70
30.66
30.61
30.56
30.51
30.47
30.42
30.37
30.33
30.28
30.23
30.19
30.14
30.10
30.05
30.00
29.96
29.91
29.87
29.82
29.77
29.73
29.68
29.64
29.59
29.55
29.50
29.45
29.41
29.36
29.32
29.27
29.23
29.18
29.13
29.09
29.04
29.00
28.95
28.91
28.86
28.82
28.77
28.73
28.68
28.64
28.59
28.55
28.51
28.46
28.42
28.37
28.33
28.29
28.24
28.20
28.15
28.11
28.07
28.03
27.98
27.94
27.90
27.86
27.81
27.77
27.73
27.69
27.65
27.61
27.57
27.53
27.49
27.45
27.41
27.37
27.33
27.29
27.25
27.21
27.17
27.13
27.08
27.04
27.00
26.96
26.92
26.88
26.85
26.81
26.77
26.73
26.69
26.65
26.62
26.58
26.54
26.50
26.46
26.43
26.39
26.35
26.32
26.28
26.24
26.21
26.17
26.13
26.10
26.06
26.03
25.99
25.95
25.92
25.88
25.85
25.81
25.77
25.74
25.70
25.67
25.63
25.59
25.56
25.53
25.49
25.46
25.42
25.39
25.35
25.32
25.28
25.25
25.22
25.18
25.15
25.11
25.08
25.04
25.01
24.98
24.94
24.91
24.88
24.84
24.81
24.78
24.75
24.72
24.69
24.66
24.63
24.60
24.57
24.54
24.52
24.49
24.47
24.44
24.42
24.40
24.38
24.36
24.34
24.33
24.31
24.30
24.29
24.28
24.27
24.26
24.26
24.25
24.25
24.25
24.25
24.25
24.25
24.25
24.26
24.26
24.27
24.28
24.29
24.30
24.32
24.33
24.35
24.36
24.38
24.40
24.42
24.45
24.47
24.49
24.52
24.55
24.57
24.60
24.63
24.66
24.69
24.72
24.76
24.79
24.82
24.86
24.89
24.93
24.97
25.01
25.04
25.08
25.12
25.16
25.20
25.24
25.29
25.33
25.37
25.41
25.46
25.50
25.54
25.59
25.63
25.68
25.73
25.77
25.82
25.87
25.91
25.96
26.01
26.06
26.10
26.15
26.19
26.24
26.28
26.32
26.37
26.40
26.44
26.48
26.51
26.54
26.57
26.59
26.62
26.64
26.67
26.69
26.71
26.74
26.76
26.79
26.81
26.84
26.88
26.92
26.96
27.01
27.07
27.14
27.21
27.29
27.38
27.48
27.57
27.68
27.78
27.88
27.98
28.08
28.18
28.28
28.37
28.47
28.56
28.65
28.73
28.82
28.91
28.99
29.07
29.15
29.23
29.31
29.39
29.47
29.55
29.64
29.72
29.81
29.90
29.99
30.08
30.16
30.24
30.32
30.39
30.45
30.50
30.56
30.60
30.65
30.69
30.73
30.77
30.82
30.86
30.90
30.94
30.99
31.03
31.07
31.11
31.15
31.19
31.23
31.27
31.31
31.35
31.39
31.42
31.46
31.50
31.54
31.58
31.62
31.65
31.69
31.72
31.76
31.79
31.83
31.86
31.89
31.93
31.96
31.99
32.02
32.06
32.09
32.12
32.15
32.18
32.21
32.24
32.27
32.30
32.33
32.35
32.38
32.41
32.43
32.46
32.49
32.51
32.54
32.56
32.59
32.61
32.63
32.66
32.68
32.71
32.73
32.75
32.77
32.79
32.81
32.84
32.86
32.87
32.89
32.91
32.93
32.94
32.96
32.97
32.99
33.00
33.02
33.03
33.04
33.06
33.07
33.09
33.10
33.11
33.13
33.14
33.15
33.16
33.18
33.19
33.20
33.22
33.23
33.24
33.25
33.27
33.28
33.29
33.31
33.32
33.33
33.35
33.36
33.37
33.38
33.39
33.41
33.42
33.43
33.44
33.45
33.46
33.47
33.48
33.49
33.50
33.51
33.52
33.53
33.54
33.55
33.56
33.56
33.57
33.58
33.58
33.59
33.60
33.60
33.61
33.62
33.62
33.63
33.63
33.64
33.64
33.64
33.65
33.65
33.65
33.65
33.65
33.65
33.66
33.66
33.66
33.67
33.67
33.67
33.68
33.68
33.68
33.68
33.68
33.68
33.68
33.68
33.68
33.68
33.68
33.68
33.68
33.68
33.68
33.69
33.69
33.69
33.69
33.70
33.70
33.70
33.70
33.71
33.71
33.71
33.71
33.71
33.71
33.72
33.72
33.72
33.73
33.73
33.74
33.74
33.75
33.75
33.76
33.77
33.77
33.78
33.78
33.79
33.79
33.79
33.80
33.80
33.81
33.81
33.81
33.82
33.82
33.83
33.83
33.84
33.84
33.85
33.85
33.85
33.86
33.86
33.87
33.87
33.87
33.88
33.88
33.88
33.89
33.90
33.90
33.90
33.91
33.91
33.91
33.91
33.92
33.92
33.92
33.92
33.93
33.93
33.93
33.94
33.94
33.94
33.95
33.95
33.95
33.95
33.95
33.95
33.95
33.95
33.95
33.95
33.95
33.96
33.96
33.96
33.96
33.96
33.96
33.96
33.96
33.96
33.96
33.96
33.96
33.96
33.97
33.97
33.97
33.97
33.98
33.98
33.98
33.98
33.98
33.98
33.98
33.98
33.98
33.98
33.98
33.98
33.98
33.98
33.98
33.98
33.98
33.98
33.98
33.98
33.98
33.98
33.98
33.98
33.98
33.98
33.98
33.98
33.98
33.98
33.98
33.98
33.98
33.99
33.99
33.99
33.99
34.00
34.00
34.00
34.01
34.01
34.01
34.01
34.01
34.01
34.01
34.01
34.01
34.01
34.01
34.01
34.01
34.01
34.01
34.01
34.01
34.01
34.01
34.01
34.01
34.01
34.01
34.01
34.01
34.01
34.01
34.02
34.02
34.02
34.02
34.03
34.03
34.03
34.03
34.04
34.04
34.04
34.04
34.04
34.04
34.04
34.04
34.04
34.04
34.04
34.04
34.04
34.04
34.04
34.04
34.04
34.04
34.04
34.04
34.04
34.04
34.04
34.05
34.05
34.05
34.05
34.05
34.06
34.06
34.06
34.06
34.07
34.07
34.07
34.07
34.07
34.07
34.07
34.07
34.07
34.07
34.07
34.07
34.07
34.07
34.07
34.07
34.07
34.07
34.08
34.08
34.08
34.08
34.08
34.08
34.08
34.08
34.08
34.08
34.08
34.08
34.08
34.08
34.08
34.08
34.08
34.07
34.07
34.07
34.07
34.07
34.07
34.07
34.07
34.07
34.07
34.07
34.07
34.07
34.07
34.07
34.07
34.07
34.07
34.07
34.07
34.07
34.07
34.07
34.07
34.07
34.07
34.07
34.07
34.07
34.07
34.07
34.06
34.06
34.06
34.05
34.04
34.04
34.03
34.03
34.02
34.02
34.02
34.01
34.01
34.01
34.01
34.01
34.01
34.01
34.01
34.01
34.01
34.02
34.02
34.03
34.03
34.03
34.03
34.04
34.04
34.04
34.03
34.03
34.03
34.02
34.02
34.02
34.02
34.01
34.01
34.01
34.01
34.01
34.01
34.01
34.01
34.01
34.01
34.01
34.01
34.01
34.01
34.01
34.01
34.01
34.01
34.00
34.00
34.00
33.99
33.99
33.99
33.99
33.99
33.99
33.99
33.99
33.99
34.00
34.00
34.00
34.00
34.00
34.00
34.00
34.00
34.00
34.00
34.01
34.01
34.01
34.01
34.01
34.01
34.01
34.01
34.01
34.01
34.01
34.01
34.01
34.01
34.01
34.01
34.01
34.01
34.01
34.01
34.01
34.01
34.01
34.01
34.01
34.01
34.01
34.01
34.01
34.01
34.01
34.01
34.01
34.01
34.01
34.01
34.01
34.01
34.01
34.01
34.01
34.01
34.01
34.01
34.01
34.01
34.01
34.01
34.01
34.01
34.01
34.01
34.01
34.01
34.01
34.01
34.01
34.01
34.01
34.01
34.01
34.01
34.01
34.01
34.01
34.01
34.01
34.01
34.01
34.01
34.01
34.01
34.01
34.01
34.01
34.01
34.01
34.00
34.00
34.00
33.99
33.99
33.99
33.99
33.99
33.98
33.98
33.98
33.98
33.98
33.98
33.98
33.98
33.98
33.98
33.98
33.98
33.98
33.98
33.98
33.98
33.98
33.98
33.98
33.97
33.97
33.97
33.97
33.96
33.96
33.96
33.95
33.95
33.95
33.95
33.95
33.95
33.95
33.95
33.95
33.95
33.95
33.95
33.95
33.95
33.95
33.95
33.95
33.94
33.94
33.94
33.94
33.94
33.93
33.93
33.93
33.93
33.93
33.93
33.93
33.92
33.92
33.92
33.92
33.92
33.92
33.92
33.92
33.92
33.92
33.92
33.92
33.92
33.92
33.92
33.92
33.92
33.92
33.92
33.92
33.92
33.92
33.92
33.92
33.92
33.92
33.92
33.92
33.92
33.92
33.92
33.92
33.92
33.92
33.92
33.92
33.92
33.92
33.92
33.92
33.92
33.91
33.91
33.91
33.91
33.90
33.90
33.90
33.90
33.90
33.90
33.90
33.91
33.91
33.91
33.91
33.92
33.92
33.92
33.92
33.92
33.92
33.92
33.92
33.92
33.92
33.92
33.92
33.92
33.91
33.91
33.91
33.91
33.91
33.91
33.91
33.91
33.91
33.91
33.91
33.91
33.91
33.91
33.90
33.90
33.90
33.90
33.90
33.90
33.90
33.90
33.90
33.90
33.90
33.90
33.90
33.89
33.89
33.89
33.89
33.89
33.89
33.89
33.89
33.89
33.89
33.89
33.89
33.89
33.89
33.89
33.89
33.89
33.89
33.89
33.89
33.89
33.89
33.89
33.89
33.89
33.89
33.89
33.89
33.89
33.89
33.88
33.88
33.88
33.88
33.87
33.87
33.87
33.87
33.87
33.87
33.86
33.87
33.87
33.87
33.87
33.87
33.87
33.87
33.87
33.87
33.88
33.88
33.88
33.88
33.88
33.88
33.88
33.88
33.88
33.88
33.88
33.88
33.88
33.88
33.88
33.88
33.88
33.89
33.88
33.88
33.88
33.88
33.88
33.87
33.87
33.87
33.86
33.86
33.86
33.86
33.86
33.86
33.86
33.86
33.86
33.86
33.86
33.86
33.86
33.86
33.86
33.86
33.86
33.86
33.86
33.86
33.86
33.86
33.86
33.86
33.86
33.86
33.86
33.86
33.86
33.86
33.86
33.86
33.86
33.86
33.86
33.86
33.86
33.86
33.86
33.86
33.86
33.86
33.86
33.86
33.86
33.86
33.86
33.86
33.86
33.86
33.86
33.86
33.86
33.86
33.86
33.86
33.86
33.86
33.86
33.86
33.86
33.86
33.86
33.86
33.86
33.86
33.86
33.86
33.86
33.86
33.86
33.86
33.86
33.86
33.86
33.86
33.86
33.86
33.86
33.86
33.86
33.86
33.86
33.86
33.86
33.86
33.86
33.86
33.86
33.86
33.86
33.86
33.86
33.86
33.86
33.86
33.86
33.86
33.86
33.86
33.86
33.86
33.86
33.86
33.86
33.86
33.86
33.86
33.86
33.86
33.86
33.86
33.86
33.86
33.86
33.86
33.86
33.86
33.86
33.86
33.86
33.86
33.86
33.86
33.86
33.86
33.86
33.86
33.86
33.86
33.86
33.86
33.86
33.86
33.85
33.85
33.85
33.85
33.85
33.84
33.84
33.84
33.84
33.84
33.84
33.84
33.84
33.83
33.83
33.83
33.83
33.83
33.83
33.83
33.83
33.83
33.83
33.83
33.83
33.83
33.83
33.83
33.83
33.83
33.83
33.83
33.83
33.83
33.83
33.83
33.83
33.83
33.83
33.83
33.83
33.82
33.82
33.82
33.82
33.81
33.81
33.81
33.80
33.79
33.79
33.79
33.78
33.78
33.78
33.77
33.77
33.77
33.77
33.77
33.76
33.76
33.76
33.75
33.75
33.75
33.74
33.74
33.74
33.74
33.74
33.73
33.73
33.73
33.72
33.72
33.72
33.72
33.71
33.71
33.71
33.70
33.70
33.70
33.69
33.69
33.69
33.69
33.68
33.68
33.68
33.68
33.67
33.67
33.67
33.66
33.66
33.66
33.65
33.65
33.65
33.64
33.64
33.64
33.64
33.63
33.63
33.63
33.62
33.62
33.62
33.61
33.61
33.61
33.60
33.60
33.60
33.59
33.58
33.58
33.57
33.57
33.57
33.56
33.56
33.56
33.56
33.56
33.56
33.56
33.55
33.55
33.55
33.55
33.55
33.55
33.55
33.54
33.54
33.54
33.53
33.53
33.53
33.53
33.53
33.53
33.52
33.52
33.52
33.52
33.52
33.52
33.52
33.52
33.52
33.52
33.52
33.52
33.52
33.52
33.52
33.52
33.52
33.52
33.52
33.52
33.52
33.52
33.52
33.52
33.52
33.52
33.52
33.52
33.52
33.52
33.52
33.52
33.52
33.52
33.52
33.52
33.52
33.52
33.52
33.52
33.52
33.52
33.52
33.52
33.52
33.52
33.52
33.52
33.52
33.52
33.52
33.52
33.52
33.52
33.52
33.52
33.52
33.52
33.52
33.52
33.52
33.52
33.52
33.52
33.53
33.53
33.53
33.53
33.53
33.53
33.53
33.53
33.53
33.53
33.54
33.54
33.54
33.54
33.55
33.55
33.55
33.55
33.55
33.55
33.55
33.55
33.55
33.55
33.55
33.55
33.55
33.54
33.54
33.54
33.53
33.53
33.53
33.53
33.53
33.53
33.52
33.52
33.52
33.52
33.52
33.52
33.52
33.52
33.52
33.52
33.52
33.52
33.52
33.52
33.52
33.52
33.52
33.52
33.51
33.51
33.51
33.50
33.50
33.50
33.50
33.49
33.49
33.49
33.49
33.49
33.49
33.49
33.49
33.49
33.49
33.49
33.48
33.48
33.48
33.48
33.48
33.48
33.48
33.48
33.48
33.48
33.48
33.48
33.48
33.49
33.49
33.48
33.48
33.48
33.49
33.49
33.49
33.49
33.49
33.49
33.49
33.49
33.49
33.49
33.49
33.49
33.49
33.49
33.49
33.49
33.49
33.49
33.49
33.49
33.49
33.49
33.49
33.49
33.49
33.49
33.49
33.49
33.49
33.49
33.49
33.49
33.49
33.49
33.49
33.49
33.49
33.49
33.49
33.49
33.49
33.49
33.48
33.48
33.48
33.48
33.47
33.47
33.47
33.47
33.46
33.46
33.46
33.46
33.46
33.46
33.46
33.46
33.46
33.46
33.46
33.46
33.46
33.46
33.46
33.45
33.45
33.45
33.44
33.44
33.44
33.43
33.43
33.42
33.42
33.42
33.41
33.41
33.41
33.41
33.40
33.40
33.40
33.40
33.39
33.39
33.39
33.39
33.39
33.38
33.38
33.38
33.38
33.38
33.38
33.37
33.37
33.37
33.37
33.37
33.37
33.37
33.37
33.37
33.37
33.36
33.36
33.36
33.35
33.35
33.35
33.34
33.34
33.34
33.34
33.34
33.33
33.33
33.33
33.32
33.32
33.32
33.31
33.31
33.31
33.31
33.30
33.30
33.30
33.30
33.29
33.29
33.29
33.28
33.28
33.28
33.28
33.28
33.28
33.28
33.28
33.28
33.28
33.27
33.27
33.27
33.27
33.27
33.26
33.26
33.26
33.26
33.26
33.26
33.26
33.26
33.26
33.26
33.26
33.26
33.26
33.26
33.26
33.26
33.26
33.26
33.26
33.25
33.25
33.24
33.23
33.23
33.22
33.21
33.20
33.19
33.18
33.18
33.17
33.16
33.15
33.15
33.14
33.14
33.13
33.13
33.13
33.13
33.13
33.13
33.13
33.13
33.13
33.13
33.13
33.13
33.13
33.14
33.14
33.14
33.14
33.15
33.15
33.15
33.15
33.14
33.14
33.14
33.14
33.13
33.13
33.13
33.13
33.13
33.13
33.13
33.13
33.13
33.13
33.13
33.13
33.13
33.13
33.13
33.13
33.13
33.13
33.13
33.13
33.13
33.13
33.13
33.13
33.13
33.13
33.13
33.13
33.13
33.13
33.13
33.13
33.13
33.13
33.13
33.13
33.13
33.13
33.13
33.13
33.13
33.13
33.13
33.13
33.13
33.13
33.13
33.13
33.13
33.13
33.13
33.13
33.13
33.13
33.13
33.13
33.13
33.13
33.13
33.13
33.14
33.14
33.14
33.15
33.15
33.15
33.15
33.16
33.16
33.16
33.16
33.16
33.16
33.16
33.16
33.16
33.15
33.15
33.15
33.14
33.14
33.14
33.14
33.13
33.12
33.12
33.12
33.11
33.11
33.11
33.10
33.10
33.10
33.10
33.10
33.10
33.10
33.10
33.10
33.10
33.11
33.11
33.11
33.12
33.12
33.12
33.13
33.13
33.13
33.13
33.14
33.14
33.14
33.15
33.15
33.15
33.15
33.16
33.16
33.16
33.16
33.17
33.17
33.17
33.17
33.18
33.18
33.18
33.19
33.19
33.19
33.19
33.19
33.19
33.19
33.19
33.19
33.19
33.19
33.19
33.19
33.19
33.19
33.19
33.18
33.18
33.18
33.18
33.18
33.18
33.17
33.17
33.17
33.17
33.17
33.16
33.16
33.16
33.16
33.16
33.16
33.16
33.16
33.16
33.17
33.17
33.17
33.17
33.18
33.18
33.18
33.18
33.19
33.19
33.19
33.19
33.19
33.19
33.19
33.19
33.19
33.19
33.19
33.19
33.19
33.19
33.19
33.19
33.19
33.19
33.19
33.19
33.19
33.19
33.19
33.19
33.19
33.19
33.19
33.19
33.18
33.18
33.18
33.18
33.18
33.17
33.17
33.17
33.17
33.16
33.16
33.17
33.17
33.17
33.17
33.17
33.18
33.18
33.18
33.18
33.19
33.19
33.19
33.19
33.19
33.19
33.19
33.19
33.18
33.18
33.18
33.18
33.19
33.19
33.19
33.19
33.19
33.19
33.19
33.19
33.18
33.18
33.18
33.18
33.18
33.18
33.18
33.17
33.17
33.17
33.17
33.17
33.17
33.16
33.16
33.16
33.16
33.17
33.17
33.17
33.17
33.18
33.18
33.18
33.18
33.19
33.19
33.19
33.19
33.19
33.19
33.19
33.19
33.19
33.19
33.19
33.19
33.19
33.19
33.19
33.19
33.19
33.19
33.19
33.19
33.19
33.19
33.19
33.19
33.18
33.18
33.18
33.18
33.17
33.17
33.17
33.17
33.17
33.16
33.16
33.16
33.17
33.17
33.17
33.17
33.18
33.18
33.18
33.18
33.19
33.19
33.19
33.19
33.19
33.19
33.19
33.19
33.19
33.19
33.19
33.19
33.19
33.19
33.19
33.19
33.19
33.19
33.19
33.19
33.19
33.19
33.19
33.19
33.19
33.19
33.19
33.19
33.19
33.19
33.19
33.19
33.19
33.19
33.19
33.19
33.19
33.19
33.19
33.19
33.19
33.19
33.19
33.19
33.19
33.19
33.19
33.19
33.19
33.19
33.19
33.19
33.19
33.19
33.19
33.19
33.19
33.19
33.19
33.19
33.19
33.20
33.20
33.20
33.20
33.21
33.21
33.21
33.21
33.22
33.22
33.22
33.22
33.22
33.22
33.22
33.22
33.22
33.22
33.22
33.22
33.22
33.22
33.22
33.22
33.22
33.22
33.22
33.22
33.22
33.22
33.22
33.22
33.22
33.22
33.22
33.22
33.23
33.23
33.23
33.23
33.23
33.23
33.23
33.23
33.23
33.23
33.24
33.24
33.24
33.24
33.25
33.25
33.25
33.25
33.25
33.25
33.25
33.25
33.25
33.25
33.25
33.25
33.25
33.25
33.25
33.25
33.25
33.25
33.25
33.25
33.25
33.25
33.25
33.25
33.26
33.26
33.26
33.26
33.27
33.27
33.27
33.27
33.28
33.28
33.28
33.28
33.28
33.28
33.28
33.28
33.28
33.28
33.28
33.28
33.28
33.28
33.28
33.28
33.28
33.28
33.28
33.28
33.28
33.28
33.28
33.28
33.28
33.28
33.28
33.28
33.28
33.28
33.28
33.28
33.28
33.28
33.28
33.28
33.28
33.27
33.27
33.27
33.27
33.26
33.26
33.26
33.26
33.25
33.25
33.26
33.26
33.26
33.26
33.26
33.26
33.26
33.26
33.26
33.26
33.26
33.26
33.26
33.27
33.27
33.27
33.27
33.27
33.28
33.28
33.28
33.28
33.28
33.28
33.28
33.28
33.28
33.28
33.28
33.28
33.28
33.28
33.27
33.27
33.27
33.27
33.26
33.26
33.26
33.25
33.25
33.25
33.25
33.25
33.25
33.25
33.25
33.25
33.25
33.25
33.25
33.25
33.25
33.25
33.25
33.25
33.25
33.25
33.25
33.25
33.25
33.25
33.26
33.26
33.26
33.26
33.27
33.27
33.27
33.28
33.28
33.28
33.28
33.28
33.28
33.28
33.28
33.28
33.28
33.28
33.28
33.28
33.28
33.28
33.28
33.28
33.28
33.28
33.28
33.28
33.28
33.28
33.28
33.28
33.28
33.28
33.28
33.28
33.28
33.28
33.28
33.28
33.28
33.28
33.28
33.28
33.28
33.28
33.28
33.28
33.28
33.28
33.28
33.28
33.28
33.28
33.28
33.28
33.28
33.28
33.28
33.28
33.28
33.28
33.28
33.28
33.28
33.28
33.28
33.28
33.28
33.28
33.28
33.28
33.28
33.28
33.28
33.28
33.28
33.28
33.28
33.28
33.28
33.28
33.28
33.28
33.28
33.28
33.28
33.28
33.28
33.28
33.28
33.28
33.28
33.28
33.28
33.28
33.28
33.28
33.29
33.29
33.29
33.30
33.30
33.30
33.30
33.30
33.31
33.31
33.31
33.31
33.31
33.31
33.31
33.31
33.31
33.31
33.31
33.31
33.31
33.31
33.31
33.31
33.31
33.31
33.31
33.31
33.31
33.31
33.31
33.31
33.31
33.31
33.31
33.31
33.31
33.31
33.31
33.31
33.31
33.31
33.31
33.31
33.31
33.31
33.31
33.31
33.31
33.31
33.31
33.31
33.31
33.31
33.31
33.31
33.31
33.31
33.31
33.31
33.31
33.31
33.31
33.31
33.31
33.31
33.31
33.31
33.31
33.31
33.31
33.31
33.31
33.31
33.31
33.31
33.31
33.31
33.31
33.31
33.31
33.31
33.31
33.31
33.31
33.31
33.31
33.31
33.31
33.31
33.31
33.31
33.31
33.31
33.31
33.31
33.31
33.31
33.31
33.31
33.31
33.31
33.31
33.31
33.31
33.31
33.31
33.31
33.31
33.31
33.31
33.31
33.31
33.31
33.31
33.31
33.31
33.31
33.31
33.31
33.31
33.31
33.31
33.31
33.31
33.31
33.31
33.31
33.31
33.31
33.31
33.31
33.30
33.30
33.30
33.29
33.29
33.29
33.29
33.29
33.28
33.28
33.28
33.28
33.28
33.28
33.28
33.28
33.28
33.28
33.28
33.28
33.28
33.28
33.28
33.28
33.28
33.28
33.27
33.27
33.27
33.27
33.27
33.27
33.27
33.27
33.26
33.26
33.27
33.26
33.26
33.26
33.26
33.26
33.25
33.25
33.25
33.25
33.25
33.25
33.25
33.25
33.25
33.25
33.25
33.25
33.25
33.25
33.25
33.25
33.25
33.25
33.25
33.25
33.25
33.25
33.24
33.24
33.24
33.24
33.23
33.23
33.23
33.22
33.22
33.22
33.22
33.22
33.22
33.22
33.22
33.22
33.22
33.22
33.22
33.22
33.22
33.22
33.22
33.22
33.22
33.22
33.22
33.22
33.22
33.22
33.22
33.22
33.22
33.22
33.22
33.22
33.22
33.22
33.22
33.22
33.22
33.22
33.22
33.22
33.22
33.22
33.22
33.22
33.22
33.22
33.22
33.22
33.22
33.22
33.22
33.22
33.22
33.22
33.22
33.22
33.22
33.22
33.22
33.22
33.22
33.22
33.22
33.22
33.22
33.22
33.22
33.22
33.22
33.23
33.23
33.23
33.22
33.22
33.22
33.22
33.22
33.22
33.22
33.22
33.22
33.22
33.22
33.22
33.22
33.22
33.22
33.22
33.22
33.22
33.22
33.22
33.22
33.22
33.22
33.22
33.22
33.22
33.22
33.22
33.22
33.22
33.22
33.22
33.22
33.22
33.22
33.22
33.22
33.22
33.22
33.23
33.23
33.23
33.23
33.23
33.24
33.24
33.24
33.24
33.24
33.24
33.24
33.24
33.24
33.25
33.25
33.25
33.25
33.25
33.25
33.24
33.24
33.24
33.24
33.24
33.24
33.24
33.24
33.24
33.25
33.25
33.25
33.25
33.25
33.25
33.25
33.25
33.25
33.25
33.25
33.25
33.25
33.25
33.25
33.25
33.25
33.25
33.25
33.25
33.25
33.25
33.25
33.25
33.25
33.25
33.25
33.25
33.25
33.25
33.25
33.25
33.25
33.25
33.25
33.25
33.25
33.25
33.25
33.25
33.25
33.25
33.25
33.25
33.25
33.25
33.25
33.25
33.25
33.25
33.25
33.25
33.25
33.25
33.25
33.25
33.25
33.25
33.25
33.25
33.25
33.25
33.24
33.24
33.24
33.24
33.24
33.24
33.24
33.24
33.24
33.24
33.25
33.25
33.25
33.25
33.25
33.25
33.25
33.25
33.25
33.25
33.25
33.25
33.25
33.25
33.25
33.25
33.25
33.25
33.25
33.25
33.25
33.25
33.25
33.25
33.25
33.25
33.25
33.25
33.25
33.25
33.24
33.24
33.24
33.23
33.23
33.23
33.23
33.22
33.22
33.22
33.22
33.22
33.22
33.22
33.22
33.22
33.22
33.22
33.22
33.22
33.22
33.22
33.22
33.22
33.22
33.22
33.22
33.22
33.22
33.22
33.22
33.22
33.22
33.22
33.21
33.21
33.21
33.21
33.21
33.20
33.20
33.20
33.20
33.20
33.19
33.19
33.19
33.19
33.19
33.19
33.19
33.19
33.19
33.19
33.19
33.19
33.19
33.19
33.19
33.19
33.19
33.19
33.19
33.19
33.19
33.19
33.19
33.19
33.19
33.19
33.19
33.19
33.19
33.19
33.19
33.19
33.19
33.19
33.19
33.19
33.19
33.19
33.19
33.19
33.19
33.18
33.18
33.18
33.18
33.18
33.18
33.18
33.17
33.18
33.17
33.17
33.17
33.17
33.17
33.17
33.17
33.16
33.16
33.16
33.16
33.16
33.16
33.16
33.16
33.16
33.16
33.16
33.16
33.15
33.15
33.15
33.15
33.14
33.14
33.14
33.13
33.13
33.13
33.13
33.13
33.13
33.13
33.13
33.13
33.13
33.13
33.13
33.13
33.13
33.13
33.13
33.13
33.13
33.13
33.13
33.13
33.13
33.13
33.13
33.13
33.13
33.13
33.13
33.13
33.13
33.13
33.13
33.13
33.13
33.13
33.13
33.13
33.13
33.13
33.13
33.12
33.12
33.12
33.12
33.11
33.11
33.11
33.11
33.10
33.10
33.10
33.10
33.10
33.10
33.10
33.10
33.10
33.10
33.10
33.10
33.10
33.10
33.10
33.10
33.10
33.10
33.10
33.10
33.10
33.10
33.10
33.09
33.09
33.09
33.09
33.08
33.08
33.08
33.08
33.08
33.08
33.08
33.08
33.08
33.08
33.08
33.07
33.07
33.07
33.07
33.07
33.07
33.07
33.07
33.07
33.07
33.07
33.07
33.07
33.07
33.07
33.07
33.07
33.07
33.07
33.07
33.07
33.07
33.07
33.07
33.07
33.07
33.07
33.07
33.07
33.08
33.08
33.08
33.07
33.07
33.07
33.07
33.08
33.08
33.08
33.08
33.09
33.09
33.09
33.09
33.09
33.09
33.09
33.09
33.09
33.09
33.09
33.09
33.09
33.09
33.09
33.09
33.09
33.09
33.08
33.08
33.08
33.08
33.07
33.07
33.07
33.07
33.07
33.07
33.07
33.07
33.07
33.06
33.06
33.06
33.06
33.05
33.05
33.05
33.04
33.04
33.03
33.03
33.02
33.01
33.00
32.99
32.98
32.97
32.96
32.95
32.94
32.93
32.92
32.92
32.91
32.91
32.90
32.90
32.90
32.90
32.89
32.89
32.89
32.89
32.89
32.89
32.88
32.88
32.88
32.87
32.87
32.87
32.86
32.86
32.86
32.85
32.85
32.85
32.84
32.84
32.84
32.83
32.83
32.83
32.82
32.82
32.81
32.81
32.81
32.80
32.80
32.80
32.80
32.79
32.79
32.79
32.79
32.79
32.79
32.79
32.79
32.79
32.80
32.80
32.80
32.80
32.81
32.81
32.81
32.82
32.82
32.82
32.82
32.82
32.83
32.83
32.83
32.84
32.84
32.84
32.84
32.85
32.85
32.85
32.85
32.85
32.85
32.85
32.85
32.85
32.86
32.86
32.86
32.87
32.87
32.87
32.87
32.88
32.89
32.89
32.90
32.90
32.90
32.91
32.91
32.92
32.93
32.93
32.93
32.94
32.94
32.94
32.94
32.95
32.95
32.95
32.95
32.96
32.96
32.96
32.97
32.97
32.97
32.98
32.98
32.98
32.98
32.99
32.99
32.99
32.99
33.00
33.00
33.00
33.01
33.01
33.01
33.01
33.01
33.02
33.02
33.02
33.03
33.03
33.03
33.04
33.04
33.04
33.04
33.04
33.04
33.05
33.05
33.05
33.05
33.06
33.06
33.06
33.07
33.07
33.07
33.07
33.07
33.07
33.07
33.08
33.08
33.08
33.09
33.09
33.09
33.09
33.10
33.10
33.10
33.10
33.10
33.10
33.10
33.10
33.10
33.10
33.10
33.10
33.10
33.10
33.10
33.10
33.10
33.10
33.11
33.11
33.11
33.12
33.12
33.12
33.12
33.12
33.12
33.13
33.13
33.13
33.13
33.13
33.13
33.13
33.13
33.13
33.13
33.13
33.13
33.13
33.13
33.13
33.13
33.13
33.13
33.13
33.13
33.13
33.14
33.14
33.15
33.16
33.16
33.17
33.18
33.19
33.20
33.21
33.21
33.22
33.22
33.22
33.22
33.22
33.22
33.22
33.22
33.22
33.22
33.22
33.22
33.22
33.22
33.22
33.22
33.22
33.22
33.22
33.22
33.22
33.22
33.22
33.22
33.22
33.22
33.23
33.23
33.23
33.24
33.24
33.24
33.24
33.25
33.25
33.25
33.25
33.26
33.26
33.26
33.27
33.27
33.27
33.27
33.28
33.28
33.29
33.29
33.29
33.30
33.30
33.30
33.31
33.31
33.32
33.32
33.32
33.32
33.33
33.33
33.33
33.34
33.34
33.34
33.34
33.35
33.35
33.35
33.36
33.36
33.36
33.36
33.37
33.37
33.37
33.37
33.38
33.38
33.38
33.38
33.39
33.39
33.39
33.40
33.40
33.40
33.40
33.40
33.40
33.40
33.40
33.40
33.40
33.40
33.40
33.41
33.41
33.41
33.42
33.42
33.42
33.43
33.43
33.43
33.43
33.43
33.43
33.43
33.43
33.43
33.44
33.44
33.44
33.45
33.45
33.45
33.45
33.46
33.46
33.46
33.46
33.46
33.47
33.47
33.47
33.47
33.48
33.48
33.48
33.49
33.49
33.49
33.49
33.49
33.50
33.50
33.50
33.50
33.51
33.51
33.51
33.52
33.52
33.52
33.52
33.52
33.52
33.52
33.52
33.52
33.52
33.53
33.53
33.53
33.53
33.53
33.53
33.54
33.54
33.54
33.54
33.54
33.55
33.55
33.55
33.55
33.55
33.55
33.55
33.55
33.55
33.55
33.55
33.56
33.56
33.56
33.56
33.56
33.56
33.56
33.56
33.56
33.56
33.56
33.56
33.56
33.56
33.56
33.56
33.56
33.56
33.56
33.56
33.56
33.56
33.56
33.57
33.57
33.57
33.57
33.58
33.58
33.58
33.58
33.58
33.58
33.58
33.58
33.58
33.58
33.58
33.58
33.58
33.58
33.58
33.58
33.58
33.58
33.58
33.59
33.59
33.59
33.59
33.59
33.59
33.59
33.59
33.59
33.59
33.59
33.59
33.59
33.59
33.59
33.59
33.59
33.59
33.59
33.59
33.59
33.59
33.59
33.59
33.59
33.59
33.59
33.59
33.59
33.59
33.59
33.59
33.59
33.60
33.60
33.60
33.61
33.61
33.61
33.61
33.61
33.61
33.62
33.62
33.62
33.62
33.62
33.62
33.62
33.62
33.62
33.62
33.63
33.63
33.63
33.64
33.64
33.64
33.64
33.65
33.65
33.65
33.65
33.65
33.65
33.65
33.65
33.65
33.65
33.65
33.65
33.65
33.65
33.65
33.65
33.66
33.66
33.66
33.67
33.67
33.67
33.67
33.68
33.68
33.68
33.68
33.68
33.68
33.68
33.68
33.68
33.69
33.69
33.69
33.69
33.70
33.70
33.70
33.71
33.71
33.71
33.71
33.71
33.72
33.72
33.72
33.73
33.73
33.73
33.74
33.74
33.74
33.74
33.74
33.74
33.74
33.75
33.75
33.75
33.76
33.76
33.76
33.77
33.77
33.77
33.77
33.77
33.77
33.78
33.78
33.78
33.78
33.79
33.79
33.79
33.80
33.80
33.80
33.80
33.80
33.80
33.80
33.80
33.80
33.81
33.81
33.81
33.81
33.82
33.82
33.82
33.83
33.83
33.83
33.83
33.83
33.83
33.83
33.83
33.83
33.83
33.83
33.83
33.83
33.83
33.84
33.84
33.84
33.84
33.84
33.85
33.85
33.85
33.85
33.86
33.86
33.86
33.86
33.86
33.86
33.86
33.87
33.87
33.87
33.87
33.87
33.88
33.88
33.88
33.88
33.89
33.89
33.89
33.89
33.89
33.89
33.89
33.89
33.89
33.89
33.89
33.89
33.89
33.89
33.89
33.89
33.89
33.89
33.89
33.89
33.89
33.90
33.90
33.90
33.90
33.91
33.91
33.91
33.91
33.92
33.92
33.92
33.92
33.92
33.92
33.92
33.92
33.92
33.92
33.92
33.92
33.92
33.92
33.92
33.92
33.92
33.92
33.92
33.92
33.92
33.92
33.92
33.92
33.92
33.92
33.92
33.92
33.92
33.92
33.92
33.92
33.92
33.93
33.93
33.93
33.93
33.93
33.93
33.93
33.93
33.94
33.94
33.94
33.94
33.94
33.94
33.94
33.94
33.95
33.94
33.94
33.95
33.95
33.95
33.95
33.95
33.95
33.95
33.95
33.95
33.95
33.95
33.96
33.96
33.96
33.96
33.96
33.97
33.97
33.97
33.97
33.98
33.98
33.98
33.98
33.98
33.98
33.98
33.98
33.98
33.98
33.98
33.98
33.98
33.98
33.98
33.98
33.98
33.98
33.98
33.98
33.98
33.98
33.98
33.98
33.98
33.98
33.98
33.98
33.98
33.98
33.98
33.98
33.98
33.98
33.98
33.98
33.98
33.98
33.98
33.98
33.98
33.98
33.98
33.98
33.98
33.98
33.98
33.98
33.98
33.98
33.98
33.98
33.98
33.98
33.98
33.98
33.98
33.98
33.98
33.98
33.98
33.98
33.98
33.98
33.98
33.98
33.98
33.98
33.98
33.98
33.98
33.98
33.98
33.98
33.98
33.98
33.98
33.98
33.98
33.98
33.98
33.98
33.98
33.98
33.98
33.98
33.98
33.98
33.98
33.98
33.98
33.98
33.98
33.98
33.98
33.98
33.98
33.98
33.98
33.98
33.98
33.98
33.98
33.98
33.98
33.98
33.98
33.98
33.98
33.98
33.98
33.98
33.98
33.98
33.98
33.98
33.98
33.98
33.98
33.98
33.98
33.98
33.98
33.98
33.98
33.98
33.98
33.98
33.98
33.98
33.98
33.98
33.98
33.98
33.98
33.98
33.98
33.98
33.98
33.98
33.98
33.98
33.98
33.98
33.98
33.98
33.98
33.98
33.98
33.98
33.98
33.98
33.98
33.98
33.98
33.98
33.98
33.98
33.98
33.98
33.98
33.98
33.98
33.98
33.98
33.98
33.98
33.98
33.98
33.98
33.98
33.98
33.98
33.98
33.98
33.98
33.98
33.98
33.98
33.98
33.99
33.99
33.99
33.99
33.99
33.99
33.99
33.99
33.99
33.99
33.99
33.99
33.99
33.99
33.99
33.99
33.98
33.98
33.98
33.98
33.98
33.98
33.99
33.99
33.99
33.99
33.99
33.99
33.99
33.99
33.99
33.99
33.99
33.99
33.99
33.99
33.99
33.99
33.99
33.99
33.99
33.99
33.99
33.99
33.98
33.98
33.98
33.98
33.98
33.98
33.98
33.98
33.98
33.98
33.98
33.98
33.98
33.98
33.98
33.99
33.99
33.99
33.99
33.99
33.99
33.99
33.99
33.99
34.00
34.00
34.00
34.00
34.00
34.01
34.01
34.01
34.01
34.01
34.01
34.01
34.01
34.01
34.01
34.01
34.01
34.01
34.01
34.01
34.01
34.01
34.01
34.01
34.01
34.01
34.01
34.01
34.01
34.01
34.01
34.01
34.01
34.01
34.02
34.02
34.02
34.02
34.03
34.03
34.03
34.03
34.04
34.04
34.04
34.04
34.04
34.04
34.04
34.04
34.04
34.04
34.04
34.04
34.04
34.04
34.04
34.04
34.04
34.04
34.04
34.04
34.04
34.04
34.04
34.04
34.04
34.04
34.04
34.04
34.04
34.04
34.04
34.04
34.04
34.04
34.04
34.04
34.04
34.04
34.04
34.04
34.04
34.04
34.04
34.04
34.04
34.04
34.04
34.04
34.04
34.04
34.04
34.04
34.04
34.04
34.04
34.04
34.04
34.04
34.04
34.04
34.04
34.04
34.04
34.04
34.04
34.04
34.04
34.04
34.04
34.04
34.04
34.04
34.04
34.04
34.04
34.04
34.04
34.04
34.04
34.04
34.04
34.04
34.04
34.04
34.04
34.04
34.04
34.04
34.04
34.04
34.04
34.04
34.04
34.04
34.04
34.04
34.04
34.04
34.04
34.04
34.04
34.04
34.04
34.04
34.04
34.04
34.04
34.04
34.04
34.04
34.04
34.04
34.04
34.03
34.03
34.03
34.03
34.02
34.02
34.02
34.02
34.02
34.02
34.02
34.01
34.01
34.01
34.01
34.01
34.01
34.01
34.01
34.01
34.01
34.01
34.01
34.01
34.01
34.01
34.01
34.01
34.01
34.01
34.01
34.01
34.01
34.01
34.01
34.01
34.01
34.01
34.01
34.01
34.01
34.01
34.01
34.01
34.01
34.01
34.01
34.01
34.01
34.01
34.00
34.00
34.00
33.99
33.98
33.97
33.96
33.95
33.95
33.94
33.94
33.93
33.92
33.91
33.91
33.91
33.91
33.91
33.91
33.91
33.91
33.91
33.91
33.92
33.92
33.92
33.92
33.91
33.91
33.91
33.90
33.90
33.90
33.89
33.89
33.89
33.89
33.89
33.89
33.89
33.89
33.89
33.89
33.89
33.89
33.89
33.89
33.89
33.89
33.89
33.89
33.89
33.88
33.88
33.88
33.87
33.87
33.87
33.87
33.87
33.86
33.86
33.86
33.86
33.86
33.86
33.86
33.86
33.86
33.85
33.85
33.85
33.84
33.84
33.84
33.83
33.83
33.83
33.83
33.82
33.82
33.82
33.81
33.81
33.81
33.81
33.80
33.80
33.80
33.80
33.80
33.79
33.79
33.79
33.78
33.78
33.78
33.77
33.77
33.77
33.77
33.77
33.76
33.76
33.76
33.76
33.75
33.75
33.75
33.74
33.74
33.74
33.74
33.74
33.73
33.73
33.73
33.72
33.72
33.72
33.71
33.71
33.71
33.70
33.70
33.70
33.69
33.69
33.69
33.68
33.68
33.68
33.68
33.68
33.68
33.68
33.67
33.67
33.67
33.67
33.67
33.67
33.66
33.66
33.66
33.65
33.65
33.65
33.65
33.65
33.65
33.65
33.64
33.64
33.64
33.64
33.63
33.63
33.63
33.62
33.62
33.62
33.62
33.62
33.62
33.62
33.62
33.62
33.61
33.61
33.61
33.60
33.60
33.60
33.59
33.59
33.59
33.59
33.59
33.59
33.59
33.59
33.59
33.59
33.59
33.58
33.58
33.58
33.58
33.58
33.58
33.58
33.57
33.57
33.57
33.57
33.56
33.56
33.56
33.56
33.56
33.56
33.56
33.56
33.56
33.56
33.56
33.56
33.56
33.56
33.56
33.56
33.56
33.56
33.56
33.56
33.56
33.56
33.56
33.56
33.56
33.56
33.56
33.56
33.56
33.56
33.56
33.56
33.56
33.56
33.56
33.56
33.56
33.56
33.56
33.56
33.56
33.56
33.56
33.56
33.56
33.56
33.56
33.56
33.56
33.56
33.56
33.56
33.56
33.56
33.56
33.56
33.56
33.56
33.56
33.56
33.56
33.56
33.56
33.56
33.56
33.56
33.56
33.56
33.56
33.56
33.56
33.56
33.56
33.56
33.56
33.56
33.56
33.56
33.56
33.56
33.56
33.56
33.56
33.56
33.56
33.56
33.56
33.56
33.56
33.56
33.56
33.56
33.56
33.56
33.56
33.56
33.56
33.56
33.56
33.56
33.56
33.56
33.56
33.56
33.56
33.56
33.56
33.56
33.56
33.56
33.56
33.56
33.56
33.56
33.56
33.56
33.56
33.56
33.56
33.56
33.56
33.56
33.55
33.55
33.55
33.55
33.54
33.54
33.54
33.53
33.53
33.53
33.53
33.54
33.55
33.56
33.57
33.58
33.59
33.61
33.62
33.63
33.64
33.64
33.64
33.65
33.65
33.65
33.65
33.65
33.64
33.64
33.64
33.63
33.63
33.63
33.62
33.61
33.61
33.60
33.59
33.58
33.58
33.57
33.56
33.55
33.54
33.53
33.52
33.52
33.51
33.50
33.49
33.48
33.47
33.46
33.45
33.44
33.43
33.43
33.42
33.41
33.40
33.39
33.38
33.37
33.36
33.35
33.34
33.33
33.32
33.31
33.30
33.29
33.28
33.27
33.26
33.25
33.24
33.23
33.22
33.21
33.20
33.19
33.18
33.17
33.16
33.15
33.15
33.14
33.13
33.13
33.12
33.12
33.11
33.10
33.10
33.09
33.08
33.07
33.07
33.06
33.06
33.05
33.05
33.04
33.04
33.03
33.03
33.02
33.02
33.02
33.01
33.01
33.01
33.01
33.01
33.01
33.00
33.00
33.00
33.00
32.99
32.99
32.99
32.99
32.98
32.98
32.98
32.98
32.98
32.98
32.98
32.98
32.98
32.98
32.99
32.99
32.99
32.99
33.00
33.00
33.01
33.01
33.02
33.02
33.02
33.03
33.03
33.04
33.04
33.05
33.06
33.06
33.07
33.08
33.09
33.10
33.11
33.12
33.13
33.14
33.15
33.16
33.17
33.18
33.19
33.20
33.21
33.22
33.23
33.24
33.25
33.26
33.27
33.28
33.29
33.30
33.31
33.33
33.33
33.35
33.36
33.37
33.38
33.39
33.40
33.41
33.41
33.42
33.43
33.44
33.45
33.46
33.47
33.47
33.48
33.49
33.49
33.50
33.51
33.51
33.52
33.53
33.53
33.54
33.55
33.55
33.56
33.57
33.57
33.58
33.59
33.59
33.60
33.61
33.62
33.62
33.63
33.63
33.64
33.64
33.65
33.66
33.66
33.66
33.67
33.67
33.67
33.68
33.69
33.69
33.69
33.69
33.70
33.70
33.71
33.71
33.72
33.72
33.72
33.72
33.73
33.73
33.73
33.74
33.74
33.74
33.74
33.74
33.75
33.75
33.75
33.76
33.76
33.76
33.76
33.76
33.77
33.77
33.77
33.77
33.77
33.77
33.77
33.77
33.77
33.77
33.77
33.77
33.77
33.77
33.77
33.78
33.78
33.78
33.78
33.78
33.79
33.79
33.79
33.80
33.80
33.80
33.80
33.80
33.80
33.80
33.80
33.80
33.81
33.81
33.81
33.82
33.82
33.82
33.83
33.83
33.83
33.83
33.83
33.83
33.84
33.84
33.84
33.85
33.85
33.85
33.86
33.86
33.86
33.86
33.86
33.86
33.86
33.87
33.87
33.87
33.88
33.88
33.88
33.89
33.89
33.89
33.89
33.89
33.89
33.90
33.90
33.90
33.91
33.91
33.91
33.91
33.92
33.92
33.92
33.92
33.92
33.92
33.92
33.92
33.92
33.92
33.92
33.92
33.92
33.92
33.92
33.92
33.92
33.92
33.92
33.92
33.92
33.92
33.92
33.92
33.92
33.92
33.92
33.93
33.93
33.93
33.93
33.94
33.94
33.94
33.94
33.95
33.95
33.95
33.95
33.95
33.95
33.95
33.95
33.95
33.95
33.95
33.95
33.95
33.95
33.95
33.95
33.95
33.95
33.95
33.95
33.95
33.95
33.94
33.94
33.94
33.94
33.93
33.93
33.92
33.92
33.91
33.91
33.90
33.90
33.89
33.89
33.88
33.87
33.87
33.87
33.86
33.86
33.86
33.86
33.86
33.87
33.87
33.87
33.87
33.88
33.88
33.88
33.89
33.89
33.89
33.90
33.90
33.90
33.90
33.90
33.90
33.90
33.91
33.91
33.91
33.91
33.91
33.92
33.92
33.92
33.92
33.92
33.92
33.92
33.92
33.92
33.92
33.91
33.91
33.91
33.91
33.90
33.90
33.90
33.90
33.90
33.90
33.90
33.90
33.91
33.91
33.91
33.92
33.92
33.92
33.92
33.92
33.92
33.92
33.92
33.92
33.92
33.92
33.92
33.92
33.92
33.92
33.92
33.92
33.92
33.92
33.92
33.93
33.93
33.93
33.93
33.93
33.93
33.94
33.94
33.94
33.94
33.94
33.94
33.95
33.95
33.95
33.95
33.95
33.95
33.95
33.95
33.95
33.95
33.95
33.95
33.95
33.95
33.95
33.95
33.95
33.95
33.95
33.95
33.95
33.95
33.95
33.95
33.96
33.96
33.96
33.96
33.96
33.96
33.96
33.97
33.97
33.97
33.97
33.98
33.98
33.98
33.98
33.98
33.98
33.98
33.98
33.98
33.99
33.99
33.99
34.00
34.00
34.00
34.00
34.01
34.01
34.01
34.01
34.01
34.01
34.01
34.01
34.01
34.01
34.01
34.01
34.01
34.01
34.01
34.01
34.01
34.01
34.01
34.01
34.01
34.01
34.01
34.01
34.01
34.01
34.01
34.01
34.01
34.01
34.01
34.01
34.01
34.01
34.02
34.02
34.02
34.02
34.02
34.02
34.02
34.02
34.02
34.02
34.03
34.03
34.03
34.03
34.03
34.04
34.04
34.04
34.04
34.04
34.04
34.04
34.04
34.04
34.04
34.04
34.04
34.04
34.04
34.04
34.04
34.04
34.04
34.04
34.04
34.04
34.04
34.04
34.04
34.04
34.04
34.04
34.04
34.04
34.04
34.04
34.04
34.04
34.04
34.04
34.04
34.04
34.04
34.04
34.04
34.04
34.04
34.04
34.04
34.04
34.04
34.04
34.04
34.04
34.04
34.04
34.05
34.05
34.05
34.05
34.05
34.05
34.05
34.05
34.06
34.06
34.06
34.06
34.06
34.06
34.07
34.07
34.07
34.07
34.07
34.06
34.06
34.06
34.06
34.06
34.06
34.05
34.05
34.05
34.05
34.05
34.05
34.05
34.05
34.05
34.05
34.05
34.05
34.05
34.05
34.04
34.04
34.04
34.04
34.04
34.04
34.04
34.04
34.04
34.04
34.04
34.04
34.04
34.04
34.04
34.04
34.04
34.04
34.04
34.04
34.04
34.04
34.04
34.04
34.04
34.04
34.04
34.04
34.04
34.04
34.04
34.04
34.04
34.04
34.04
34.04
34.04
34.04
34.04
34.04
34.04
34.04
34.04
34.04
34.04
34.04
34.04
34.04
34.04
34.04
34.04
34.04
34.04
34.04
34.04
34.04
34.04
34.04
34.04
34.04
34.04
34.04
34.04
34.04
34.04
34.04
34.04
34.04
34.04
34.03
34.03
34.03
34.03
34.02
34.02
34.02
34.02
34.02
34.02
34.02
34.01
34.01
34.01
34.01
34.01
34.01
34.01
34.01
34.01
34.01
34.01
34.01
34.01
34.01
34.01
34.01
34.01
34.01
34.01
34.01
34.01
34.01
34.01
34.01
34.01
34.01
34.01
34.01
34.01
34.01
34.01
34.01
34.01
34.01
34.01
34.01
34.01
34.01
34.01
34.01
34.00
34.00
34.00
34.00
34.00
34.00
33.99
33.99
33.99
33.99
33.99
33.99
33.99
33.99
33.99
33.99
33.98
33.98
33.98
33.98
33.98
33.98
33.98
33.98
33.98
33.98
33.98
33.99
33.99
33.99
33.99
33.99
33.99
34.00
34.00
34.00
34.00
33.99
33.99
33.99
33.99
33.99
33.99
33.99
33.99
33.99
33.99
33.99
33.99
34.00
34.00
34.00
34.00
34.00
34.00
34.00
34.01
34.01
34.01
34.01
34.01
34.01
34.01
34.01
34.01
34.01
34.01
34.01
34.01
34.01
34.01
34.01
34.01
34.01
34.01
34.01
34.00
34.00
34.00
33.99
33.99
33.99
33.98
33.98
33.98
33.98
33.98
33.98
33.98
33.98
33.98
33.98
33.98
33.98
33.98
33.98
33.98
33.98
33.98
33.98
33.98
33.98
33.98
33.98
33.98
33.98
33.98
33.98
33.98
33.98
33.98
33.98
33.98
33.98
33.98
33.98
33.98
33.98
33.98
33.98
33.98
33.98
33.98
33.98
33.98
33.98
33.98
33.98
33.98
33.98
33.98
33.98
33.98
33.98
33.98
33.98
33.98
33.98
33.98
33.98
33.98
33.98
33.98
33.98
33.98
33.98
33.98
33.98
33.98
33.98
33.98
33.98
33.98
33.98
33.98
33.99
33.99
33.99
33.99
33.99
33.99
33.99
33.99
33.99
34.00
34.00
34.00
34.00
34.01
34.01
34.01
34.01
34.01
34.01
34.01
34.01
34.01
34.01
34.01
34.01
34.01
34.01
34.01
34.01
34.01
34.01
34.01
34.01
34.01
34.01
34.01
34.01
34.01
34.01
34.01
34.01
34.01
34.01
34.01
34.01
34.02
34.02
34.02
34.02
34.03
34.03
34.03
34.04
34.04
34.04
34.04
34.04
34.04
34.04
34.04
34.04
34.04
34.04
34.04
34.04
34.04
34.04
34.04
34.04
34.04
34.04
34.04
34.04
34.04
34.04
34.04
34.04
34.04
34.03
34.03
34.03
34.02
34.01
34.00
34.00
33.99
33.98
33.97
33.96
33.95
33.94
33.93
33.92
33.91
33.90
33.89
33.88
33.87
33.86
33.85
33.84
33.83
33.82
33.81
33.80
33.80
33.79
33.78
33.77
33.76
33.75
33.74
33.73
33.73
33.72
33.71
33.70
33.69
33.68
33.67
33.66
33.66
33.65
33.64
33.63
33.62
33.61
33.61
33.60
33.59
33.58
33.57
33.57
33.56
33.55
33.54
33.53
33.53
33.52
33.51
33.50
33.50
33.49
33.48
33.48
33.47
33.46
33.46
33.45
33.44
33.43
33.43
33.42
33.42
33.41
33.40
33.40
33.39
33.38
33.38
33.37
33.36
33.36
33.35
33.35
33.34
33.33
33.33
33.32
33.31
33.31
33.30
33.29
33.29
33.28
33.28
33.27
33.27
33.26
33.25
33.25
33.24
33.24
33.23
33.23
33.22
33.22
33.21
33.21
33.20
33.20
33.19
33.19
33.18
33.17
33.17
33.17
33.16
33.15
33.15
33.15
33.14
33.14
33.13
33.13
33.12
33.12
33.11
33.11
33.10
33.10
33.09
33.09
33.09
33.08
33.08
33.08
33.07
33.07
33.07
33.06
33.06
33.06
33.05
33.05
33.05
33.04
33.04
33.03
33.03
33.03
33.02
33.02
33.02
33.02
33.01
33.01
33.01
33.00
33.00
33.00
32.99
32.99
32.99
32.98
32.98
32.98
32.97
32.97
32.96
32.96
32.96
32.95
32.94
32.94
32.94
32.94
32.94
32.94
32.95
32.96
32.96
32.97
32.98
32.98
32.98
32.99
32.99
32.98
32.98
32.98
32.98
32.99
32.99
33.00
33.00
33.01
33.02
33.03
33.04
33.04
33.05
33.06
33.07
33.07
33.08
33.09
33.09
33.10
33.11
33.11
33.12
33.12
33.12
33.13
33.12
33.12
33.12
33.12
33.11
33.11
33.11
33.10
33.10
33.10
33.09
33.09
33.09
33.08
33.08
33.08
33.07
33.07
33.07
33.07
33.07
33.07
33.07
33.07
33.07
33.07
33.07
33.07
33.08
33.08
33.08
33.08
33.08
33.08
33.09
33.09
33.09
33.09
33.09
33.09
33.09
33.09
33.09
33.09
33.09
33.09
33.09
33.09
33.09
33.09
33.09
33.09
33.09
33.09
33.08
33.08
33.08
33.08
33.08
33.07
33.07
33.07
33.07
33.07
33.07
33.07
33.07
33.07
33.07
33.07
33.07
33.07
33.07
33.07
33.07
33.07
33.07
33.07
33.07
33.07
33.06
33.06
33.06
33.06
33.05
33.05
33.05
33.05
33.04
33.04
33.04
33.04
33.04
33.04
33.04
33.04
33.04
33.04
33.04
33.04
33.04
33.04
33.04
33.03
33.03
33.03
33.03
33.03
33.03
33.03
33.03
33.03
33.02
33.03
33.03
33.03
33.03
33.02
33.02
33.02
33.02
33.02
33.02
33.02
33.01
33.01
33.01
33.01
33.01
33.01
33.01
33.01
33.01
33.01
33.01
33.01
33.01
33.01
33.01
33.01
33.01
33.01
33.01
33.01
33.01
33.01
33.01
33.01
33.01
33.01
33.00
33.00
33.00
33.00
33.00
33.00
33.00
33.00
33.00
33.00
33.00
33.00
33.00
32.99
32.99
32.99
32.99
32.98
32.97
32.97
32.96
32.96
32.95
32.95
32.94
32.93
32.92
32.92
32.91
32.90
32.89
32.89
32.88
32.87
32.86
32.86
32.85
32.84
32.83
32.82
32.82
32.81
32.80
32.79
32.79
32.78
32.77
32.77
32.76
32.75
32.75
32.74
32.74
32.73
32.72
32.72
32.71
32.71
32.70
32.69
32.69
32.68
32.68
32.68
32.67
32.67
32.66
32.66
32.66
32.66
32.65
32.65
32.65
32.64
32.64
32.64
32.64
32.64
32.64
32.64
32.64
32.65
32.65
32.65
32.66
32.66
32.66
32.67
32.67
32.68
32.68
32.68
32.69
32.70
32.70
32.71
32.71
32.72
32.73
32.73
32.74
32.75
32.76
32.76
32.77
32.78
32.79
32.80
32.81
32.82
32.83
32.84
32.85
32.86
32.87
32.88
32.89
32.90
32.91
32.93
32.94
32.95
32.96
32.97
32.98
32.99
33.00
33.01
33.02
33.03
33.04
33.05
33.06
33.07
33.08
33.09
33.10
33.11
33.12
33.13
33.14
33.15
33.16
33.16
33.17
33.18
33.19
33.20
33.20
33.21
33.22
33.23
33.23
33.24
33.25
33.26
33.26
33.27
33.28
33.28
33.29
33.29
33.30
33.30
33.31
33.31
33.32
33.32
33.33
33.33
33.34
33.34
33.35
33.35
33.36
33.36
33.36
33.37
33.37
33.37
33.38
33.38
33.38
33.39
33.39
33.39
33.39
33.40
33.40
33.40
33.40
33.40
33.40
33.40
33.40
33.40
33.40
33.40
33.40
33.40
33.40
33.40
33.40
33.40
33.40
33.40
33.40
33.40
33.40
33.40
33.40
33.41
33.41
33.41
33.41
33.41
33.41
33.41
33.42
33.42
33.42
33.42
33.43
33.43
33.43
33.43
33.43
33.43
33.43
33.43
33.43
33.43
33.43
33.43
33.44
33.44
33.44
33.44
33.44
33.44
33.44
33.44
33.44
33.45
33.45
33.45
33.45
33.46
33.46
33.46
33.46
33.46
33.46
33.46
33.46
33.46
33.46
33.46
33.47
33.47
33.47
33.47
33.47
33.48
33.48
33.48
33.49
33.49
33.49
33.49
33.49
33.49
33.49
33.49
33.49
33.49
33.50
33.50
33.51
33.51
33.52
33.53
33.54
33.55
33.56
33.57
33.57
33.57
33.57
33.57
33.57
33.56
33.56
33.55
33.54
33.53
33.53
33.52
33.51
33.50
33.50
33.49
33.48
33.47
33.46
33.45
33.44
33.44
33.43
33.42
33.41
33.41
33.40
33.39
33.38
33.37
33.37
33.36
33.35
33.34
33.33
33.33
33.32
33.31
33.30
33.29
33.28
33.27
33.26
33.26
33.24
33.24
33.23
33.21
33.21
33.20
33.19
33.18
33.17
33.16
33.15
33.14
33.13
33.12
33.10
33.09
33.08
33.07
33.06
33.05
33.04
33.03
33.02
33.01
33.01
33.00
33.00
32.99
32.98
32.98
32.97
32.97
32.96
32.96
32.95
32.95
32.94
32.93
32.93
32.93
32.92
32.92
32.92
32.92
32.91
32.91
32.91
32.91
32.91
32.91
32.91
32.91
32.91
32.91
32.91
32.91
32.92
32.92
32.92
32.93
32.93
32.93
32.94
32.94
32.95
32.95
32.96
32.96
32.96
32.97
32.97
32.98
32.98
32.99
32.99
33.00
33.01
33.01
33.02
33.03
33.03
33.04
33.05
33.05
33.06
33.07
33.07
33.08
33.09
33.10
33.11
33.11
33.12
33.13
33.14
33.14
33.15
33.16
33.16
33.17
33.18
33.19
33.19
33.20
33.21
33.22
33.22
33.23
33.24
33.24
33.25
33.26
33.26
33.27
33.27
33.28
33.29
33.29
33.29
33.30
33.30
33.31
33.31
33.32
33.33
33.33
33.33
33.33
33.34
33.35
33.35
33.35
33.36
33.36
33.36
33.37
33.37
33.38
33.38
33.38
33.39
33.39
33.39
33.40
33.40
33.40
33.40
33.40
33.40
33.40
33.41
33.41
33.41
33.42
33.42
33.42
33.43
33.43
33.43
33.43
33.43
33.44
33.44
33.44
33.44
33.44
33.45
33.45
33.45
33.45
33.45
33.45
33.45
33.46
33.46
33.46
33.46
33.46
33.46
33.46
33.46
33.46
33.46
33.46
33.46
33.46
33.46
33.46
33.47
33.47
33.47
33.47
33.47
33.48
33.48
33.48
33.48
33.49
33.49
33.49
33.49
33.49
33.49
33.49
33.49
33.49
33.49
33.49
33.49
33.49
33.49
33.49
33.49
33.49
33.49
33.49
33.49
33.49
33.49
33.49
33.49
33.49
33.49
33.49
33.49
33.49
33.49
33.49
33.49
33.49
33.49
33.49
33.49
33.49
33.49
33.49
33.49
33.49
33.49
33.49
33.49
33.50
33.50
33.50
33.50
33.50
33.50
33.50
33.51
33.51
33.51
33.51
33.52
33.52
33.52
33.52
33.52
33.52
33.52
33.52
33.52
33.52
33.52
33.52
33.52
33.52
33.52
33.52
33.52
33.52
33.52
33.52
33.52
33.52
33.52
33.52
33.52
33.52
33.52
33.52
33.52
33.52
33.52
33.52
33.52
33.52
33.52
33.52
33.52
33.52
33.52
33.52
33.52
33.52
33.52
33.52
33.52
33.51
33.51
33.51
33.51
33.50
33.50
33.50
33.50
33.50
33.50
33.50
33.50
33.50
33.50
33.50
33.49
33.50
33.50
33.50
33.50
33.51
33.51
33.51
33.52
33.52
33.52
33.52
33.52
33.52
33.52
33.52
33.52
33.52
33.52
33.52
33.52
33.52
33.52
33.52
33.52
33.52
33.52
33.52
33.52
33.52
33.52
33.52
33.52
33.52
33.52
33.52
33.52
33.53
33.53
33.53
33.53
33.53
33.53
33.53
33.53
33.53
33.54
33.54
33.55
33.55
33.56
33.57
33.58
33.58
33.59
33.59
33.59
33.59
33.59
33.59
33.58
33.57
33.56
33.55
33.55
33.54
33.53
33.52
33.51
33.50
33.48
33.48
33.47
33.46
33.45
33.44
33.42
33.41
33.40
33.39
33.38
33.37
33.35
33.34
33.33
33.31
33.30
33.29
33.28
33.26
33.25
33.24
33.23
33.22
33.20
33.19
33.18
33.17
33.16
33.14
33.13
33.12
33.11
33.10
33.09
33.08
33.07
33.06
33.05
33.04
33.03
33.03
33.02
33.01
33.00
33.00
32.99
32.99
32.98
32.97
32.97
32.96
32.96
32.96
32.96
32.95
32.95
32.95
32.94
32.94
32.94
32.93
32.93
32.93
32.93
32.92
32.92
32.92
32.92
32.91
32.92
32.92
32.92
32.93
32.93
32.93
32.94
32.95
32.95
32.96
32.96
32.97
32.97
32.98
32.98
32.99
33.00
33.00
33.01
33.02
33.02
33.03
33.04
33.05
33.05
33.06
33.07
33.07
33.08
33.08
33.09
33.09
33.10
33.11
33.11
33.11
33.12
33.12
33.13
33.13
33.14
33.14
33.15
33.15
33.16
33.17
33.17
33.18
33.18
33.18
33.19
33.19
33.19
33.19
33.20
33.20
33.21
33.21
33.22
33.23
33.23
33.24
33.25
33.25
33.26
33.26
33.27
33.27
33.28
33.28
33.29
33.29
33.30
33.30
33.30
33.31
33.32
33.32
33.32
33.33
33.33
33.34
33.34
33.35
33.35
33.36
33.36
33.36
33.37
33.37
33.37
33.38
33.38
33.38
33.38
33.39
33.39
33.39
33.40
33.40
33.40
33.40
33.41
33.41
33.41
33.42
33.42
33.42
33.42
33.43
33.43
33.44
33.44
33.44
33.45
33.45
33.45
33.45
33.46
33.46
33.46
33.46
33.46
33.46
33.46
33.46
33.46
33.46
33.47
33.47
33.47
33.47
33.47
33.47
33.48
33.48
33.48
33.48
33.48
33.48
33.48
33.48
33.48
33.48
33.48
33.48
33.48
33.48
33.49
33.49
33.49
33.49
33.49
33.49
33.49
33.49
33.49
33.49
33.49
33.49
33.49
33.49
33.49
33.49
33.49
33.49
33.49
33.49
33.49
33.49
33.49
33.49
33.49
33.49
33.50
33.50
33.50
33.50
33.50
33.50
33.51
33.51
33.51
33.52
33.52
33.52
33.52
33.52
33.52
33.52
33.53
33.53
33.53
33.53
33.53
33.53
33.53
33.53
33.53
33.53
33.53
33.53
33.53
33.53
33.53
33.53
33.53
33.53
33.53
33.54
33.54
33.54
33.54
33.54
33.55
33.55
33.55
33.55
33.56
33.56
33.56
33.56
33.56
33.56
33.56
33.56
33.56
33.56
33.56
33.56
33.56
33.56
33.56
33.56
33.56
33.56
33.56
33.56
33.56
33.56
33.56
33.55
33.55
33.55
33.55
33.55
33.55
33.55
33.55
33.55
33.55
33.55
33.56
33.56
33.56
33.56
33.56
33.56
33.56
33.56
33.56
33.56
33.57
33.57
33.57
33.58
33.58
33.58
33.58
33.59
33.59
33.59
33.59
33.59
33.59
33.59
33.59
33.59
33.59
33.59
33.59
33.59
33.59
33.58
33.58
33.58
33.58
33.58
33.58
33.58
33.57
33.57
33.57
33.57
33.56
33.56
33.56
33.56
33.56
33.56
33.56
33.57
33.57
33.57
33.57
33.58
33.58
33.58
33.58
33.58
33.59
33.59
33.59
33.59
33.59
33.59
33.59
33.59
33.59
33.58
33.58
33.58
33.57
33.57
33.57
33.57
33.56
33.56
33.56
33.56
33.56
33.56
33.56
33.56
33.56
33.56
33.56
33.56
33.56
33.56
33.56
33.56
33.56
33.56
33.56
33.56
33.56
33.56
33.56
33.56
33.56
33.56
33.56
33.56
33.56
33.56
33.56
33.56
33.56
33.57
33.57
33.57
33.57
33.57
33.58
33.58
33.58
33.58
33.58
33.58
33.58
33.59
33.59
33.59
33.59
33.59
33.59
33.59
33.59
33.59
33.59
33.59
33.59
33.59
33.59
33.59
33.59
33.58
33.58
33.58
33.58
33.57
33.57
33.57
33.56
33.56
33.56
33.56
33.56
33.56
33.56
33.56
33.56
33.56
33.56
33.56
33.56
33.56
33.56
33.56
33.56
33.55
33.55
33.55
33.55
33.55
33.55
33.55
33.55
33.55
33.56
33.56
33.56
33.56
33.56
33.56
33.56
33.56
33.56
33.56
33.56
33.56
33.56
33.56
33.56
33.56
33.56
33.56
33.56
33.56
33.56
33.57
33.57
33.57
33.57
33.57
33.57
33.57
33.57
33.57
33.57
33.56
33.56
33.56
33.56
33.56
33.56
33.56
33.56
33.56
33.56
33.56
33.56
33.56
33.56
33.56
33.56
33.56
33.56
33.56
33.56
33.56
33.55
33.55
33.55
33.55
33.54
33.54
33.54
33.53
33.53
33.53
33.52
33.52
33.52
33.52
33.52
33.52
33.51
33.51
33.50
33.50
33.49
33.49
33.48
33.48
33.47
33.47
33.46
33.45
33.45
33.45
33.44
33.44
33.44
33.43
33.43
33.43
33.43
33.43
33.43
33.43
33.43
33.43
33.43
33.43
33.43
33.43
33.44
33.44
33.44
33.44
33.44
33.44
33.44
33.44
33.44
33.44
33.43
33.43
33.43
33.43
33.43
33.43
33.43
33.43
33.43
33.43
33.43
33.43
33.43
33.44
33.44
33.45
33.46
33.47
33.48
33.49
33.49
33.50
33.51
33.52
33.52
33.52
33.53
33.53
33.52
33.52
33.52
33.51
33.51
33.50
33.49
33.47
33.46
33.45
33.43
33.42
33.40
33.39
33.38
33.36
33.35
33.34
33.33
33.32
33.30
33.29
33.28
33.27
33.26
33.25
33.24
33.23
33.22
33.21
33.19
33.18
33.17
33.16
33.14
33.13
33.12
33.10
33.09
33.08
33.07
33.06
33.05
33.03
33.02
33.01
33.00
32.99
32.98
32.97
32.96
32.95
32.94
32.93
32.92
32.91
32.90
32.89
32.88
32.87
32.86
32.85
32.84
32.83
32.81
32.81
32.80
32.79
32.78
32.77
32.76
32.76
32.75
32.74
32.74
32.73
32.72
32.71
32.71
32.70
32.69
32.68
32.67
32.67
32.66
32.65
32.65
32.65
32.64
32.64
32.64
32.64
32.65
32.65
32.65
32.66
32.66
32.67
32.67
32.68
32.68
32.69
32.70
32.70
32.71
32.72
32.72
32.73
32.74
32.75
32.76
32.76
32.77
32.78
32.79
32.80
32.81
32.81
32.82
32.83
32.84
32.85
32.86
32.86
32.87
32.87
32.88
32.88
32.89
32.89
32.90
32.91
32.92
32.93
32.94
32.94
32.95
32.96
32.97
32.97
32.97
32.97
32.96
32.96
32.95
32.94
32.93
32.91
32.90
32.88
32.86
32.84
32.82
32.80
32.78
32.75
32.73
32.70
32.67
32.64
32.61
32.58
32.54
32.51
32.47
32.44
32.40
32.36
32.32
32.28
32.24
32.20
32.15
32.11
32.06
32.02
31.97
31.92
31.87
31.82
31.77
31.71
31.66
31.61
31.55
31.50
31.44
31.38
31.32
31.26
31.21
31.14
31.08
31.02
30.96
30.89
30.83
30.77
30.70
30.64
30.57
30.51
30.44
30.38
30.32
30.26
30.19
30.13
30.07
30.01
29.95
29.88
29.82
29.75
29.68
29.61
29.54
29.46
29.38
29.30
29.22
29.14
29.05
28.96
28.87
28.78
28.69
28.60
28.51
28.43
28.35
28.27
28.19
28.11
28.04
27.97
27.90
27.84
27.77
27.71
27.65
27.59
27.52
27.46
27.40
27.34
27.27
27.21
27.14
27.07
27.00
26.93
26.85
26.78
26.71
26.63
26.56
26.48
26.41
26.34
26.27
26.20
26.14
26.07
26.01
25.95
25.89
25.84
25.78
25.73
25.68
25.63
25.57
25.52
25.47
25.41
25.36
25.30
25.24
25.18
25.12
25.06
25.00
24.93
24.87
24.81
24.75
24.69
24.63
24.57
24.52
24.47
24.42
24.38
24.34
24.29
24.25
24.21
24.18
24.14
24.10
24.06
24.03
23.99
23.95
23.91
23.86
23.82
23.78
23.73
23.69
23.64
23.60
23.55
23.50
23.46
23.41
23.37
23.33
23.29
23.25
23.21
23.17
23.13
23.09
23.06
23.03
22.99
22.96
22.93
22.89
22.86
22.83
22.80
22.77
22.74
22.72
22.69
22.67
22.64
22.62
22.60
22.58
22.57
22.55
22.54
22.53
22.53
22.52
22.52
22.53
22.53
22.54
22.55
22.57
22.59
22.61
22.63
22.66
22.68
22.71
22.74
22.77
22.80
22.83
22.86
22.90
22.93
22.96
23.00
23.03
23.07
23.11
23.15
23.20
23.24
23.29
23.33
23.38
23.43
23.49
23.54
23.60
23.66
23.71
23.77
23.84
23.90
23.96
24.03
24.09
24.16
24.23
24.30
24.37
24.44
24.52
24.59
24.67
24.74
24.82
24.90
24.98
25.06
25.14
25.22
25.30
25.38
25.46
25.54
25.62
25.71
25.79
25.87
25.95
26.04
26.12
26.20
26.28
26.36
26.44
26.52
26.60
26.69
26.77
26.85
26.93
27.00
27.08
27.16
27.24
27.31
27.39
27.46
27.53
27.61
27.68
27.75
27.82
27.89
27.96
28.03
28.10
28.17
28.24
28.30
28.37
28.44
28.50
28.57
28.63
28.70
28.76
28.82
28.88
28.94
29.00
29.06
29.12
29.18
29.24
29.30
29.36
29.41
29.47
29.52
29.58
29.64
29.69
29.75
29.80
29.86
29.91
29.96
30.01
30.07
30.12
30.17
30.22
30.27
30.32
30.37
30.41
30.46
30.51
30.56
30.60
30.65
30.69
30.73
30.78
30.82
30.86
30.90
30.94
30.98
31.02
31.06
31.10
31.14
31.18
31.22
31.25
31.29
31.33
31.36
31.40
31.43
31.46
31.50
31.53
31.56
31.59
31.62
31.65
31.68
31.71
31.74
31.77
31.80
31.83
31.85
31.88
31.90
31.93
31.95
31.98
32.00
32.03
32.05
32.07
32.09
32.12
32.14
32.16
32.18
32.20
32.22
32.24
32.26
32.28
32.30
32.31
32.33
32.35
32.37
32.39
32.41
32.42
32.44
32.45
32.47
32.49
32.50
32.52
32.53
32.55
32.56
32.58
32.59
32.61
32.62
32.63
32.65
32.66
32.67
32.68
32.70
32.71
32.72
32.73
32.74
32.76
32.77
32.78
32.79
32.80
32.81
32.82
32.84
32.85
32.86
32.87
32.88
32.89
32.90
32.90
32.91
32.92
32.93
32.94
32.95
32.96
32.96
32.97
32.98
32.99
33.00
33.01
33.01
33.02
33.03
33.04
33.04
33.05
33.06
33.06
33.07
33.08
33.08
33.09
33.09
33.10
33.11
33.11
33.12
33.12
33.13
33.13
33.14
33.14
33.15
33.15
33.16
33.17
33.17
33.18
33.18
33.19
33.19
33.20
33.21
33.21
33.21
33.22
33.23
33.23
33.23
33.24
33.24
33.25
33.25
33.26
33.27
33.27
33.27
33.28
33.28
33.29
33.29
33.30
33.30
33.30
33.31
33.31
33.32
33.32
33.32
33.33
33.33
33.33
33.34
33.34
33.35
33.35
33.35
33.36
33.36
33.36
33.37
33.37
33.38
33.38
33.38
33.39
33.39
33.39
33.40
33.40
33.41
33.41
33.41
33.42
33.42
33.42
33.42
33.43
33.43
33.43
33.43
33.44
33.44
33.44
33.45
33.45
33.45
33.45
33.46
33.46
33.47
33.47
33.47
33.47
33.47
33.48
33.48
33.48
33.48
33.49
33.49
33.49
33.49
33.49
33.49
33.49
33.50
33.50
33.50
33.50
33.51
33.51
33.51
33.52
33.52
33.52
33.52
33.52
33.52
33.52
33.52
33.52
33.52
33.52
33.53
33.53
33.53
33.53
33.53
33.53
33.53
33.53
33.53
33.53
33.53
33.53
33.53
33.54
33.54
33.54
33.54
33.54
33.54
33.54
33.55
33.55
33.55
33.55
33.55
33.55
33.55
33.55
33.55
33.55
33.54
33.54
33.54
33.54
33.53
33.53
33.53
33.53
33.53
33.52
33.52
33.52
33.52
33.52
33.52
33.52
33.52
33.52
33.52
33.52
33.52
33.52
33.52
33.52
33.52
33.52
33.52
33.52
33.52
33.52
33.52
33.52
33.52
33.52
33.52
33.52
33.52
33.52
33.51
33.51
33.51
33.51
33.50
33.50
33.50
33.50
33.50
33.50
33.50
33.49
33.49
33.49
33.49
33.49
33.49
33.49
33.49
33.49
33.49
33.49
33.49
33.49
33.49
33.49
33.49
33.49
33.49
33.49
33.49
33.50
33.50
33.50
33.50
33.51
33.51
33.51
33.52
33.52
33.52
33.52
33.52
33.52
33.52
33.51
33.51
33.51
33.51
33.50
33.50
33.50
33.50
33.50
33.50
33.51
33.51
33.51
33.52
33.52
33.52
33.52
33.52
33.52
33.52
33.52
33.52
33.52
33.52
33.52
33.52
33.52
33.52
33.52
33.52
33.52
33.52
33.52
33.52
33.52
33.52
33.52
33.52
33.52
33.53
33.53
33.53
33.54
33.55
33.55
33.56
33.57
33.58
33.59
33.60
33.61
33.61
33.62
33.63
33.63
33.64
33.64
33.64
33.65
33.65
33.64
33.64
33.64
33.64
33.63
33.63
33.63
33.62
33.62
33.62
33.61
33.61
33.61
33.60
33.60
33.60
33.59
33.59
33.58
33.58
33.57
33.57
33.57
33.56
33.56
33.56
33.56
33.56
33.56
33.56
33.56
33.56
33.56
33.56
33.56
33.56
33.56
33.56
33.56
33.56
33.56
33.56
33.56
33.57
33.57
33.57
33.58
33.58
33.58
33.58
33.58
33.59
33.59
33.59
33.59
33.59
33.59
33.60
33.60
33.60
33.60
33.61
33.61
33.61
33.62
33.62
33.62
33.62
33.63
33.63
33.63
33.63
33.64
33.64
33.64
33.64
33.65
33.65
33.65
33.65
33.66
33.66
33.66
33.66
33.67
33.67
33.67
33.67
33.68
33.68
33.68
33.68
33.68
33.68
33.68
33.68
33.68
33.68
33.68
33.68
33.69
33.69
33.69
33.70
33.70
33.70
33.71
33.71
33.71
33.71
33.71
33.71
33.71
33.71
33.71
33.71
33.71
33.71
33.71
33.71
33.71
33.71
33.71
33.71
33.71
33.71
33.71
33.71
33.71
33.71
33.71
33.71
33.71
33.71
33.71
33.71
33.71
33.71
33.71
33.71
33.71
33.71
33.71
33.71
33.71
33.71
33.71
33.71
33.71
33.71
33.71
