# Supplementary material for: TRPM8-Dependent Dynamic Response in a Mathematical Model of Cold Thermoreceptor
Source: PLoS One. 2015 Oct 1;10(10):e0139314. doi: 10.1371/journal.pone.0139314 (PMC4591370; doi:10.1371/journal.pone.0139314)
Supplement: S1 Experimental Data — Includes figures and summary table. (ZIP) [file pone.0139314.s001.zip › SupplMat1/data_summary.csv]

Data file	Basal Firing rate	Maximal firing rate	Silence period
141013001	3.4	15.2	29
141212001	4.2	41	48
150430000	2.4	43.8	45
15306003	3.2	53	45
15519001	4.1	19.3	24
15624003	6.3	54.2	71
156300011	7.7	52.4	34
15701001	6.9	41.7	51
15710000	2.4	34.8	41
15805000	5.1	16.4	61
15806000	2.7	22.5	37
mean	4.4	35.8454545455	44.1818181818
STD	1.862793601	15.1216641701	13.6661492881
